# Supplementary material for: Crystal structure of 7,8-benzocoumarin-4-acetic acid
Source: Acta Crystallogr E Crystallogr Commun. 2015 Jul 31;71(Pt 8):o617–8. doi: 10.1107/S2056989015014103 (PMC4571427; doi:10.1107/S2056989015014103)
Supplement: Supplementary file 1 [file e-71-0o617-sup1.cif]

##############################################################################
#                                                                            #
# This CIF contains the data in a paper accepted for publication in          #
# Acta Crystallographica Section E. It conforms to the requirements of       #
# Notes for Authors for Acta Crystallographica Section E, and has been       #
# peer reviewed under the auspices of the IUCr Commission on Journals.       #
#                                                                            #
# Full details of the Crystallographic Information File format               #
# are given in the paper "The Crystallographic Information File (CIF):       #
# a New Standard Archive File for Crystallography" by S. R. Hall, F. H.      #
# Allen and I. D. Brown [Acta Cryst. (1991), A47, 655-685].                  #
#                                                                            #
# The current version of the core CIF dictionary is obtainable from          #
# ftp://ftp.iucr.org/pub/cif_core.dic.                                       #
#                                                                            #
# Software is freely available for graphical display of the structure(s)     #
# in this CIF. For information consult the CIF software page                 #
# http://www.iucr.org/resources/cif/software.                                #
#                                                                            #
# This file may be used for bona fide research purposes within the           #
# scientific community so long as proper attribution is given to the journal # 
# article from which it was obtained.                                        #
#                                                                            #
##############################################################################
data_I
_audit_creation_method     'SHELXL-2014/7'
_chemical_name_systematic
;
2-(2-Oxo-2<i>H</i>-benzo[<i>h</i>]chromen-4-yl)acetic acid
;
_chemical_name_common
;
7,8-Benzocoumarin-4-acetic acid
;
_chemical_formula_moiety     'C15 H10 O4'
_chemical_formula_sum     'C15 H10 O4'
_chemical_formula_iupac     'C15 H10 O4'
_chemical_formula_weight     254.23
_chemical_melting_point     463
_shelx_space_group_comment
;
The symmetry employed for this shelxl refinement is uniquely defined
by the following loop, which should always be used as a source of
symmetry information in preference to the above space-group names.
They are only intended as comments.
;
_space_group_crystal_system     orthorhombic
_space_group_name_H-M_alt     'P b c a'
_space_group_name_Hall     '-P 2ac 2ab'
loop_
    _space_group_symop_operation_xyz
    'x, y, z'
    '-x+1/2, -y, z+1/2'
    'x+1/2, -y+1/2, -z'
    '-x, y+1/2, -z+1/2'
    '-x, -y, -z'
    'x-1/2, y, -z-1/2'
    '-x-1/2, y-1/2, z'
    'x, -y-1/2, z-1/2'
_cell_length_a     13.4231(4)
_cell_length_b     8.9892(3)
_cell_length_c     18.8407(6)
_cell_angle_alpha     90
_cell_angle_beta     90
_cell_angle_gamma     90
_cell_volume     2273.37(12)
_cell_formula_units_Z     8
_cell_measurement_reflns_used     6795
_cell_measurement_theta_min     2.64
_cell_measurement_theta_max     26.96
_cell_measurement_temperature     293(2)
_exptl_crystal_description     block
_exptl_crystal_colour     colourless
_exptl_crystal_size_max     0.35
_exptl_crystal_size_mid     0.30
_exptl_crystal_size_min     0.25
_exptl_crystal_density_diffrn     1.486
_exptl_crystal_density_meas     ?
_exptl_crystal_density_method     ?
_exptl_crystal_F_000     1056
_exptl_absorpt_coefficient_mu     0.109
_exptl_absorpt_correction_type     multi-scan
_exptl_absorpt_process_details
;
(SADABS; Bruker, 2004)
;
_shelx_estimated_absorpt_T_min     0.963
_shelx_estimated_absorpt_T_max     0.973
_exptl_absorpt_correction_T_min     0.961
_exptl_absorpt_correction_T_max     0.979
_diffrn_ambient_temperature     293(2)
_diffrn_radiation_type     MoK\a
_diffrn_radiation_wavelength     0.71073
_diffrn_radiation_source     'fine-focus sealed tube'
_diffrn_radiation_monochromator     graphite
_diffrn_measurement_device_type     'Bruker Kappa APEXII CCD '
_diffrn_measurement_method     '\w and \f scan'
_diffrn_detector_area_resol_mean     ?
_diffrn_reflns_number     27493
_diffrn_reflns_av_R_equivalents     0.0513
_diffrn_reflns_theta_min     2.162
_diffrn_reflns_theta_max     24.994
_diffrn_reflns_theta_full     24.994
_diffrn_measured_fraction_theta_max     1.000
_diffrn_measured_fraction_theta_full     1.000
_diffrn_reflns_limit_h_min     -15
_diffrn_reflns_limit_h_max     14
_diffrn_reflns_limit_k_min     -10
_diffrn_reflns_limit_k_max     10
_diffrn_reflns_limit_l_min     -22
_diffrn_reflns_limit_l_max     22
_refine_special_details     ?
_reflns_number_total     2001
_reflns_number_gt     1356
_reflns_threshold_expression     'I > 2\s(I)'
_refine_ls_structure_factor_coef     Fsqd
_refine_ls_matrix_type     full
_refine_ls_R_factor_all     0.0820
_refine_ls_R_factor_gt     0.0441
_refine_ls_wR_factor_gt     0.1018
_refine_ls_wR_factor_ref     0.1375
_refine_ls_goodness_of_fit_ref     1.148
_refine_ls_restrained_S_all     1.148
_refine_ls_number_reflns     2001
_refine_ls_number_parameters     173
_refine_ls_number_restraints     0
_refine_ls_hydrogen_treatment     constr
_refine_ls_weighting_scheme     calc
_refine_ls_weighting_details
              'w=1/[\s^2^(Fo^2^)+(0.0513P)^2^+1.4242P] where P=(Fo^2^+2Fc^2^)/3'
_atom_sites_solution_hydrogens     geom
_atom_sites_solution_primary     ?
_atom_sites_solution_secondary     ?
_refine_ls_shift/su_max     0.000
_refine_ls_shift/su_mean     0.000
_refine_diff_density_max     0.191
_refine_diff_density_min     -0.207
_refine_ls_extinction_method
;
SHELXL2014 (Sheldrick, 2015)
;
_refine_ls_extinction_coef     0.0072(15)
_refine_ls_extinction_expression
                                  'Fc^*^=kFc[1+0.001xFc^2^\l^3^/sin(2\q)]^-1/4^'
loop_
    _atom_type_symbol
    _atom_type_description
    _atom_type_scat_dispersion_real
    _atom_type_scat_dispersion_imag
    _atom_type_scat_source
    'C' 'C' 0.0033 0.0016
                         'International Tables Vol C Tables 4.2.6.8 and 6.1.1.4'
    'H' 'H' 0.0000 0.0000
                         'International Tables Vol C Tables 4.2.6.8 and 6.1.1.4'
    'O' 'O' 0.0106 0.0060
                         'International Tables Vol C Tables 4.2.6.8 and 6.1.1.4'
_computing_data_collection
;
APEX2 (Bruker, 2004)
;
_computing_cell_refinement
;
SAINT (Bruker, 2004)
;
_computing_data_reduction
;
SAINT (Bruker, 2004)
;
_computing_structure_solution
;
SIR92 (Altomare et al., 1994)
;
_computing_structure_refinement
;
SHELXL2014 (Sheldrick, 2015)
;
_computing_molecular_graphics
;
ORTEP-3 for Windows (Farrugia, 2012)
;
_computing_publication_material
;
SHELXL2014 (Sheldrick, 2015)
;
loop_
    _atom_site_type_symbol
    _atom_site_label
    _atom_site_fract_x
    _atom_site_fract_y
    _atom_site_fract_z
    _atom_site_U_iso_or_equiv
    _atom_site_adp_type
    _atom_site_calc_flag
    _atom_site_occupancy
    _atom_site_disorder_assembly
    _atom_site_disorder_group
    C C1 0.61455(18) 0.5555(3) 0.36390(13) 0.0399(6) Uani d 1 . .
    C C2 0.53352(18) 0.5222(3) 0.32542(13) 0.0437(7) Uani d 1 . .
    H H2 0.5206 0.5762 0.2843 0.052 Uiso calc 1 . .
    C C3 0.46688(18) 0.4072(3) 0.34547(14) 0.0425(7) Uani d 1 . .
    C C4 0.56434(16) 0.3698(3) 0.44910(12) 0.0352(6) Uani d 1 . .
    C C5 0.63240(16) 0.4753(3) 0.42875(13) 0.0373(6) Uani d 1 . .
    C C6 0.71549(19) 0.5000(3) 0.47401(15) 0.0491(7) Uani d 1 . .
    H H6 0.7635 0.5697 0.4613 0.059 Uiso calc 1 . .
    C C7 0.7255(2) 0.4236(4) 0.53509(15) 0.0538(8) Uani d 1 . .
    H H7 0.7809 0.4412 0.5636 0.065 Uiso calc 1 . .
    C C8 0.65443(18) 0.3177(3) 0.55708(13) 0.0434(7) Uani d 1 . .
    C C9 0.6629(2) 0.2399(4) 0.62160(15) 0.0567(8) Uani d 1 . .
    H H9 0.7168 0.2582 0.6514 0.068 Uiso calc 1 . .
    C C10 0.5932(3) 0.1385(4) 0.64072(16) 0.0649(9) Uani d 1 . .
    H H10 0.5996 0.0882 0.6836 0.078 Uiso calc 1 . .
    C C11 0.5123(2) 0.1087(3) 0.59706(16) 0.0579(8) Uani d 1 . .
    H H11 0.4654 0.0381 0.6107 0.069 Uiso calc 1 . .
    C C12 0.5010(2) 0.1822(3) 0.53436(14) 0.0466(7) Uani d 1 . .
    H H12 0.4465 0.1618 0.5055 0.056 Uiso calc 1 . .
    C C13 0.57165(17) 0.2887(3) 0.51328(12) 0.0377(6) Uani d 1 . .
    C C14 0.6857(2) 0.6737(3) 0.33961(16) 0.0508(7) Uani d 1 . .
    H H14A 0.6521 0.7373 0.3056 0.061 Uiso calc 1 . .
    H H14B 0.7041 0.7347 0.3800 0.061 Uiso calc 1 . .
    C C15 0.7782(2) 0.6133(3) 0.30629(14) 0.0461(7) Uani d 1 . .
    O O1 0.75750(14) 0.5102(2) 0.25935(11) 0.0661(6) Uani d 1 . .
    H H1 0.8094 0.4790 0.2419 0.099 Uiso calc 1 . .
    O O2 0.86066(15) 0.6547(3) 0.31854(12) 0.0770(7) Uani d 1 . .
    O O3 0.48342(11) 0.33699(19) 0.40811(9) 0.0407(5) Uani d 1 . .
    O O4 0.39440(14) 0.3648(2) 0.31208(10) 0.0597(6) Uani d 1 . .
loop_
    _atom_site_aniso_label
    _atom_site_aniso_U_11
    _atom_site_aniso_U_22
    _atom_site_aniso_U_33
    _atom_site_aniso_U_12
    _atom_site_aniso_U_13
    _atom_site_aniso_U_23
    C1 0.0375(13) 0.0406(15) 0.0415(15) 0.0035(11) 0.0080(11) -0.0058(12)
    C2 0.0450(14) 0.0481(16) 0.0378(14) 0.0073(13) 0.0017(12) 0.0011(12)
    C3 0.0388(14) 0.0516(16) 0.0373(15) 0.0069(13) -0.0039(12) -0.0045(13)
    C4 0.0280(12) 0.0415(14) 0.0363(14) 0.0034(11) -0.0024(10) -0.0093(11)
    C5 0.0331(12) 0.0410(14) 0.0378(14) 0.0009(11) 0.0020(10) -0.0089(12)
    C6 0.0383(14) 0.0575(18) 0.0514(17) -0.0072(13) -0.0008(12) -0.0126(15)
    C7 0.0418(16) 0.070(2) 0.0491(17) 0.0035(14) -0.0135(12) -0.0190(16)
    C8 0.0407(14) 0.0504(16) 0.0392(15) 0.0126(13) -0.0036(12) -0.0106(13)
    C9 0.0597(18) 0.070(2) 0.0404(17) 0.0230(17) -0.0100(13) -0.0061(15)
    C10 0.081(2) 0.070(2) 0.0435(17) 0.0267(19) 0.0038(17) 0.0085(16)
    C11 0.068(2) 0.0504(18) 0.0547(19) 0.0103(15) 0.0165(16) 0.0071(15)
    C12 0.0495(15) 0.0457(16) 0.0445(16) 0.0037(13) 0.0046(13) -0.0031(14)
    C13 0.0370(13) 0.0408(14) 0.0353(14) 0.0081(11) 0.0010(11) -0.0061(12)
    C14 0.0524(16) 0.0466(16) 0.0535(17) -0.0014(13) 0.0087(13) -0.0011(14)
    C15 0.0453(16) 0.0492(17) 0.0438(16) -0.0035(14) 0.0011(12) 0.0035(14)
    O1 0.0475(11) 0.0796(15) 0.0714(14) -0.0079(10) 0.0161(10) -0.0237(13)
    O2 0.0480(12) 0.0937(18) 0.0894(17) -0.0085(12) -0.0036(11) -0.0217(14)
    O3 0.0328(9) 0.0511(11) 0.0381(10) -0.0020(8) -0.0040(7) -0.0016(8)
    O4 0.0484(11) 0.0761(15) 0.0545(12) -0.0047(10) -0.0200(9) 0.0020(11)
_geom_special_details
;
All e.s.d.'s (except the e.s.d. in the dihedral angle between two l.s. planes)
are estimated using the full covariance matrix. The cell e.s.d.'s are taken
into account individually in the estimation of e.s.d.'s in distances, angles
and torsion angles; correlations between e.s.d.'s in cell parameters are only
used when they are defined by crystal symmetry. An approximate (isotropic)
treatment of cell e.s.d.'s is used for estimating e.s.d.'s involving l.s.
planes.
;
loop_
    _geom_bond_atom_site_label_1
    _geom_bond_atom_site_label_2
    _geom_bond_site_symmetry_2
    _geom_bond_distance
    _geom_bond_publ_flag
    C1 C2 . 1.341(3) ?
    C1 C5 . 1.439(3) ?
    C1 C14 . 1.500(4) ?
    C2 C3 . 1.419(4) ?
    C2 H2 . 0.9300 ?
    C3 O4 . 1.220(3) ?
    C3 O3 . 1.357(3) ?
    C4 O3 . 1.365(3) ?
    C4 C5 . 1.372(3) ?
    C4 C13 . 1.416(3) ?
    C5 C6 . 1.421(3) ?
    C6 C7 . 1.347(4) ?
    C6 H6 . 0.9300 ?
    C7 C8 . 1.410(4) ?
    C7 H7 . 0.9300 ?
    C8 C9 . 1.407(4) ?
    C8 C13 . 1.408(3) ?
    C9 C10 . 1.355(4) ?
    C9 H9 . 0.9300 ?
    C10 C11 . 1.389(4) ?
    C10 H10 . 0.9300 ?
    C11 C12 . 1.362(4) ?
    C11 H11 . 0.9300 ?
    C12 C13 . 1.404(4) ?
    C12 H12 . 0.9300 ?
    C14 C15 . 1.494(4) ?
    C14 H14A . 0.9700 ?
    C14 H14B . 0.9700 ?
    C15 O2 . 1.190(3) ?
    C15 O1 . 1.311(3) ?
    O1 H1 . 0.8200 ?
loop_
    _geom_angle_atom_site_label_1
    _geom_angle_atom_site_label_2
    _geom_angle_atom_site_label_3
    _geom_angle_site_symmetry_1
    _geom_angle_site_symmetry_3
    _geom_angle
    _geom_angle_publ_flag
    C2 C1 C5 . . 118.8(2) ?
    C2 C1 C14 . . 120.6(2) ?
    C5 C1 C14 . . 120.5(2) ?
    C1 C2 C3 . . 122.0(2) ?
    C1 C2 H2 . . 119.0 ?
    C3 C2 H2 . . 119.0 ?
    O4 C3 O3 . . 115.7(2) ?
    O4 C3 C2 . . 126.4(3) ?
    O3 C3 C2 . . 117.9(2) ?
    O3 C4 C5 . . 121.4(2) ?
    O3 C4 C13 . . 115.3(2) ?
    C5 C4 C13 . . 123.3(2) ?
    C4 C5 C6 . . 117.6(2) ?
    C4 C5 C1 . . 118.2(2) ?
    C6 C5 C1 . . 124.2(2) ?
    C7 C6 C5 . . 120.7(3) ?
    C7 C6 H6 . . 119.6 ?
    C5 C6 H6 . . 119.6 ?
    C6 C7 C8 . . 121.9(2) ?
    C6 C7 H7 . . 119.1 ?
    C8 C7 H7 . . 119.1 ?
    C9 C8 C13 . . 118.6(3) ?
    C9 C8 C7 . . 122.3(3) ?
    C13 C8 C7 . . 119.1(2) ?
    C10 C9 C8 . . 120.5(3) ?
    C10 C9 H9 . . 119.7 ?
    C8 C9 H9 . . 119.7 ?
    C9 C10 C11 . . 120.8(3) ?
    C9 C10 H10 . . 119.6 ?
    C11 C10 H10 . . 119.6 ?
    C12 C11 C10 . . 120.5(3) ?
    C12 C11 H11 . . 119.8 ?
    C10 C11 H11 . . 119.8 ?
    C11 C12 C13 . . 120.1(3) ?
    C11 C12 H12 . . 120.0 ?
    C13 C12 H12 . . 120.0 ?
    C12 C13 C8 . . 119.6(2) ?
    C12 C13 C4 . . 123.1(2) ?
    C8 C13 C4 . . 117.4(2) ?
    C15 C14 C1 . . 113.6(2) ?
    C15 C14 H14A . . 108.8 ?
    C1 C14 H14A . . 108.8 ?
    C15 C14 H14B . . 108.8 ?
    C1 C14 H14B . . 108.8 ?
    H14A C14 H14B . . 107.7 ?
    O2 C15 O1 . . 123.3(3) ?
    O2 C15 C14 . . 125.3(3) ?
    O1 C15 C14 . . 111.3(2) ?
    C15 O1 H1 . . 109.5 ?
    C3 O3 C4 . . 121.5(2) ?
loop_
    _geom_torsion_atom_site_label_1
    _geom_torsion_atom_site_label_2
    _geom_torsion_atom_site_label_3
    _geom_torsion_atom_site_label_4
    _geom_torsion_site_symmetry_1
    _geom_torsion_site_symmetry_2
    _geom_torsion_site_symmetry_3
    _geom_torsion_site_symmetry_4
    _geom_torsion
    _geom_torsion_publ_flag
    C5 C1 C2 C3 . . . . -2.2(4) ?
    C14 C1 C2 C3 . . . . 177.5(2) ?
    C1 C2 C3 O4 . . . . -176.3(3) ?
    C1 C2 C3 O3 . . . . 4.5(4) ?
    O3 C4 C5 C6 . . . . -178.7(2) ?
    C13 C4 C5 C6 . . . . 1.8(3) ?
    O3 C4 C5 C1 . . . . 2.3(3) ?
    C13 C4 C5 C1 . . . . -177.1(2) ?
    C2 C1 C5 C4 . . . . -1.3(3) ?
    C14 C1 C5 C4 . . . . 179.1(2) ?
    C2 C1 C5 C6 . . . . 179.9(2) ?
    C14 C1 C5 C6 . . . . 0.2(4) ?
    C4 C5 C6 C7 . . . . -1.0(4) ?
    C1 C5 C6 C7 . . . . 177.9(2) ?
    C5 C6 C7 C8 . . . . -0.6(4) ?
    C6 C7 C8 C9 . . . . -178.4(3) ?
    C6 C7 C8 C13 . . . . 1.3(4) ?
    C13 C8 C9 C10 . . . . 0.5(4) ?
    C7 C8 C9 C10 . . . . -179.7(3) ?
    C8 C9 C10 C11 . . . . 0.3(4) ?
    C9 C10 C11 C12 . . . . -0.6(4) ?
    C10 C11 C12 C13 . . . . 0.2(4) ?
    C11 C12 C13 C8 . . . . 0.6(4) ?
    C11 C12 C13 C4 . . . . -179.6(2) ?
    C9 C8 C13 C12 . . . . -0.9(4) ?
    C7 C8 C13 C12 . . . . 179.3(2) ?
    C9 C8 C13 C4 . . . . 179.2(2) ?
    C7 C8 C13 C4 . . . . -0.5(3) ?
    O3 C4 C13 C12 . . . . -0.4(3) ?
    C5 C4 C13 C12 . . . . 179.1(2) ?
    O3 C4 C13 C8 . . . . 179.4(2) ?
    C5 C4 C13 C8 . . . . -1.1(3) ?
    C2 C1 C14 C15 . . . . -101.9(3) ?
    C5 C1 C14 C15 . . . . 77.8(3) ?
    C1 C14 C15 O2 . . . . -134.4(3) ?
    C1 C14 C15 O1 . . . . 47.6(3) ?
    O4 C3 O3 C4 . . . . 177.3(2) ?
    C2 C3 O3 C4 . . . . -3.4(3) ?
    C5 C4 O3 C3 . . . . 0.1(3) ?
    C13 C4 O3 C3 . . . . 179.6(2) ?
loop_
    _geom_hbond_atom_site_label_D
    _geom_hbond_atom_site_label_H
    _geom_hbond_atom_site_label_A
    _geom_hbond_site_symmetry_A
    _geom_hbond_distance_DH
    _geom_hbond_distance_HA
    _geom_hbond_distance_DA
    _geom_hbond_angle_DHA
    O1 H1 O4 6_656 0.82 1.84 2.626(3) 160
    C14 H14A O4 4_655 0.97 2.57 3.503(4) 161
_shelx_hkl_file
;
   1   0   0   -0.08    0.03
  -1   0   0   -0.05    0.03
   2   0   0   50.36    0.84
  -2   0   0   49.50    0.83
  -3   0   0    0.08    0.06
   3   0   0    0.15    0.16
  -4   0   0   78.02    1.01
  -5   0   0    0.05    0.10
  -5   0   0   -0.08    0.12
  -6   0   0    3.92    0.25
  -6   0   0    3.53    0.52
  -7   0   0   -0.09    0.22
  -7   0   0    0.05    0.11
  -8   0   0  149.05    1.96
  -8   0   0  146.90    3.75
  -9   0   0    0.49    0.35
  -9   0   0    0.20    0.24
 -10   0   0   -0.14    0.21
 -10   0   0    0.13    0.11
 -10   0   0   -0.06    0.34
 -10   0   0    0.27    0.17
 -11   0   0    0.11    0.28
 -11   0   0   -0.03    0.11
 -11   0   0   -0.08    0.16
 -11   0   0   -0.19    0.35
 -12   0   0    0.00    0.11
 -12   0   0   -0.01    0.31
 -12   0   0    0.27    0.34
 -12   0   0    0.15    0.16
 -13   0   0   -0.17    0.39
 -13   0   0   -0.06    0.10
 -13   0   0    0.33    0.43
 -13   0   0   -0.11    0.12
 -14   0   0    3.00    0.69
 -14   0   0    3.87    0.98
 -15   0   0    0.12    0.50
 -15   0   0   -0.15    0.36
 -16   0   0    0.36    0.41
 -16   0   0    0.35    0.60
 -17   0   0    0.10    0.50
   0   1   0   -0.02    0.08
   0   1   0   -0.12    0.07
   0   1   0   -0.06    0.04
   0   1   0   -0.14    0.10
   0  -1   0   -0.05    0.06
   0  -1   0    0.02    0.09
   0  -1   0    0.03    0.07
   0  -1   0   -0.05    0.05
   1   1   0   -0.09    0.06
   1   1   0   -0.14    0.10
  -1   1   0    0.04    0.06
  -1   1   0   -0.06    0.10
  -1   1   0   -0.21    0.08
   1   1   0    0.01    0.10
   1   1   0   -0.11    0.07
  -1   1   0   -0.01    0.09
  -1  -1   0   -0.09    0.06
  -1  -1   0   -0.06    0.15
  -1  -1   0   -0.09    0.07
   1  -1   0   -0.15    0.10
  -1  -1   0   -0.18    0.09
   1  -1   0   -0.17    0.06
   1  -1   0   -0.06    0.09
   2   1   0  280.79    2.81
  -2   1   0  285.86    4.16
   2   1   0  283.45    3.20
  -2   1   0  287.00    2.70
   2   1   0  273.27    3.77
  -2   1   0  284.48    4.45
  -2   1   0  286.71    2.99
   2  -1   0  282.24    4.15
  -2  -1   0  282.68    3.22
  -2  -1   0  289.40    3.82
  -2  -1   0  291.04    2.82
  -3   1   0   -0.18    0.09
   3   1   0   -0.20    0.13
  -3   1   0   -0.50    0.13
   3   1   0   -0.18    0.12
  -3   1   0   -0.19    0.14
  -3   1   0   -0.29    0.11
   3   1   0   -0.10    0.13
  -3  -1   0   -0.24    0.13
   3  -1   0   -0.15    0.06
  -3  -1   0   -0.17    0.11
   4   1   0   18.01    0.70
  -4   1   0   18.81    0.90
   4   1   0   18.38    0.81
  -4   1   0   19.45    0.44
   4   1   0   18.65    0.59
  -4  -1   0   19.57    0.65
  -4  -1   0   18.52    0.85
   5   1   0   -0.07    0.12
  -5   1   0    0.02    0.08
  -5  -1   0   -0.02    0.16
  -5  -1   0   -0.10    0.15
   6   1   0   10.59    0.41
  -6   1   0   11.54    0.90
  -6   1   0   10.85    0.33
  -6  -1   0   10.63    0.54
  -6  -1   0   11.14    0.84
  -7   1   0   -0.09    0.22
   7   1   0   -0.09    0.07
  -7   1   0    0.05    0.09
  -7   1   0   -0.02    0.08
  -7  -1   0    0.11    0.24
  -7  -1   0    0.01    0.19
  -8   1   0    0.03    0.25
  -8   1   0    0.10    0.10
  -8   1   0    0.04    0.10
  -8  -1   0    0.09    0.19
  -8  -1   0   -0.11    0.20
  -9   1   0    0.02    0.26
  -9   1   0   -0.07    0.09
  -9   1   0    0.04    0.10
  -9  -1   0   -0.19    0.19
  -9  -1   0   -0.07    0.27
 -10   1   0   15.44    1.41
 -10   1   0   13.69    1.30
 -10   1   0   12.36    0.36
 -10   1   0   13.41    0.40
 -10  -1   0   13.66    1.08
 -10  -1   0   13.56    1.21
 -10  -1   0   12.96    0.67
 -11   1   0    0.16    0.08
 -11   1   0    0.21    0.10
 -11   1   0    0.27    0.36
 -11   1   0    0.33    0.44
 -11  -1   0   -0.03    0.37
 -11  -1   0    0.07    0.28
 -11  -1   0    0.10    0.25
 -12   1   0   95.47    3.58
 -12   1   0   88.11    3.57
 -12  -1   0   87.61    1.78
 -12  -1   0   89.83    3.08
 -12  -1   0   92.38    3.53
 -13   1   0    0.31    0.53
 -13   1   0    2.24    0.58
 -13  -1   0    1.25    0.60
 -14   1   0    0.80    0.46
 -14   1   0    1.85    0.58
 -14   1   0    0.66    0.60
 -14  -1   0    0.69    0.26
 -14  -1   0    0.68    0.44
 -14  -1   0    0.42    0.53
 -15   1   0    0.13    0.39
 -15   1   0    0.99    0.39
 -15   1   0   -0.39    0.41
 -15  -1   0    0.27    0.35
 -15  -1   0    0.05    0.49
 -16   1   0    1.39    0.75
 -16   1   0    2.11    0.54
 -16   1   0    0.51    0.47
 -16  -1   0    0.23    0.55
 -17   1   0    0.23    0.48
 -17   1   0   -0.07    0.49
 -17  -1   0    0.23    0.55
   0   2   0   45.50    1.28
   0   2   0   46.17    1.12
   0   2   0   46.07    0.47
   0   2   0   46.13    1.32
   0   2   0   45.44    1.24
   0  -2   0   47.52    1.37
   0  -2   0   46.58    1.27
   0  -2   0   46.07    1.12
   0  -2   0   44.72    1.22
  -1   2   0   -0.29    0.10
   1   2   0    0.33    0.28
  -1   2   0    0.61    0.32
   1   2   0   -0.13    0.09
  -1   2   0   -0.20    0.05
   1   2   0   -0.13    0.17
   1   2   0   -0.08    0.12
  -1   2   0   -0.10    0.15
  -1   2   0   -0.05    0.14
  -1  -2   0   -0.17    0.09
  -1  -2   0    0.86    0.37
  -1  -2   0   -0.55    0.18
   1  -2   0   -0.27    0.10
  -1  -2   0   -0.28    0.09
   1  -2   0    0.20    0.26
   1  -2   0   -0.11    0.21
  -1  -2   0   -0.26    0.16
   2   2   0  136.37    2.35
   2   2   0  133.40    1.68
  -2   2   0  135.19    2.42
  -2   2   0  134.95    2.61
   2   2   0  135.63    2.22
   2   2   0  131.76    2.20
  -2   2   0  133.16    2.84
  -2   2   0  133.04    2.04
  -2   2   0  133.26    1.47
  -2  -2   0  132.63    2.64
  -2  -2   0  136.01    1.68
   2  -2   0  133.45    2.60
  -2  -2   0  131.49    2.21
  -2  -2   0  133.55    2.19
   2  -2   0  131.37    1.99
  -2  -2   0  136.38    2.32
  -3   2   0   -0.10    0.14
   3   2   0   -0.24    0.19
   3   2   0    0.06    0.14
  -3   2   0    0.10    0.17
  -3   2   0   -0.07    0.21
   3   2   0    0.01    0.16
  -3   2   0    0.00    0.12
  -3  -2   0   -0.04    0.17
   3  -2   0   -0.04    0.18
  -3  -2   0    0.34    0.21
   3  -2   0    0.10    0.15
  -3  -2   0   -0.14    0.34
  -4   2   0  163.33    2.29
   4   2   0  161.92    2.91
  -4   2   0  164.51    3.67
  -4   2   0  169.69    3.32
   4   2   0  165.26    2.59
  -4  -2   0  165.88    2.66
  -4  -2   0  164.93    3.00
   4  -2   0  161.93    3.27
  -4  -2   0  163.21    2.64
   5   2   0    0.09    0.20
  -5   2   0   -0.11    0.15
  -5   2   0   -0.16    0.15
   5   2   0   -0.02    0.14
  -5   2   0    0.10    0.18
  -5  -2   0   -0.16    0.22
  -5  -2   0    0.02    0.19
   5  -2   0    0.05    0.11
  -6   2   0  151.31    3.42
  -6   2   0  145.03    3.75
  -6   2   0  151.44    2.12
   6   2   0  152.13    3.10
   6   2   0  152.32    2.46
   6  -2   0  148.51    1.57
  -6  -2   0  145.28    2.57
  -6  -2   0  152.52    3.23
  -7   2   0   -0.20    0.22
  -7   2   0   -0.30    0.24
   7   2   0   -0.13    0.16
  -7   2   0    0.02    0.14
  -7  -2   0   -0.06    0.23
  -7  -2   0    0.19    0.28
   8   2   0   47.62    1.17
  -8   2   0   47.47    2.24
  -8   2   0   47.92    1.01
  -8   2   0   47.78    1.99
  -8  -2   0   48.11    1.43
  -8  -2   0   48.48    1.96
   9   2   0    0.01    0.15
  -9   2   0   -0.17    0.29
  -9   2   0    0.10    0.13
  -9   2   0    0.11    0.16
  -9   2   0    0.10    0.32
  -9  -2   0   -0.19    0.26
  -9  -2   0    0.10    0.29
 -10   2   0    1.72    0.24
 -10   2   0    1.60    0.23
  10   2   0    1.75    0.21
 -10   2   0    1.29    0.49
 -10   2   0    1.29    0.44
 -10  -2   0    2.12    0.46
 -10  -2   0    1.32    0.50
 -11   2   0    0.12    0.29
 -11   2   0    0.08    0.15
 -11   2   0    0.04    0.14
 -11   2   0    0.10    0.39
 -11  -2   0   -0.03    0.25
 -11  -2   0    0.18    0.43
 -11  -2   0    0.53    0.37
 -12   2   0   27.89    0.50
 -12   2   0   30.95    2.18
 -12   2   0   29.04    0.53
 -12   2   0   33.17    2.05
 -12   2   0   35.01    2.31
 -12  -2   0   31.91    1.25
 -12  -2   0   30.54    1.64
 -12  -2   0   33.17    2.14
 -13   2   0    0.42    0.43
 -13   2   0    0.73    0.48
 -13   2   0    0.10    0.52
 -13  -2   0    0.03    0.28
 -13  -2   0    0.43    0.46
 -13  -2   0   -0.21    0.29
 -14   2   0    3.95    0.83
 -14   2   0    2.89    0.76
 -14   2   0    3.33    0.87
 -14  -2   0    3.49    0.83
 -14  -2   0    3.03    0.57
 -14  -2   0    4.75    0.61
 -15   2   0   -0.48    0.45
 -15   2   0   -0.01    0.39
 -15  -2   0    0.20    0.28
 -15  -2   0   -0.08    0.44
 -16   2   0    2.20    0.55
 -16   2   0    0.65    0.55
 -16   2   0    0.79    0.55
 -16  -2   0    0.83    0.57
   0   3   0    0.78    0.44
   0   3   0   -0.62    0.24
   0   3   0   -0.09    0.15
   0  -3   0   -0.20    0.12
   0  -3   0    0.00    0.23
   0  -3   0   -0.53    0.26
   0  -3   0    0.00    0.28
  -1   3   0   -0.11    0.12
  -1   3   0    0.79    0.42
  -1   3   0   -0.18    0.27
   1   3   0   -0.15    0.18
  -1   3   0   -0.07    0.16
   1   3   0    0.34    0.32
   1   3   0    0.10    0.15
  -1  -3   0    0.11    0.30
  -1  -3   0   -0.05    0.11
   1  -3   0    0.12    0.24
   1  -3   0   -0.14    0.09
  -1  -3   0    0.67    0.42
  -1  -3   0   -0.07    0.24
   1  -3   0   -0.02    0.27
   1  -3   0    0.45    0.26
  -2   3   0   35.40    1.45
  -2   3   0   33.57    1.14
  -2   3   0   34.47    0.57
   2   3   0   33.67    1.09
  -2   3   0   34.38    1.05
  -2   3   0   33.06    1.45
   2   3   0   36.04    1.27
   2   3   0   34.69    1.41
   2   3   0   33.49    1.21
   2  -3   0   33.72    1.36
   2  -3   0   33.56    1.41
  -2  -3   0   34.17    0.76
  -2  -3   0   35.05    1.49
  -2  -3   0   33.43    1.06
  -2  -3   0   33.44    1.67
   2  -3   0   31.89    1.06
  -2  -3   0   33.16    1.22
  -3   3   0   -0.16    0.15
   3   3   0   -0.15    0.26
  -3   3   0    0.59    0.33
  -3   3   0   -0.11    0.22
  -3   3   0    0.15    0.31
   3   3   0    0.18    0.24
  -3   3   0   -0.13    0.12
  -3  -3   0   -0.07    0.31
  -3  -3   0   -0.01    0.11
   3  -3   0   -0.05    0.23
   3  -3   0   -0.02    0.22
  -3  -3   0    0.71    0.34
  -3  -3   0    0.28    0.33
  -4   3   0   40.61    1.59
  -4   3   0   36.91    1.75
   4   3   0   37.92    1.31
  -4   3   0   37.58    1.16
   4   3   0   38.11    1.30
  -4  -3   0   38.84    1.05
  -4  -3   0   39.06    1.59
  -4  -3   0   39.47    1.41
   4  -3   0   36.97    1.51
   4  -3   0   36.89    1.07
  -4  -3   0   38.80    1.37
   5   3   0    0.07    0.17
  -5   3   0    0.00    0.20
  -5   3   0   -0.31    0.20
   5   3   0   -0.13    0.23
  -5   3   0    0.01    0.29
   5  -3   0   -0.11    0.18
  -5  -3   0   -0.08    0.29
   5  -3   0   -0.14    0.20
  -5  -3   0   -0.07    0.42
  -5  -3   0   -0.01    0.14
  -5  -3   0    0.11    0.27
  -6   3   0    9.48    1.10
   6   3   0    9.54    0.73
   6   3   0    9.19    0.69
  -6   3   0    8.94    0.89
  -6   3   0    8.95    0.59
  -6  -3   0    9.82    0.62
  -6  -3   0    9.92    0.78
  -6  -3   0   10.44    0.89
  -7   3   0   -0.10    0.18
   7   3   0    0.01    0.26
  -7   3   0   -0.11    0.28
   7   3   0   -0.02    0.16
  -7   3   0   -0.14    0.29
  -7  -3   0   -0.20    0.27
   7  -3   0   -0.01    0.12
  -7  -3   0   -0.05    0.28
  -7  -3   0   -0.16    0.20
   8   3   0   30.75    1.18
  -8   3   0   31.86    1.70
  -8   3   0   29.40    0.98
  -8   3   0   32.40    1.94
  -8  -3   0   31.67    1.62
  -8  -3   0   32.32    1.36
  -8  -3   0   31.74    1.23
  -9   3   0    0.06    0.21
  -9   3   0   -0.02    0.34
  -9   3   0    0.29    0.41
  -9  -3   0   -0.21    0.29
  -9  -3   0    0.07    0.36
 -10   3   0    1.40    0.54
 -10   3   0    1.36    0.32
 -10   3   0    0.78    0.42
 -10  -3   0    1.12    0.50
 -10  -3   0    0.87    0.48
 -11   3   0    0.02    0.43
 -11   3   0    0.15    0.24
 -11   3   0    0.13    0.44
 -11   3   0    0.09    0.21
 -11  -3   0   -0.25    0.37
 -11  -3   0   -0.04    0.37
 -12   3   0   15.02    1.55
 -12   3   0   14.21    0.58
 -12   3   0   13.61    0.61
 -12   3   0   16.25    1.78
 -12  -3   0   15.40    1.50
 -12  -3   0   14.94    1.05
 -12  -3   0   14.45    1.04
 -13   3   0   -0.10    0.40
 -13   3   0   -0.17    0.12
 -13   3   0    0.17    0.43
 -13   3   0    0.13    0.32
 -13  -3   0   -0.10    0.43
 -13  -3   0   -0.11    0.36
 -13  -3   0    0.19    0.27
 -14   3   0   -0.30    0.44
 -14   3   0    0.24    0.38
 -14   3   0    0.58    0.48
 -14  -3   0   -0.18    0.43
 -14  -3   0   -0.20    0.37
 -15   3   0   -0.04    0.32
 -15   3   0    1.04    0.55
 -15   3   0    0.60    0.57
 -15  -3   0    1.07    0.89
 -15  -3   0    0.32    0.40
 -15  -3   0   -0.24    0.52
 -16   3   0    0.74    0.77
 -16   3   0    0.82    0.51
 -16   3   0    0.70    0.49
 -16  -3   0    3.03    1.33
   0   4   0   79.24    2.46
   0   4   0   80.58    2.29
   0   4   0   81.49    2.10
   0  -4   0   81.04    2.43
   0  -4   0   79.14    2.07
   0  -4   0   81.38    2.30
   0  -4   0   81.39    2.29
  -1   4   0   -0.31    0.27
   1   4   0   -0.29    0.30
  -1   4   0   -0.15    0.19
   1   4   0    0.25    0.20
   1   4   0    0.15    0.35
   1   4   0    0.32    0.38
  -1   4   0    0.34    0.25
  -1   4   0    0.68    0.50
   1  -4   0    0.10    0.15
   1  -4   0    0.08    0.25
   1  -4   0    0.33    0.30
  -1  -4   0    0.07    0.28
  -1  -4   0   -0.01    0.32
  -1  -4   0    0.18    0.30
   1  -4   0    0.16    0.29
  -1  -4   0    0.03    0.15
  -2   4   0  192.58    3.41
   2   4   0  193.00    3.65
   2   4   0  195.18    3.57
  -2   4   0  189.95    4.29
  -2   4   0  188.80    4.10
   2   4   0  193.06    4.15
   2   4   0  199.02    3.75
  -2   4   0  194.28    3.58
  -2  -4   0  195.91    4.18
   2  -4   0  197.01    4.15
   2  -4   0  198.30    4.30
  -2  -4   0  191.34    3.61
  -2  -4   0  193.01    3.56
  -2  -4   0  193.19    4.77
   2  -4   0  190.37    3.34
   2  -4   0  188.87    3.46
  -3   4   0   -0.04    0.13
  -3   4   0    0.01    0.23
  -3   4   0   -0.11    0.26
  -3   4   0    0.07    0.32
   3   4   0    0.33    0.23
   3   4   0    0.07    0.26
  -3   4   0   -0.11    0.21
  -3  -4   0    0.08    0.38
  -3  -4   0    0.10    0.14
  -3  -4   0    0.00    0.40
  -3  -4   0   -0.10    0.27
   3  -4   0    0.18    0.31
   3  -4   0   -0.26    0.26
  -4   4   0    2.63    0.51
  -4   4   0    2.51    0.58
   4   4   0    2.72    0.56
   4   4   0    1.71    0.31
  -4   4   0    1.75    0.43
  -4   4   0    2.74    0.49
   4   4   0    2.21    0.42
  -4  -4   0    1.91    0.72
  -4  -4   0    2.55    0.69
  -4  -4   0    3.23    0.54
   4  -4   0    1.94    0.48
  -4  -4   0    2.52    0.37
  -4  -4   0    2.63    0.54
   4  -4   0    2.31    0.45
   5   4   0    0.11    0.19
  -5   4   0   -0.04    0.25
  -5   4   0   -0.36    0.27
   5   4   0   -0.25    0.21
  -5   4   0   -0.13    0.44
  -5   4   0    0.10    0.38
  -5  -4   0   -0.37    0.50
   5  -4   0    0.06    0.24
   5  -4   0   -0.04    0.17
  -5  -4   0    0.15    0.40
  -5  -4   0    0.11    0.13
  -6   4   0   -0.08    0.24
  -6   4   0    0.20    0.26
  -6   4   0   -0.12    0.36
   6   4   0    0.09    0.20
   6  -4   0    0.38    0.30
  -6  -4   0    0.10    0.38
  -6  -4   0    0.06    0.14
  -6  -4   0    0.26    0.37
   6  -4   0    0.10    0.24
  -7   4   0    0.17    0.27
  -7   4   0   -0.02    0.25
   7   4   0   -0.01    0.19
  -7   4   0   -0.09    0.38
  -7  -4   0    0.06    0.37
  -7  -4   0    0.04    0.15
   7  -4   0   -0.03    0.18
  -7  -4   0   -0.27    0.39
  -8   4   0    0.28    0.43
  -8   4   0    0.57    0.29
  -8   4   0    0.47    0.37
   8   4   0    0.56    0.26
  -8  -4   0   -0.06    0.38
  -8  -4   0    0.46    0.43
   8  -4   0    0.43    0.20
  -8  -4   0    0.11    0.18
  -9   4   0   -0.50    0.34
  -9   4   0   -0.17    0.38
   9   4   0    0.25    0.23
  -9   4   0   -0.52    0.23
  -9  -4   0   -0.31    0.42
  -9  -4   0   -0.07    0.21
   9  -4   0   -0.19    0.09
  -9  -4   0   -0.21    0.35
 -10   4   0   15.42    1.76
 -10   4   0   14.13    0.83
 -10   4   0   14.28    1.45
 -10  -4   0   15.34    1.15
 -10  -4   0   13.73    0.90
 -10  -4   0   15.79    1.49
 -11   4   0   -0.03    0.35
 -11   4   0   -0.36    0.43
 -11  -4   0    0.00    0.14
 -11  -4   0   -0.19    0.49
 -11  -4   0   -0.05    0.52
 -12   4   0   -0.01    0.47
 -12   4   0   -0.07    0.45
 -12  -4   0    0.28    0.44
 -12  -4   0   -0.51    0.50
 -13   4   0    0.19    0.49
 -13   4   0   -0.05    0.45
 -13   4   0   -0.08    0.19
 -13  -4   0    0.49    0.67
 -13  -4   0   -0.87    0.52
 -13  -4   0   -0.02    0.45
 -14   4   0    0.63    0.52
 -14   4   0    0.15    0.44
 -14   4   0    0.24    0.48
 -14  -4   0    0.20    0.45
 -14  -4   0    0.64    0.90
 -15   4   0   -0.93    0.43
 -15   4   0    0.44    0.47
 -15   4   0    0.46    0.51
 -15  -4   0    0.50    0.75
 -15  -4   0   -0.28    0.41
 -16   4   0   -0.10    0.33
 -16   4   0    0.04    0.47
 -16  -4   0    0.49    0.52
 -16  -4   0    0.90    0.81
   0   5   0    0.33    0.43
   0   5   0   -0.10    0.26
   0   5   0    0.00    0.23
   0  -5   0   -0.03    0.19
   0  -5   0    0.17    0.43
   0  -5   0   -0.13    0.50
   0  -5   0   -0.08    0.32
  -1   5   0    0.06    0.27
   1   5   0    0.14    0.24
   1   5   0    0.09    0.39
   1   5   0    0.31    0.56
  -1   5   0    0.63    0.59
   1   5   0   -0.25    0.42
  -1   5   0   -0.08    0.27
  -1  -5   0   -0.38    0.36
  -1  -5   0    0.10    0.34
   1  -5   0    0.05    0.31
  -1  -5   0    0.13    0.18
   1  -5   0    0.15    0.36
   1  -5   0    0.14    0.23
  -1  -5   0    0.30    0.35
   1  -5   0   -0.11    0.43
  -2   5   0    5.45    0.88
  -2   5   0    3.79    0.79
   2   5   0    4.11    0.68
  -2   5   0    5.20    0.71
   2   5   0    3.61    0.67
   2   5   0    4.01    0.71
  -2   5   0    4.53    0.52
   2   5   0    4.65    0.67
  -2  -5   0    4.14    0.69
  -2  -5   0    4.40    0.60
  -2  -5   0    3.59    0.72
   2  -5   0    4.79    0.72
   2  -5   0    5.28    0.73
  -2  -5   0    3.57    0.74
   2  -5   0    3.93    0.67
   3   5   0    0.02    0.41
   3   5   0   -0.09    0.25
  -3   5   0   -0.06    0.20
  -3   5   0    0.01    0.18
   3   5   0   -0.03    0.42
  -3   5   0    0.24    0.38
  -3   5   0    0.40    0.55
  -3  -5   0   -0.04    0.15
  -3  -5   0   -0.06    0.39
   3  -5   0   -0.01    0.34
   3  -5   0   -0.05    0.25
  -3  -5   0   -0.10    0.31
  -4   5   0   11.54    1.25
   4   5   0   10.74    1.01
  -4   5   0   10.57    1.13
  -4   5   0   11.78    0.76
  -4   5   0   10.83    0.89
   4   5   0   11.13    0.91
   4  -5   0   11.70    1.11
   4  -5   0   10.90    0.86
  -4  -5   0   10.60    1.04
  -4  -5   0   11.00    1.43
  -4  -5   0   10.60    0.74
  -5   5   0   -0.06    0.35
   5   5   0   -0.01    0.25
  -5   5   0   -0.62    0.26
  -5   5   0    0.00    0.53
  -5   5   0   -0.06    0.24
   5  -5   0    0.17    0.31
  -5  -5   0   -0.21    0.49
  -5  -5   0    0.05    0.12
  -5  -5   0   -0.10    0.31
  -6   5   0    1.69    0.65
  -6   5   0    2.64    0.55
  -6   5   0    1.61    0.56
   6   5   0    2.21    0.44
  -6   5   0    1.96    0.67
  -6  -5   0    2.20    0.90
   6  -5   0    2.96    0.51
  -6  -5   0    2.38    0.61
  -6  -5   0    2.48    0.38
  -6  -5   0    2.55    0.63
  -7   5   0   -0.48    0.64
  -7   5   0   -0.02    0.28
   7   5   0   -0.06    0.19
  -7   5   0    0.30    0.54
  -7   5   0   -0.04    0.29
  -7  -5   0   -0.02    0.54
  -7  -5   0   -0.11    0.41
  -7  -5   0   -0.37    0.28
  -7  -5   0   -0.02    0.11
   7  -5   0   -0.01    0.28
  -8   5   0   -0.12    0.31
  -8   5   0    0.11    0.35
  -8   5   0   -0.28    0.49
   8   5   0    0.19    0.23
  -8   5   0   -1.19    0.70
  -8  -5   0   -0.67    0.57
  -8  -5   0    0.32    0.58
   8  -5   0    0.16    0.25
  -8  -5   0    0.13    0.12
  -8  -5   0   -0.95    0.42
  -9   5   0   -0.34    0.29
  -9   5   0   -0.02    0.33
   9   5   0   -0.01    0.23
  -9   5   0   -0.25    0.49
  -9  -5   0   -0.12    0.60
  -9  -5   0    0.04    0.12
  -9  -5   0   -0.21    0.75
   9  -5   0   -0.25    0.17
  -9  -5   0   -0.90    0.42
 -10   5   0   -0.20    0.51
 -10   5   0   -0.25    0.46
 -10  -5   0    0.31    0.82
 -10  -5   0   -0.31    0.48
 -10  -5   0   -1.24    0.54
 -11   5   0   -0.61    0.49
 -11   5   0    0.13    0.49
 -11  -5   0   -0.47    0.44
 -11  -5   0   -0.13    0.55
 -11  -5   0   -1.24    0.54
 -12   5   0    0.96    0.67
 -12   5   0    1.40    0.71
 -12  -5   0    0.44    0.74
 -12  -5   0    2.64    0.75
 -12  -5   0    1.93    1.03
 -13   5   0    0.29    0.44
 -13   5   0    0.14    0.60
 -13  -5   0    1.41    1.04
 -13  -5   0    0.24    0.56
 -14   5   0    1.82    0.39
 -14   5   0    1.74    0.78
 -14   5   0    1.30    0.75
 -14  -5   0    2.52    1.16
 -14  -5   0    2.56    0.74
 -15   5   0    0.16    0.58
 -15   5   0    0.13    0.47
 -15   5   0   -0.50    0.62
 -15  -5   0    1.07    1.16
 -15  -5   0    0.41    0.59
   0   6   0  108.07    3.27
   0   6   0  103.33    3.49
   0  -6   0  107.24    3.18
   0  -6   0  109.40    2.99
   0  -6   0  108.42    3.24
  -1   6   0    0.84    0.73
   1   6   0   -0.71    0.51
  -1   6   0    0.35    0.46
  -1   6   0    0.07    0.31
   1   6   0    0.61    0.54
   1   6   0    0.17    0.30
   1  -6   0    0.22    0.48
  -1  -6   0    0.25    0.53
  -1  -6   0   -0.30    0.40
  -1  -6   0    0.29    0.25
   1  -6   0    0.02    0.45
  -2   6   0    0.16    0.33
   2   6   0    0.00    0.54
  -2   6   0    0.47    0.53
   2   6   0    0.26    0.33
  -2   6   0    0.42    0.38
   2   6   0    0.56    0.53
  -2  -6   0    0.28    0.25
   2  -6   0    0.47    0.48
  -2  -6   0    0.72    0.60
  -2  -6   0    0.30    0.45
   2  -6   0    0.42    0.37
  -3   6   0   -0.13    0.21
  -3   6   0    0.89    0.74
  -3   6   0   -0.01    0.41
   3   6   0   -0.07    0.48
   3   6   0   -0.54    0.52
   3   6   0    0.07    0.28
  -3  -6   0    0.07    0.19
   3  -6   0    0.12    0.33
  -3  -6   0   -0.10    0.36
  -3  -6   0   -0.16    0.42
  -4   6   0    0.19    0.17
   4   6   0    0.18    0.46
   4   6   0    0.34    0.34
  -4   6   0    0.56    0.41
  -4   6   0   -0.05    0.26
  -4   6   0    0.68    0.72
  -4  -6   0   -0.04    0.47
  -4  -6   0   -0.10    0.15
  -4  -6   0   -0.58    0.45
   4  -6   0   -0.12    0.38
  -5   6   0   -0.01    0.20
  -5   6   0    0.02    0.40
  -5   6   0   -0.08    0.26
   5   6   0   -0.03    0.34
   5   6   0   -0.14    0.29
  -5   6   0    0.25    0.67
  -5  -6   0    0.06    0.38
  -5  -6   0    0.25    0.56
   5  -6   0   -0.60    0.30
  -5  -6   0   -0.04    0.14
  -6   6   0    6.48    0.75
  -6   6   0    8.32    0.90
  -6   6   0    8.84    1.40
   6   6   0    7.33    0.88
  -6   6   0    5.81    1.09
   6  -6   0    6.73    0.76
  -6  -6   0    6.81    1.01
  -6  -6   0    7.29    1.43
  -6  -6   0    7.81    0.64
  -7   6   0   -0.30    0.28
   7   6   0    0.02    0.27
  -7   6   0   -0.88    0.46
  -7   6   0   -0.38    0.61
  -7   6   0   -0.17    0.33
  -7  -6   0   -0.09    0.44
  -7  -6   0    0.05    0.12
   7  -6   0   -0.54    0.32
  -7  -6   0    0.31    0.70
  -8   6   0    6.42    1.14
   8   6   0    7.11    0.85
  -8   6   0    4.89    0.92
  -8   6   0    8.49    0.89
   8  -6   0    7.06    0.70
  -8  -6   0    7.05    1.13
  -8  -6   0    7.91    0.50
  -8  -6   0    5.47    0.90
  -8  -6   0    5.28    1.47
   9   6   0    0.05    0.26
  -9   6   0   -0.03    0.35
  -9   6   0   -0.88    0.59
  -9  -6   0   -1.18    0.61
  -9  -6   0   -0.04    0.53
   9  -6   0   -0.10    0.26
  -9  -6   0   -0.34    0.56
 -10   6   0   -0.16    0.65
 -10   6   0    0.14    0.41
 -10  -6   0    1.26    0.84
 -10  -6   0   -1.22    0.63
 -10  -6   0   -0.34    0.55
 -11   6   0    0.39    0.58
 -11   6   0   -0.77    0.57
 -11  -6   0   -0.03    0.54
 -11  -6   0    0.17    0.56
 -12   6   0    0.40    0.51
 -12   6   0   -0.34    0.70
 -12  -6   0    1.49    0.84
 -12  -6   0    0.58    0.63
 -13   6   0    0.21    0.62
 -13  -6   0   -0.25    0.57
 -13  -6   0    1.23    0.98
 -14   6   0    0.84    0.40
 -14   6   0    0.84    0.62
 -14   6   0   -0.48    0.87
 -14  -6   0    0.45    0.62
 -14  -6   0    2.30    1.29
   0   7   0    0.52    0.64
   0   7   0    0.12    0.36
   0  -7   0   -0.08    0.38
   0  -7   0   -0.21    0.48
   1   7   0   -0.09    0.32
   1   7   0   -0.28    0.54
  -1   7   0    0.81    0.88
  -1   7   0   -0.01    0.33
   1  -7   0   -0.26    0.50
   1  -7   0   -0.08    0.55
  -1  -7   0   -0.31    0.39
  -1  -7   0    0.22    0.47
  -2   7   0    0.28    0.32
   2   7   0   -1.36    0.69
  -2   7   0    1.53    0.90
   2   7   0    0.56    0.42
   2   7   0    1.36    0.88
   2  -7   0    1.04    0.54
  -2  -7   0    0.78    0.60
  -2  -7   0    0.90    0.32
  -2  -7   0    0.77    0.55
   2  -7   0    0.54    0.49
   3   7   0    0.38    0.62
  -3   7   0   -0.06    0.37
   3   7   0   -0.06    0.33
  -3   7   0    0.11    0.62
  -3  -7   0    0.26    0.23
  -3  -7   0   -0.39    0.41
   3  -7   0   -0.36    0.33
  -3  -7   0   -0.69    0.50
  -4   7   0    0.16    0.42
   4   7   0   -0.69    0.49
   4   7   0   -0.15    0.37
  -4   7   0    0.16    0.82
  -4  -7   0    0.02    0.53
  -4  -7   0    0.05    0.45
   4  -7   0   -0.30    0.29
  -4  -7   0    0.14    0.20
  -5   7   0    0.59    0.89
   5   7   0   -0.31    0.37
  -5   7   0    0.43    0.49
   5   7   0   -0.22    0.37
  -5   7   0   -0.01    0.46
   5  -7   0   -0.24    0.44
  -5  -7   0    0.10    0.46
  -5  -7   0    0.27    0.21
  -5  -7   0    0.07    0.44
  -6   7   0   34.93    2.53
  -6   7   0   30.71    2.18
  -6   7   0   31.68    0.88
   6   7   0   32.67    1.78
  -6   7   0   33.07    1.80
  -6  -7   0   35.18    2.07
   6  -7   0   32.56    1.61
  -6  -7   0   32.77    2.82
  -7   7   0   -0.37    0.79
   7   7   0   -0.10    0.28
  -7   7   0   -0.16    0.48
  -7  -7   0    0.85    0.85
   7  -7   0   -0.09    0.44
  -7  -7   0   -0.17    0.61
  -8   7   0    0.39    0.85
  -8   7   0    0.78    0.54
  -8  -7   0    1.38    0.65
   8  -7   0    0.78    0.46
  -8  -7   0    1.13    0.80
  -9   7   0   -0.13    0.35
  -9   7   0   -0.52    0.79
  -9  -7   0   -0.10    0.78
  -9  -7   0    0.02    0.61
 -10   7   0   -0.13    0.36
 -10   7   0   -1.34    0.74
 -10  -7   0    1.15    0.92
 -10  -7   0   -0.72    0.55
 -11   7   0   -0.11    0.41
 -11  -7   0   -0.06    0.62
 -11  -7   0    0.56    0.69
 -12   7   0    1.81    1.10
 -12   7   0    3.17    1.08
 -12  -7   0    3.20    0.96
 -12  -7   0    4.99    1.56
 -13   7   0    0.04    0.47
 -13  -7   0    1.72    1.08
 -13  -7   0   -0.03    0.64
   0   8   0    2.91    0.72
   0   8   0    3.33    0.97
   0  -8   0    4.71    1.07
   0  -8   0    4.24    0.94
   1   8   0   -0.49    0.87
  -1   8   0   -0.29    0.64
  -1   8   0   -0.34    0.39
   1   8   0   -0.36    0.38
  -1  -8   0   -0.44    0.52
   1  -8   0   -0.52    0.44
  -1  -8   0   -1.24    0.56
  -2   8   0    1.09    1.01
   2   8   0    1.34    1.01
   2   8   0    0.75    0.50
  -2   8   0    0.89    0.48
  -2  -8   0    1.05    0.70
  -2  -8   0    0.87    0.67
   2  -8   0    1.28    0.65
   2  -8   0    0.40    0.57
  -3   8   0   -0.16    0.46
   3   8   0   -0.63    0.42
  -3   8   0   -1.06    0.91
   3  -8   0   -0.26    0.56
  -3  -8   0   -0.56    0.59
  -3  -8   0   -1.04    0.60
   4   8   0    0.04    0.48
  -4   8   0    0.60    0.57
  -4   8   0    0.59    0.98
  -4  -8   0    0.55    0.59
   4  -8   0    1.19    0.71
  -4  -8   0    0.70    0.71
  -5   8   0   -0.43    0.51
  -5   8   0   -0.91    0.90
   5  -8   0   -0.63    0.45
  -5  -8   0    0.35    0.72
  -5  -8   0    0.31    0.73
  -6   8   0   10.08    1.56
  -6   8   0    7.83    1.47
  -6  -8   0   14.90    2.12
  -6  -8   0   12.08    1.62
   6  -8   0   11.97    1.17
  -7   8   0   -1.37    0.88
  -7   8   0   -0.27    0.50
  -7  -8   0    0.63    0.79
  -7  -8   0    1.04    0.82
   7  -8   0    0.15    0.46
  -8   8   0    0.54    0.54
  -8   8   0   -0.77    0.96
  -8  -8   0    1.40    0.98
  -8  -8   0    0.94    0.80
  -9   8   0   -0.17    0.38
  -9  -8   0   -0.09    0.48
  -9  -8   0    0.24    0.57
 -10   8   0    0.62    0.57
 -10   8   0   -1.62    0.94
 -10  -8   0    3.13    1.30
 -10  -8   0    0.85    0.83
 -11   8   0    0.08    0.50
 -11  -8   0    0.19    0.53
 -11  -8   0    2.75    1.02
 -12   8   0    0.96    0.69
 -12  -8   0    3.86    1.33
 -12  -8   0    0.89    0.82
   0   9   0   -0.40    0.98
   0   9   0   -0.85    0.41
   0  -9   0   -0.60    0.48
   1   9   0   -0.72    0.42
  -1   9   0   -0.37    0.72
  -1   9   0   -0.77    0.40
   1   9   0   -0.83    0.92
  -1  -9   0   -0.04    0.59
   1  -9   0   -0.02    0.52
   2   9   0   -0.31    0.95
  -2   9   0    0.69    0.61
  -2   9   0   -0.90    0.97
   2   9   0    0.04    0.51
  -2  -9   0   -0.15    0.71
   2  -9   0    0.56    0.75
  -2  -9   0   -0.11    0.81
  -3   9   0   -0.27    0.55
   3   9   0   -0.42    0.46
  -3  -9   0    0.16    0.61
   3  -9   0    0.02    0.46
  -4   9   0   -0.26    0.56
  -4   9   0   -0.19    0.81
  -4  -9   0   -0.49    0.62
   4  -9   0    0.57    0.69
  -4  -9   0    0.72    0.86
  -5   9   0   -0.48    0.53
   5  -9   0   -0.61    0.51
  -5  -9   0   -0.43    0.69
  -5  -9   0   -0.30    0.67
  -6   9   0    0.23    0.49
  -6   9   0   -2.03    1.05
  -6  -9   0    0.99    0.91
  -6  -9   0   -0.04    0.55
   6  -9   0   -0.14    0.55
  -7   9   0   -2.28    1.04
  -7   9   0   -0.50    0.56
  -7  -9   0   -0.35    0.49
  -7  -9   0    0.12    0.83
  -8   9   0    0.46    0.57
  -8  -9   0    0.68    0.91
  -8  -9   0    1.33    0.89
  -9   9   0    0.32    0.71
  -9  -9   0    2.37    1.02
  -9  -9   0    0.71    0.84
 -10   9   0    0.14    0.75
 -10  -9   0    1.98    1.05
 -10  -9   0    0.02    0.56
   0  10   0    0.53    0.89
   0  10   0   -0.11    0.68
   0 -10   0    0.17    0.83
  -1  10   0   -0.93    0.51
   1  10   0   -1.16    0.51
  -1  10   0   -2.30    1.01
   1  10   0   -0.14    1.05
   1 -10   0   -0.31    0.71
  -1 -10   0    0.78    0.72
  -2  10   0   -1.17    0.52
  -2  10   0   -1.07    0.78
   2 -10   0   -0.38    0.69
  -2 -10   0    0.30    0.66
  -3  10   0   -0.65    0.58
  -3 -10   0   -1.08    0.70
   3 -10   0    0.22    0.60
  -4  10   0    6.14    1.30
  -4  10   0    3.88    1.57
   4 -10   0   11.57    1.58
  -4 -10   0   11.03    1.64
  -4 -10   0    7.32    1.61
  -5  10   0   -0.84    0.60
  -5 -10   0    0.33    0.96
  -5 -10   0   -0.28    0.54
  -6  10   0   -0.53    0.42
  -6 -10   0    0.58    0.69
  -6 -10   0    0.22    0.95
  -7  10   0   -0.34    0.68
  -7 -10   0    0.46    0.86
  -7 -10   0   -0.62    0.53
  -8  10   0   -0.37    0.51
  -8 -10   0    0.55    0.69
  -8 -10   0    0.96    0.91
   0 -11   0    0.57    0.72
  -1  11   0   -1.20    0.71
   1  11   0   -1.50    0.71
  -1  11   0   -1.32    0.81
   1 -11   0    0.18    0.61
  -1 -11   0    0.47    0.92
  -2  11   0    0.84    0.93
  -2  11   0   -0.04    1.00
   2 -11   0    1.91    0.86
  -2 -11   0    2.14    1.14
  -3 -11   0    1.10    0.80
   3 -11   0    1.55    0.99
  -4  11   0   -0.88    0.75
  -4 -11   0    0.68    0.74
 -17   0  -1    0.49    0.64
 -16   0  -1    0.25    0.43
 -16   0  -1   -0.02    0.54
 -15   0  -1    0.05    0.35
 -15   0  -1   -0.11    0.46
 -14   0  -1    0.34    0.43
 -14   0  -1   -0.26    0.46
 -14   0  -1    0.09    0.17
 -13   0  -1   -0.05    0.21
 -13   0  -1    0.36    0.56
 -13   0  -1    0.63    0.41
 -12   0  -1   -0.01    0.15
 -12   0  -1   -0.25    0.19
 -12   0  -1   -0.06    0.44
 -12   0  -1    0.16    0.33
 -11   0  -1   -0.17    0.24
 -11   0  -1   -0.15    0.38
 -11   0  -1   -0.11    0.14
 -11   0  -1   -0.23    0.18
 -10   0  -1    0.00    0.23
 -10   0  -1   -0.02    0.12
 -10   0  -1   -0.29    0.32
 -10   0  -1   -0.23    0.17
  -9   0  -1   -0.18    0.16
  -9   0  -1   -0.09    0.20
  -9   0  -1    0.02    0.12
  -9   0  -1   -0.13    0.31
  -8   0  -1    0.00    0.12
  -8   0  -1   -0.13    0.16
  -8   0  -1    0.08    0.31
  -8   0  -1    0.07    0.21
  -7   0  -1   -0.05    0.10
  -7   0  -1   -0.24    0.16
  -7   0  -1    0.10    0.15
  -7   0  -1   -0.13    0.17
  -6   0  -1   -0.11    0.13
  -6   0  -1    0.02    0.13
  -6   0  -1    0.01    0.23
  -5   0  -1   -0.15    0.14
  -5   0  -1    0.02    0.16
  -5   0  -1   -0.03    0.12
  -4   0  -1   -0.07    0.11
   4   0   1    0.04    0.08
  -4   0  -1   -0.12    0.16
  -4   0  -1    0.03    0.11
   3   0   1   -0.05    0.08
  -3   0  -1    0.03    0.09
  -3   0  -1   -0.04    0.11
  -3   0  -1   -0.17    0.09
  -2   0  -1   -0.04    0.06
  -2   0  -1   -0.06    0.08
   2   0   1    0.01    0.09
  -2   0  -1   -0.01    0.08
   2   0   1    0.00    0.07
   2   0   1   -0.03    0.07
   1   0   1   -0.23    0.03
  -1   0  -1   -0.23    0.04
   1   0   1   -0.25    0.04
  -1   0  -1   -0.21    0.04
   1   0   1   -0.20    0.05
  -1   0  -1   -0.25    0.03
  -1   0  -1   -0.24    0.04
   1   0   1   -0.25    0.03
   0   0   1   -0.06    0.02
   0   0  -1   -0.04    0.02
   0   0  -1   -0.05    0.02
   0   0   1   -0.07    0.02
   0   0   1   -0.05    0.01
   1   0  -1   -0.25    0.01
   1   0  -1   -0.18    0.07
  -1   0   1   -0.23    0.06
   1   0  -1   -0.24    0.03
  -1   0   1   -0.25    0.03
  -1   0   1   -0.21    0.04
  -2   0   1   -0.04    0.11
   2   0  -1   -0.03    0.08
  -2   0   1   -0.06    0.04
  -2   0   1    0.00    0.05
  -3   0   1   -0.06    0.05
   3   0  -1   -0.04    0.11
  -4   0   1   -0.06    0.06
   4   0  -1   -0.19    0.17
   5   0  -1   -0.31    0.20
  -5   0   1    0.01    0.07
   6   0  -1   -0.24    0.23
  -6   0   1   -0.02    0.08
  -7   0   1   -0.08    0.09
   7   0  -1   -0.22    0.21
  -8   0   1   -0.06    0.11
  -8   0   1   -0.04    0.18
  -9   0   1   -0.05    0.11
  -9   0   1   -0.01    0.26
 -10   0   1    0.06    0.11
 -10   0   1    0.02    0.08
 -10   0   1   -0.23    0.27
 -11   0   1    0.13    0.10
 -11   0   1    0.05    0.08
 -11   0   1    0.02    0.28
 -11   0   1   -0.14    0.30
 -12   0   1    0.06    0.44
 -12   0   1   -0.05    0.05
 -12   0   1    0.02    0.32
 -12   0   1   -0.08    0.06
 -13   0   1    0.20    0.50
 -13   0   1    0.17    0.39
 -14   0   1    0.05    0.44
 -14   0   1    0.61    0.43
 -15   0   1    0.05    0.52
 -15   0   1    0.50    0.40
 -16   0   1    0.16    0.50
 -16   0   1    0.19    0.36
 -17   0   1    0.26    0.51
 -17   1  -1    0.00    0.58
 -17  -1  -1    0.13    0.57
 -16   1  -1    0.41    0.62
 -16   1  -1    0.29    0.45
 -16  -1  -1    0.21    0.54
 -15   1  -1   -0.35    0.48
 -15   1  -1    0.18    0.39
 -15  -1  -1    0.18    0.23
 -15  -1  -1   -0.05    0.50
 -15  -1  -1   -0.22    0.31
 -14   1  -1    3.70    0.92
 -14   1  -1    3.66    0.77
 -14  -1  -1    5.29    1.06
 -14  -1  -1    4.87    0.51
 -14  -1  -1    7.11    1.08
 -13   1  -1    1.64    0.55
 -13   1  -1    0.71    0.61
 -13   1  -1    0.90    0.17
 -13   1  -1    0.88    0.14
 -13   1  -1    0.73    0.44
 -13  -1  -1    1.20    0.65
 -13  -1  -1    1.14    0.35
 -13  -1  -1    0.80    0.40
 -12   1  -1    2.56    0.61
 -12   1  -1    3.53    0.85
 -12   1  -1    4.08    0.29
 -12   1  -1    4.14    0.34
 -12  -1  -1    4.38    0.89
 -12  -1  -1    2.98    0.57
 -12  -1  -1    4.11    0.54
 -12  -1  -1    4.58    0.42
 -11   1  -1   16.18    0.59
 -11   1  -1   18.42    1.53
 -11   1  -1   16.38    1.62
 -11   1  -1   16.78    0.53
 -11  -1  -1   17.67    1.29
 -11  -1  -1   16.35    0.82
 -11  -1  -1   18.06    1.58
 -10   1  -1    8.55    1.08
 -10   1  -1    8.32    0.39
 -10   1  -1    8.70    0.45
 -10   1  -1    9.53    1.12
 -10  -1  -1    8.85    0.88
 -10  -1  -1    8.48    0.61
 -10  -1  -1    9.82    1.17
  -9   1  -1    1.89    0.53
  -9   1  -1    2.05    0.47
  -9   1  -1    2.89    0.30
  -9   1  -1    2.63    0.25
  -9  -1  -1    2.25    0.38
  -9  -1  -1    1.92    0.38
  -9  -1  -1    2.51    0.59
  -8   1  -1    3.94    0.31
  -8   1  -1    3.47    0.27
   8   1   1    4.03    0.23
  -8   1  -1    2.39    0.49
  -8   1  -1    3.19    0.64
  -8  -1  -1    3.75    0.58
  -8  -1  -1    3.13    0.56
  -8  -1  -1    3.31    0.42
  -7   1  -1   12.98    0.44
  -7   1  -1   12.98    1.05
  -7   1  -1   12.87    0.47
   7   1   1   12.93    0.47
  -7  -1  -1   11.91    0.96
  -7  -1  -1   12.52    0.81
  -7  -1  -1   11.98    0.62
  -6   1  -1    3.00    0.25
  -6   1  -1    1.74    0.38
  -6   1  -1    2.72    0.24
   6   1   1    2.76    0.28
  -6  -1  -1    2.21    0.44
  -6  -1  -1    2.83    0.37
   5   1   1    0.12    0.19
  -5   1  -1    0.19    0.13
  -5   1  -1    0.03    0.18
   5   1   1    0.29    0.17
  -5  -1  -1    0.23    0.23
  -5  -1  -1    0.06    0.18
   4   1   1   30.38    0.80
  -4   1  -1   30.87    1.26
  -4   1  -1   30.33    1.05
  -4   1  -1   30.66    0.65
   4   1   1   29.27    1.11
   4  -1   1   27.51    0.51
  -4  -1  -1   30.81    0.85
  -4  -1  -1   31.04    1.18
   3   1   1   82.98    1.82
  -3   1  -1   83.25    1.21
  -3   1  -1   85.00    2.03
   3   1   1   87.96    1.45
  -3   1  -1   83.72    1.71
  -3  -1  -1   84.73    1.46
  -3  -1  -1   85.09    1.87
   3  -1   1   84.91    2.02
   2   1   1    0.65    0.19
  -2   1  -1    0.41    0.14
   2   1   1    0.36    0.16
  -2   1  -1    0.10    0.14
  -2   1  -1    0.62    0.15
   2  -1   1    0.45    0.12
  -2  -1  -1    0.31    0.17
   2  -1   1    0.16    0.12
  -2  -1  -1    0.48    0.19
  -2  -1  -1    0.46    0.17
   2  -1   1    0.31    0.16
  -1   1  -1  255.81    3.81
  -1   1  -1  249.58    3.99
   1   1   1  247.86    3.49
   1   1   1  250.95    3.57
   1   1   1  258.07    2.94
  -1   1  -1  258.04    2.79
  -1   1  -1  254.35    3.83
  -1  -1  -1  253.57    3.58
  -1  -1  -1  257.23    2.95
   1  -1   1  255.68    2.77
   1  -1   1  256.27    3.83
   1  -1   1  253.37    3.46
   1  -1   1  238.97    4.43
  -1  -1  -1  210.92    3.39
   0   1   1   -0.12    0.08
   0   1  -1    0.10    0.13
   0   1  -1    0.04    0.13
   0   1  -1    0.00    0.09
   0   1  -1   -0.12    0.07
   0   1   1   -0.10    0.09
   0  -1  -1   -0.05    0.09
   0  -1  -1   -0.01    0.10
   0  -1   1    0.04    0.14
   0  -1   1   -0.09    0.11
   0  -1   1   -0.01    0.08
   0  -1   1    0.16    0.14
  -1   1   1  261.70    2.84
   1   1  -1  258.51    2.90
   1   1  -1  251.36    4.51
  -1   1   1  256.27    3.76
   1   1  -1  256.37    4.46
  -1  -1   1  253.43    4.45
  -1  -1   1  248.01    4.11
   1  -1  -1  253.24    3.75
  -1  -1   1  255.93    2.90
   1  -1  -1  256.73    2.82
   2   1  -1    0.29    0.09
   2   1  -1    0.35    0.15
   2   1  -1    0.76    0.18
  -2   1   1    0.24    0.15
  -2   1   1    0.42    0.14
  -2  -1   1   -0.24    0.24
   2  -1  -1    0.50    0.14
  -2  -1   1    0.42    0.14
  -2  -1   1    0.31    0.10
   2  -1  -1    0.34    0.18
  -3   1   1   84.91    1.34
   3   1  -1   85.62    1.34
  -3   1   1   84.54    1.12
   3   1  -1   85.95    1.42
  -3   1   1   83.25    1.95
   3  -1  -1   85.38    0.98
  -3  -1   1   85.32    1.37
   3  -1  -1   84.79    1.33
  -3  -1   1   81.67    1.56
   4   1  -1   29.64    0.91
  -4   1   1   30.54    0.54
   4   1  -1   30.93    0.73
   4  -1  -1   29.31    0.85
  -4  -1   1   29.69    0.77
  -4  -1   1   30.99    1.01
   5   1  -1    0.25    0.14
   5   1  -1    0.46    0.26
  -5   1   1    0.28    0.09
  -5  -1   1    0.28    0.17
  -5  -1   1    0.02    0.17
   5  -1  -1    0.33    0.18
   6   1  -1    2.81    0.22
  -6   1   1    2.99    0.15
   6   1  -1    2.72    0.43
  -6  -1   1    2.06    0.37
   6  -1  -1    2.93    0.45
  -6  -1   1    3.00    0.32
   7   1  -1   11.93    0.83
   7   1  -1   12.57    0.27
  -7   1   1   12.80    0.27
   7   1  -1   12.07    0.26
  -7  -1   1   12.80    0.58
  -7  -1   1   13.21    0.95
  -8   1   1    3.82    0.14
  -8   1   1    3.75    0.13
  -8  -1   1    3.99    0.40
  -8  -1   1    3.18    0.55
  -9  -1   1    2.88    0.36
  -9  -1   1    2.31    0.53
 -10   1   1    8.23    1.10
 -10  -1   1    8.34    0.53
 -10  -1   1    9.27    1.06
 -11   1   1   17.57    1.57
 -11   1   1   18.27    1.53
 -11  -1   1   17.86    1.50
 -11  -1   1   16.42    0.71
 -12   1   1    2.38    0.65
 -12   1   1    4.23    0.89
 -12  -1   1    4.67    0.46
 -12  -1   1    3.82    0.80
 -12  -1   1    3.16    0.60
 -13   1   1    1.22    0.54
 -13   1   1    0.65    0.46
 -13  -1   1    0.91    0.55
 -13  -1   1    0.81    0.26
 -13  -1   1    0.87    0.42
 -14   1   1    3.64    0.92
 -14   1   1    3.57    0.80
 -14  -1   1    4.36    0.36
 -14  -1   1    4.10    0.92
 -14  -1   1    3.46    0.70
 -15   1   1    1.18    0.46
 -15   1   1    0.12    0.35
 -15   1   1    0.38    0.44
 -15  -1   1   -0.14    0.43
 -15  -1   1    0.18    0.34
 -16   1   1   -0.09    0.45
 -16   1   1    0.53    0.48
 -16  -1   1    1.55    1.08
 -16  -1   1    0.40    0.52
 -17   1   1   -0.03    0.42
 -17   1   1    0.62    0.48
 -17  -1   1    2.68    1.15
 -17  -1   1   -0.24    0.43
 -16   2  -1    0.45    0.49
 -16   2  -1    0.24    0.44
 -16  -2  -1    0.37    0.57
 -15   2  -1    0.15    0.41
 -15   2  -1    0.12    0.49
 -15  -2  -1    0.00    0.30
 -15  -2  -1   -0.29    0.41
 -14   2  -1    3.33    0.75
 -14   2  -1    1.96    0.65
 -14   2  -1    1.79    0.77
 -14  -2  -1    1.61    0.68
 -14  -2  -1    2.44    0.52
 -13   2  -1   14.05    1.62
 -13   2  -1   13.09    0.45
 -13   2  -1   14.59    1.42
 -13   2  -1   14.30    1.61
 -13  -2  -1   13.96    0.93
 -13  -2  -1   16.00    1.66
 -13  -2  -1   15.35    1.22
 -12   2  -1    2.51    0.67
 -12   2  -1    2.58    0.33
 -12   2  -1    2.57    0.79
 -12   2  -1    2.18    0.28
 -12   2  -1    2.37    0.64
 -12  -2  -1    1.76    0.43
 -12  -2  -1    2.45    0.71
 -12  -2  -1    2.56    0.53
 -11   2  -1   45.56    1.04
 -11   2  -1   51.01    2.64
 -11   2  -1   46.80    2.57
 -11   2  -1   44.54    1.05
 -11   2  -1   45.16    2.22
 -11  -2  -1   51.07    2.50
 -11  -2  -1   47.66    1.57
 -11  -2  -1   47.49    1.85
 -10   2  -1   15.39    0.61
 -10   2  -1   16.94    1.53
  10   2   1   14.00    0.56
 -10   2  -1   13.49    0.58
 -10   2  -1   16.17    1.33
 -10  -2  -1   14.69    1.35
 -10  -2  -1   17.00    1.04
 -10  -2  -1   15.24    0.92
  -9   2  -1   15.80    1.19
   9   2   1   15.53    0.66
  -9   2  -1   15.67    0.62
  -9   2  -1   16.99    1.45
  -9   2  -1   14.65    0.58
  -9  -2  -1   16.74    1.31
  -9  -2  -1   15.79    0.91
  -9  -2  -1   15.89    0.95
  -8   2  -1    0.84    0.22
  -8   2  -1    0.54    0.32
   8   2   1    0.90    0.27
  -8   2  -1    0.79    0.33
  -8  -2  -1    0.81    0.36
  -8  -2  -1    0.67    0.35
  -7   2  -1    1.42    0.25
   7   2   1    1.23    0.30
  -7   2  -1    1.14    0.35
   7   2   1    0.77    0.29
  -7   2  -1    0.90    0.37
  -7  -2  -1    1.28    0.39
  -7  -2  -1    1.35    0.36
  -6   2  -1    5.79    0.75
  -6   2  -1    6.15    0.41
   6   2   1    5.36    0.47
   6   2   1    5.63    0.62
  -6   2  -1    6.04    0.66
   6  -2   1    6.03    0.28
  -6  -2  -1    6.20    0.71
  -6  -2  -1    5.60    0.58
   5   2   1    1.64    0.33
  -5   2  -1    1.92    0.29
  -5   2  -1    1.13    0.31
  -5   2  -1    1.15    0.32
   5   2   1    1.36    0.31
  -5  -2  -1    1.41    0.35
  -5  -2  -1    1.23    0.33
  -4   2  -1    2.10    0.37
  -4   2  -1    2.23    0.31
   4   2   1    2.37    0.38
   4   2   1    1.65    0.31
  -4   2  -1    1.46    0.33
  -4  -2  -1    2.18    0.41
   4  -2   1    2.26    0.27
  -4  -2  -1    1.85    0.36
   4  -2   1    1.65    0.32
  -4  -2  -1    2.37    0.41
  -3   2  -1   29.27    0.85
  -3   2  -1   29.41    1.30
  -3   2  -1   29.94    1.09
   3   2   1   29.48    0.97
   3   2   1   29.61    1.09
  -3  -2  -1   29.90    1.23
   3  -2   1   29.50    1.06
  -3  -2  -1   29.79    1.13
   3  -2   1   29.81    0.80
  -3  -2  -1   28.82    1.01
  -3  -2  -1   29.71    0.58
   3  -2   1   28.42    1.24
   2   2   1  581.98    7.75
  -2   2  -1  575.48   10.68
  -2   2  -1  599.23    8.71
  -2   2  -1  602.97    6.33
   2   2   1  594.61    6.57
   2   2   1  563.13    8.17
   2   2   1  578.11    9.01
  -2   2  -1  595.95    8.81
   2  -2   1  593.84    8.07
  -2  -2  -1  571.33    7.70
  -2  -2  -1  599.54    8.68
  -2  -2  -1  599.15    8.24
   2  -2   1  592.99    8.67
   2  -2   1  584.63    6.22
  -2  -2  -1  597.19    6.60
  -2  -2  -1  608.75    5.23
   1   2   1    3.51    0.29
  -1   2  -1    4.04    0.48
  -1   2  -1    4.22    0.47
  -1   2  -1    4.94    0.50
   1   2   1    3.54    0.36
  -1   2  -1    3.56    0.34
   1  -2   1    3.64    0.38
  -1  -2  -1    3.37    0.30
   1  -2   1    3.03    0.42
   1  -2   1    5.05    0.56
  -1  -2  -1    3.58    0.37
   0   2  -1   10.73    0.64
   0   2   1   10.70    0.55
   0   2   1   12.23    0.72
   0   2  -1   10.37    0.56
   0   2  -1   10.61    0.67
   0   2  -1   13.03    0.80
   0   2   1   10.10    0.56
   0  -2   1   11.85    0.68
   0  -2   1   10.60    0.54
   0  -2   1   10.85    0.69
   0  -2   1   10.50    0.61
   0  -2  -1   10.29    0.58
   0  -2  -1   12.40    0.77
   1   2  -1    4.38    0.65
  -1   2   1    3.80    0.46
   1   2  -1    3.05    0.52
  -1   2   1    4.29    0.49
  -1   2   1    3.38    0.33
   1   2  -1    3.68    0.40
   1   2  -1    4.59    0.45
   1  -2  -1    3.68    0.15
  -1  -2   1    3.81    0.42
  -1  -2   1    6.06    0.70
   1  -2  -1    3.81    0.44
  -1  -2   1    3.99    0.50
   1  -2  -1    3.38    0.37
  -1  -2   1    4.04    0.40
   2   2  -1  601.56    6.54
   2   2  -1  603.81    5.31
  -2   2   1  603.44    6.36
   2   2  -1  580.08    8.99
  -2   2   1  600.87    8.75
   2   2  -1  580.71   10.39
  -2   2   1  607.85    8.41
  -2  -2   1  583.55    9.93
   2  -2  -1  593.95    6.28
   2  -2  -1  586.35    8.37
  -2  -2   1  601.10    9.11
   2  -2  -1  608.44    5.00
  -2  -2   1  576.86   10.01
  -2  -2   1  596.44    6.54
  -2  -2   1  592.92    8.33
  -3   2   1   31.35    1.24
   3   2  -1   28.43    0.83
  -3   2   1   31.08    0.72
  -3   2   1   29.24    0.83
   3   2  -1   29.42    0.93
   3   2  -1   29.61    0.83
   3  -2  -1   29.57    0.72
  -3  -2   1   30.51    0.97
  -3  -2   1   31.59    0.91
   3  -2  -1   28.76    0.78
  -3  -2   1   27.27    1.57
  -3  -2   1   28.38    0.94
   3  -2  -1   27.71    1.17
  -4   2   1    2.34    0.30
   4   2  -1    2.53    0.32
   4   2  -1    2.29    0.36
  -4   2   1    1.91    0.36
   4   2  -1    2.64    0.35
   4  -2  -1    2.57    0.32
  -4  -2   1    3.40    0.48
  -4  -2   1    1.94    0.37
  -4  -2   1    1.55    0.26
   4  -2  -1    1.71    0.37
  -5   2   1    1.55    0.25
   5   2  -1    1.77    0.32
  -5   2   1    1.56    0.39
   5   2  -1    1.14    0.24
   5   2  -1    1.94    0.35
   5  -2  -1    1.83    0.18
  -5  -2   1    1.80    0.36
  -5  -2   1    1.53    0.30
  -6   2   1    5.77    0.37
   6   2  -1    5.65    0.62
  -6   2   1    5.24    0.71
   6   2  -1    5.68    0.47
  -6  -2   1    5.08    0.58
  -6  -2   1    5.28    0.51
  -7   2   1    1.28    0.22
  -7   2   1    0.53    0.29
   7   2  -1    1.21    0.28
   7   2  -1    1.27    0.36
  -7   2   1    0.67    0.36
  -7  -2   1    0.93    0.30
  -7  -2   1    1.11    0.34
  -8   2   1    0.50    0.29
  -8   2   1    0.72    0.40
   8   2  -1    0.81    0.24
  -8   2   1    1.00    0.20
  -8  -2   1    0.94    0.34
  -8  -2   1    0.91    0.35
   9   2  -1   15.39    0.57
  -9   2   1   16.80    1.48
  -9   2   1   15.42    0.50
  -9   2   1   14.69    1.27
  -9  -2   1   16.18    0.85
  -9  -2   1   16.07    1.19
 -10   2   1   16.53    1.57
 -10   2   1   14.66    0.44
 -10   2   1   15.13    0.42
  10   2  -1   14.14    0.31
 -10   2   1   15.16    1.36
  10   2  -1   14.49    0.31
 -10  -2   1   14.48    0.83
 -10  -2   1   15.27    1.26
 -11   2   1   49.31    2.67
 -11   2   1   47.70    2.41
 -11  -2   1   48.46    2.30
 -11  -2   1   46.50    1.43
 -12   2   1    1.71    0.63
 -12   2   1    2.92    0.76
 -12  -2   1    3.20    0.53
 -12  -2   1    1.88    0.64
 -13   2   1   14.19    1.70
 -13   2   1   14.63    1.51
 -13   2   1   13.74    1.57
 -13  -2   1   14.56    0.86
 -13  -2   1   13.86    1.47
 -13  -2   1   13.66    1.25
 -14   2   1    2.69    0.75
 -14   2   1    2.17    0.70
 -14   2   1    1.93    0.77
 -14  -2   1    1.58    0.47
 -14  -2   1    2.05    0.66
 -14  -2   1    2.55    0.46
 -15   2   1   -0.20    0.45
 -15   2   1   -0.22    0.38
 -15   2   1    1.10    0.48
 -15  -2   1   -0.23    0.25
 -15  -2   1    0.97    0.96
 -15  -2   1   -0.02    0.43
 -16   2   1    0.12    0.55
 -16   2   1    0.40    0.49
 -16  -2   1    0.53    0.82
 -16  -2   1    0.51    0.59
 -16   3  -1    1.19    0.66
 -16   3  -1    1.06    0.71
 -16  -3  -1    0.88    0.80
 -16  -3  -1    1.20    0.52
 -15   3  -1    1.18    0.50
 -15   3  -1    0.47    0.61
 -15   3  -1    0.69    0.56
 -15  -3  -1    0.60    0.44
 -15  -3  -1    0.25    0.56
 -14   3  -1    0.03    0.38
 -14   3  -1    0.26    0.45
 -14   3  -1    0.18    0.40
 -14  -3  -1    0.10    0.43
 -14  -3  -1   -0.01    0.50
 -13   3  -1    0.06    0.41
 -13   3  -1   -0.08    0.53
 -13   3  -1    0.55    0.40
 -13   3  -1    0.27    0.21
 -13  -3  -1   -0.34    0.52
 -13  -3  -1    0.49    0.44
 -12   3  -1    0.31    0.24
 -12   3  -1    0.57    0.52
 -12   3  -1    0.17    0.45
 -12   3  -1    0.44    0.46
 -12  -3  -1    0.46    0.24
 -12  -3  -1    0.22    0.51
 -12  -3  -1    0.41    0.43
 -11   3  -1    7.63    0.55
 -11   3  -1    7.81    1.13
 -11   3  -1    7.82    0.58
 -11   3  -1   10.23    1.49
 -11  -3  -1    6.36    0.99
 -11  -3  -1    8.21    0.84
 -11  -3  -1    8.25    0.74
 -10   3  -1   30.15    1.77
 -10   3  -1   31.74    2.18
 -10   3  -1   29.09    0.96
 -10   3  -1   28.91    1.00
 -10  -3  -1   28.71    1.83
 -10  -3  -1   29.76    1.18
 -10  -3  -1   29.91    1.43
  -9   3  -1   35.48    1.82
  -9   3  -1   37.27    2.17
  -9   3  -1   35.19    1.12
  -9  -3  -1   38.90    1.97
  -9  -3  -1   35.21    1.49
  -9  -3  -1   37.15    1.21
  -8   3  -1   12.73    1.33
  -8   3  -1   12.04    1.06
   8   3   1   12.22    0.98
   8   3   1   11.81    0.78
  -8   3  -1   11.51    0.67
   8  -3   1   11.59    0.37
  -8  -3  -1   12.26    1.12
  -8  -3  -1   11.16    0.90
  -8  -3  -1   12.35    0.72
   7   3   1    8.38    0.67
  -7   3  -1    8.03    0.86
  -7   3  -1    7.32    1.03
   7   3   1    8.46    0.79
  -7   3  -1    8.49    0.58
  -7  -3  -1    8.44    0.54
  -7  -3  -1    8.31    0.76
  -7  -3  -1    7.44    1.07
   7  -3   1    7.28    0.39
  -7  -3  -1    8.13    0.92
   6   3   1   22.50    1.05
  -6   3  -1   21.90    0.89
  -6   3  -1   22.16    1.46
   6   3   1   22.05    1.17
  -6   3  -1   22.39    1.24
  -6  -3  -1   21.95    1.41
  -6  -3  -1   22.99    1.13
  -6  -3  -1   22.61    1.28
   6  -3   1   18.74    0.68
  -6  -3  -1   22.84    0.69
  -5   3  -1    0.85    0.35
  -5   3  -1    1.11    0.31
   5   3   1    1.46    0.39
   5   3   1    0.94    0.31
  -5   3  -1    0.80    0.37
  -5  -3  -1    0.77    0.39
   5  -3   1    0.75    0.30
  -5  -3  -1    0.75    0.12
  -5  -3  -1    1.08    0.42
   5  -3   1    0.96    0.25
  -5  -3  -1    0.89    0.37
  -4   3  -1   17.12    1.15
  -4   3  -1   16.52    1.03
  -4   3  -1   16.31    0.79
   4   3   1   16.93    0.96
  -4   3  -1   16.08    1.19
   4   3   1   16.08    0.89
   4  -3   1   15.96    0.74
  -4  -3  -1   17.78    1.07
  -4  -3  -1   16.22    0.52
   4  -3   1   16.58    0.98
  -4  -3  -1   16.43    0.91
  -4  -3  -1   16.13    1.17
  -3   3  -1    9.12    0.84
   3   3   1    9.24    0.75
   3   3   1    8.13    0.63
  -3   3  -1    8.94    0.74
  -3   3  -1    9.96    0.88
   3   3   1    9.82    0.51
   3   3   1    8.93    0.82
  -3   3  -1    8.22    0.61
   3  -3   1    9.56    0.75
  -3  -3  -1   10.61    0.89
  -3  -3  -1    9.36    0.85
   3  -3   1    8.86    0.60
  -3  -3  -1    8.70    0.68
  -3  -3  -1    8.47    0.43
   3  -3   1    8.96    0.80
   2   3   1  104.86    2.03
   2   3   1  105.86    2.25
  -2   3  -1  105.59    2.41
  -2   3  -1  107.34    2.75
   2   3   1  104.57    2.57
   2   3   1  109.39    2.47
  -2   3  -1  104.91    2.46
  -2   3  -1  105.85    2.11
   2  -3   1  103.65    2.37
  -2  -3  -1  104.05    2.57
  -2  -3  -1  104.49    2.03
   2  -3   1  104.32    2.69
  -2  -3  -1  103.73    2.24
  -2  -3  -1  106.37    2.39
   2  -3   1  105.66    2.49
   2  -3   1  102.44    2.02
  -2  -3  -1  104.66    1.45
  -1   3  -1    0.11    0.16
   1   3   1    0.15    0.23
   1   3   1    0.89    0.46
  -1   3  -1    0.87    0.43
   1   3   1    0.79    0.40
  -1   3  -1   -0.29    0.16
  -1   3  -1   -0.18    0.19
   1   3   1    0.09    0.14
   1  -3   1    0.39    0.35
  -1  -3  -1   -0.06    0.09
  -1  -3  -1    0.36    0.31
  -1  -3  -1    0.11    0.32
  -1  -3  -1   -0.03    0.11
   1  -3   1   -0.10    0.11
   1  -3   1    0.08    0.28
   1  -3   1    0.72    0.38
   0   3   1    0.02    0.13
   0   3   1    0.50    0.34
   0   3  -1    0.03    0.18
   0   3  -1   -0.42    0.24
   0   3  -1   -0.29    0.18
   0   3  -1    0.31    0.31
   0   3   1    0.06    0.21
   0  -3   1   -0.08    0.20
   0  -3   1    0.36    0.39
   0  -3  -1    0.26    0.35
   0  -3   1   -0.02    0.11
   0  -3   1    0.00    0.26
   0  -3  -1   -0.18    0.18
   0  -3  -1   -0.19    0.27
  -1   3   1    0.22    0.20
  -1   3   1    0.88    0.42
   1   3  -1   -0.20    0.25
  -1   3   1   -0.13    0.19
   1   3  -1    0.76    0.45
   1   3  -1    0.57    0.22
   1   3  -1    0.01    0.12
   1   3  -1    0.01    0.21
   1  -3  -1   -0.19    0.19
   1  -3  -1    0.02    0.23
   1  -3  -1    0.30    0.18
  -1  -3   1   -0.12    0.29
  -1  -3   1    0.37    0.32
  -1  -3   1   -0.12    0.13
  -1  -3   1   -0.19    0.27
   2   3  -1  102.79    1.49
   2   3  -1  106.12    2.30
  -2   3   1  105.22    1.73
  -2   3   1  106.75    2.64
   2   3  -1  105.72    2.13
   2   3  -1  105.43    2.20
  -2   3   1  107.73    2.13
  -2   3   1  104.31    2.72
  -2  -3   1  103.59    2.61
  -2  -3   1  107.93    2.25
  -2  -3   1  106.57    2.26
  -2  -3   1  104.83    3.12
   2  -3  -1  104.66    2.06
   2  -3  -1  105.44    2.58
   3   3  -1    8.91    0.49
   3   3  -1    9.88    0.71
   3   3  -1    9.66    0.63
   3   3  -1    8.98    0.69
  -3   3   1    9.61    0.58
  -3   3   1    8.66    0.87
  -3   3   1    9.28    0.80
  -3   3   1    8.95    0.62
  -3  -3   1    9.91    0.68
  -3  -3   1    8.92    0.72
   3  -3  -1    9.18    0.60
  -3  -3   1    7.79    1.06
  -3  -3   1    8.79    0.61
  -3  -3   1    9.49    0.85
   3  -3  -1    8.38    0.79
   4   3  -1   15.76    0.72
  -4   3   1   15.59    1.13
   4   3  -1   16.17    0.76
  -4   3   1   16.38    1.10
  -4   3   1   16.31    0.79
   4   3  -1   16.45    0.85
  -4  -3   1   17.59    0.91
  -4  -3   1   15.84    0.91
  -4  -3   1   16.85    1.10
   4  -3  -1   16.39    1.02
  -4  -3   1   16.43    0.80
   4  -3  -1   16.35    0.71
  -4  -3   1   16.69    1.45
  -5   3   1    1.23    0.30
  -5   3   1    1.20    0.43
  -5   3   1    0.54    0.34
   5   3  -1    1.57    0.40
   5   3  -1    1.19    0.26
   5   3  -1    1.28    0.31
  -5  -3   1    0.64    0.36
  -5  -3   1    0.84    0.25
  -5  -3   1    1.01    0.32
  -5  -3   1    0.70    0.49
   5  -3  -1    1.42    0.38
   5  -3  -1    1.08    0.26
  -6   3   1   22.26    1.36
  -6   3   1   21.35    1.53
   6   3  -1   21.98    1.03
   6   3  -1   22.36    1.01
  -6   3   1   21.91    0.86
   6   3  -1   21.50    0.99
  -6  -3   1   21.20    1.06
  -6  -3   1   22.36    1.00
  -6  -3   1   22.53    1.11
  -7   3   1    8.66    1.03
  -7   3   1    7.98    0.94
   7   3  -1    7.40    0.62
  -7   3   1    7.04    0.52
  -7  -3   1    8.11    0.80
  -7  -3   1    7.60    0.71
   7  -3  -1    7.72    0.33
  -7  -3   1    7.94    0.73
  -8   3   1   12.85    1.19
  -8   3   1   13.02    1.36
  -8   3   1   12.35    0.65
   8   3  -1   12.25    0.77
  -8  -3   1   12.01    0.96
  -8  -3   1   12.78    0.87
  -8  -3   1   11.35    0.89
  -9   3   1   36.96    1.06
  -9   3   1   36.12    2.17
   9   3  -1   35.75    1.23
  -9   3   1   38.98    2.04
  -9  -3   1   37.37    1.77
  -9  -3   1   35.07    1.43
 -10   3   1   31.11    1.95
 -10   3   1   29.95    0.94
 -10   3   1   30.72    2.19
 -10  -3   1   30.48    1.72
 -10  -3   1   31.25    1.37
 -11   3   1   10.00    1.50
 -11   3   1    8.93    1.27
 -11   3   1    7.33    0.49
 -11  -3   1    8.14    1.13
 -11  -3   1    7.55    0.75
 -12   3   1    0.62    0.50
 -12   3   1    0.37    0.48
 -12   3   1    0.31    0.16
 -12   3   1    0.02    0.16
 -12  -3   1    0.31    0.42
 -12  -3   1   -0.01    0.37
 -13   3   1    0.43    0.49
 -13   3   1    0.31    0.37
 -13  -3   1    0.18    0.48
 -13  -3   1    0.43    0.40
 -13  -3   1    0.63    0.69
 -13  -3   1    0.17    0.27
 -14   3   1   -0.10    0.38
 -14   3   1    0.10    0.53
 -14   3   1    0.31    0.45
 -14  -3   1    1.02    0.96
 -14  -3   1    0.01    0.49
 -14  -3   1   -0.25    0.35
 -15   3   1    0.31    0.48
 -15   3   1    0.51    0.51
 -15   3   1    0.13    0.41
 -15  -3   1   -0.13    0.44
 -15  -3   1    0.61    0.43
 -15  -3   1    1.54    1.07
 -16   3   1    1.22    0.76
 -16   3   1    2.42    0.76
 -16   3   1    0.94    0.60
 -16  -3   1    2.45    1.20
 -16   4  -1    0.12    0.57
 -16   4  -1   -0.56    0.35
 -16  -4  -1    2.45    1.11
 -16  -4  -1   -0.57    0.41
 -15   4  -1    0.71    0.61
 -15   4  -1    0.23    0.63
 -15   4  -1    0.92    0.59
 -15  -4  -1    0.39    0.49
 -14   4  -1    0.69    0.56
 -14   4  -1    0.66    0.26
 -14   4  -1    0.55    0.48
 -14   4  -1    1.01    0.55
 -14  -4  -1   -1.09    0.62
 -14  -4  -1    0.25    0.47
 -13   4  -1    0.20    0.24
 -13   4  -1    0.45    0.52
 -13   4  -1    0.15    0.45
 -13  -4  -1   -0.46    0.43
 -12   4  -1   -0.42    0.42
 -12   4  -1    0.05    0.52
 -12   4  -1   -0.01    0.26
 -12  -4  -1   -0.48    0.47
 -12  -4  -1   -0.28    0.47
 -11   4  -1    2.90    0.74
 -11   4  -1    3.04    0.82
 -11  -4  -1    4.53    0.40
 -11  -4  -1    3.26    0.85
 -11  -4  -1    4.16    0.82
 -10   4  -1    2.85    0.78
 -10   4  -1    4.45    0.59
 -10   4  -1    3.12    0.74
 -10  -4  -1    3.34    0.41
 -10  -4  -1    3.10    0.77
 -10  -4  -1    3.64    0.75
 -10  -4  -1    4.01    0.35
  -9   4  -1    1.76    0.64
   9   4   1    2.17    0.49
  -9   4  -1    1.98    0.45
  -9   4  -1    1.33    0.57
   9  -4   1    2.22    0.27
  -9  -4  -1    1.31    0.62
  -9  -4  -1    2.31    0.26
  -9  -4  -1    2.09    0.30
  -9  -4  -1    2.06    0.61
  -8   4  -1   11.27    1.15
   8   4   1   11.39    0.99
  -8   4  -1   10.21    0.76
  -8   4  -1   10.94    1.40
  -8  -4  -1    9.72    1.23
  -8  -4  -1   10.74    0.43
  -8  -4  -1   10.95    0.97
  -7   4  -1    0.10    0.33
  -7   4  -1   -0.02    0.38
   7   4   1   -0.05    0.20
  -7   4  -1    0.57    0.31
   7  -4   1    0.47    0.27
  -7  -4  -1    0.07    0.08
  -7  -4  -1    0.35    0.45
  -7  -4  -1    0.01    0.37
   7  -4   1    0.28    0.22
  -6   4  -1   19.04    0.97
  -6   4  -1   19.87    1.49
   6   4   1   20.69    1.18
  -6   4  -1   19.16    1.49
  -6   4  -1   20.11    1.35
  -6  -4  -1   18.33    1.17
  -6  -4  -1   20.50    1.35
  -6  -4  -1   19.56    0.59
   6  -4   1   19.28    1.25
   6  -4   1   19.12    0.85
  -5   4  -1    0.77    0.43
  -5   4  -1    0.73    0.56
   5   4   1    0.67    0.34
   5   4   1    0.79    0.31
  -5   4  -1    0.89    0.37
  -5   4  -1    0.41    0.37
  -5  -4  -1    0.59    0.13
   5  -4   1    0.83    0.31
  -5  -4  -1    0.37    0.59
  -5  -4  -1    1.28    0.49
  -5  -4  -1    0.11    0.43
   5  -4   1    0.59    0.33
   4   4   1   15.72    1.05
  -4   4  -1   15.33    1.18
  -4   4  -1   15.49    1.31
  -4   4  -1   13.75    1.10
   4   4   1   14.91    0.99
   4   4   1   15.02    0.73
  -4   4  -1   13.38    0.83
   4  -4   1   15.29    1.09
   4  -4   1   15.45    0.85
  -4  -4  -1   14.77    1.13
  -4  -4  -1   13.60    1.16
  -4  -4  -1   14.56    1.05
  -4  -4  -1   15.28    0.66
   3   4   1   39.42    1.53
   3   4   1   36.52    1.19
  -3   4  -1   36.85    1.78
  -3   4  -1   37.26    1.36
   3   4   1   38.49    1.60
   3   4   1   36.66    1.78
  -3   4  -1   37.50    1.43
  -3   4  -1   37.38    0.75
  -3   4  -1   37.09    1.68
   3  -4   1   37.26    1.78
   3  -4   1   38.43    1.63
  -3  -4  -1   37.09    1.17
  -3  -4  -1   39.10    1.84
  -3  -4  -1   36.56    1.53
   3  -4   1   36.97    1.32
  -2   4  -1    9.71    0.73
  -2   4  -1   10.43    1.08
   2   4   1   11.80    1.19
   2   4   1   10.28    1.01
  -2   4  -1   10.45    0.78
  -2   4  -1   10.17    0.93
   2   4   1    9.60    0.82
   2   4   1    9.77    0.70
  -2  -4  -1    9.63    0.67
   2  -4   1   10.16    0.93
  -2  -4  -1    9.27    1.01
   2  -4   1   10.13    0.94
   2  -4   1    9.48    0.93
  -2  -4  -1    9.75    0.80
  -2  -4  -1   10.75    0.45
  -2  -4  -1   10.05    0.98
   2  -4   1    9.45    0.77
   1   4   1    3.19    0.58
  -1   4  -1    3.66    0.57
  -1   4  -1    2.09    0.43
   1   4   1    2.99    0.57
  -1   4  -1    3.24    0.64
  -1   4  -1    3.37    0.57
   1   4   1    3.30    0.50
   1   4   1    2.24    0.55
   1  -4   1    3.50    0.53
   1  -4   1    4.62    0.74
   1  -4   1    3.19    0.61
  -1  -4  -1    2.91    0.46
  -1  -4  -1    3.44    0.60
   1  -4   1    4.04    0.57
  -1  -4  -1    3.51    0.62
  -1  -4  -1    3.05    0.64
   0   4  -1    3.37    0.18
   0   4   1    2.94    0.56
   0   4  -1    3.11    0.63
   0   4  -1    3.71    0.63
   0   4  -1    3.69    0.56
   0   4  -1    2.42    0.42
   0   4   1    3.87    0.58
   0   4   1    3.81    0.56
   0  -4  -1    2.61    0.51
   0  -4  -1    3.48    0.57
   0  -4   1    2.93    0.56
   0  -4   1    2.57    0.58
   0  -4   1    3.53    0.55
   0  -4  -1    3.35    0.52
   0  -4   1    3.23    0.53
   1   4  -1    3.42    0.24
  -1   4   1    3.46    0.58
   1   4  -1    2.69    0.63
   1   4  -1    2.28    0.39
  -1   4   1    2.20    0.40
  -1   4   1    3.19    0.57
   1   4  -1    3.72    0.57
   1  -4  -1    3.05    0.51
  -1  -4   1    1.94    0.34
   1  -4  -1    3.23    0.55
   1  -4  -1    3.71    0.48
  -1  -4   1    3.02    0.64
  -1  -4   1    2.74    0.51
  -1  -4   1    2.54    0.57
  -2   4   1   10.62    0.98
   2   4  -1    9.49    0.45
  -2   4   1    9.21    0.72
   2   4  -1   10.39    0.85
   2   4  -1    9.94    0.84
   2   4  -1    9.70    0.77
  -2   4   1   10.66    0.99
   2   4  -1   10.62    1.12
  -2  -4   1    9.10    0.99
  -2  -4   1    9.50    0.96
   2  -4  -1   10.61    0.80
   2  -4  -1   10.10    0.89
  -2  -4   1    9.88    0.86
  -2  -4   1   10.00    0.76
  -3   4   1   37.15    1.76
   3   4  -1   35.73    1.44
   3   4  -1   40.07    1.43
  -3   4   1   35.95    1.75
   3   4  -1   37.87    1.43
  -3   4   1   38.03    1.39
   3   4  -1   37.05    0.99
  -3   4   1   36.32    0.89
  -3  -4   1   36.48    1.32
   3  -4  -1   35.28    1.30
  -3  -4   1   37.20    1.80
  -3  -4   1   36.25    1.49
  -3  -4   1   38.50    2.16
   3  -4  -1   37.61    1.70
   4   4  -1   15.06    0.94
  -4   4   1   15.63    0.78
   4   4  -1   14.98    0.87
  -4   4   1   15.98    0.92
   4   4  -1   15.51    0.94
  -4   4   1   13.73    1.17
  -4   4   1   15.52    1.25
   4   4  -1   14.20    0.71
  -4  -4   1   15.39    1.20
   4  -4  -1   14.75    1.08
  -4  -4   1   14.04    0.94
  -4  -4   1   15.37    1.49
   4  -4  -1   15.15    0.85
  -4  -4   1   15.31    0.85
  -5   4   1    1.03    0.43
   5   4  -1    0.92    0.42
  -5   4   1    0.73    0.44
  -5   4   1    0.89    0.33
   5   4  -1    0.79    0.25
   5   4  -1    0.27    0.30
  -5   4   1    0.54    0.38
  -5  -4   1    0.61    0.37
  -5  -4   1    0.67    0.47
   5  -4  -1    1.01    0.33
  -5  -4   1   -0.11    0.53
  -5  -4   1    0.70    0.23
   5  -4  -1    0.77    0.36
  -5  -4   1    0.75    0.45
  -6   4   1   19.70    1.60
   6   4  -1   19.59    0.99
  -6   4   1   18.76    1.40
  -6   4   1   18.29    0.94
  -6  -4   1   19.58    1.17
   6  -4  -1   18.84    0.83
   6  -4  -1   20.37    1.35
  -6  -4   1   18.20    1.98
  -6  -4   1   18.52    1.13
  -6  -4   1   19.93    0.95
   7   4  -1    0.25    0.20
  -7   4   1    0.02    0.38
  -7   4   1    0.20    0.27
  -7   4   1    0.03    0.30
  -7  -4   1    0.12    0.38
  -7  -4   1    0.22    0.50
  -7  -4   1    0.08    0.38
   7  -4  -1    0.08    0.10
  -7  -4   1   -0.03    0.22
   8   4  -1   10.96    0.84
  -8   4   1   10.79    1.22
  -8   4   1   10.19    0.71
  -8   4   1   10.02    1.35
  -8  -4   1   11.06    1.85
  -8  -4   1   10.44    0.94
   8  -4  -1   10.36    0.49
  -8  -4   1   11.38    1.09
  -8  -4   1   10.31    0.85
  -9   4   1    2.37    0.45
  -9   4   1    2.17    0.68
  -9   4   1    1.00    0.48
  -9  -4   1    1.23    0.51
   9  -4  -1    2.03    0.12
  -9  -4   1    1.95    1.00
   9  -4  -1    1.97    0.11
  -9  -4   1    0.94    0.37
  -9  -4   1    2.30    0.60
 -10   4   1    4.19    0.56
 -10   4   1    2.49    0.75
 -10   4   1    3.13    0.77
 -10  -4   1    3.18    1.24
 -10  -4   1    3.01    0.70
 -10  -4   1    4.71    0.80
 -11   4   1    3.02    0.75
 -11   4   1    3.60    0.87
 -11  -4   1    4.30    0.79
 -11  -4   1    4.65    1.47
 -11  -4   1    2.95    0.72
 -12   4   1    0.30    0.48
 -12   4   1    0.06    0.37
 -12  -4   1   -0.04    0.39
 -12  -4   1   -0.19    0.46
 -12  -4   1    0.19    0.57
 -13   4   1    0.12    0.47
 -13   4   1    0.16    0.20
 -13   4   1    0.42    0.55
 -13  -4   1    1.07    0.92
 -13  -4   1    0.15    0.42
 -13  -4   1   -0.30    0.49
 -14   4   1    0.73    0.58
 -14   4   1    0.81    0.61
 -14  -4   1    1.11    0.89
 -14  -4   1    0.53    0.51
 -15   4   1    0.10    0.60
 -15   4   1    0.49    0.52
 -15   4   1    0.01    0.52
 -15  -4   1    2.35    1.19
 -15  -4   1    0.57    0.49
 -16   4   1    0.48    0.61
 -16   4   1    1.16    0.61
 -16   4   1   -0.03    0.42
 -16  -4   1   -0.14    0.42
 -16  -4   1    0.54    0.82
 -15   5  -1    1.70    0.80
 -15   5  -1    0.77    0.81
 -15  -5  -1    1.05    0.60
 -15  -5  -1    2.67    1.35
 -14   5  -1    0.68    0.52
 -14   5  -1    0.21    0.48
 -14   5  -1   -0.16    0.55
 -14   5  -1    0.33    0.28
 -14  -5  -1    1.36    1.15
 -14  -5  -1    0.38    0.60
 -13   5  -1    0.21    0.34
 -13   5  -1    0.34    0.62
 -13   5  -1    0.60    0.65
 -13  -5  -1    1.51    0.98
 -13  -5  -1    1.13    0.62
 -12   5  -1    0.50    0.62
 -12   5  -1    0.40    0.49
 -12  -5  -1    0.93    0.67
 -12  -5  -1   -0.83    0.74
 -11   5  -1   -0.57    0.54
 -11   5  -1    0.30    0.55
 -11  -5  -1   -1.00    0.65
 -11  -5  -1   -0.61    0.41
 -10   5  -1    2.50    0.78
 -10   5  -1    2.38    0.79
 -10  -5  -1    4.03    0.87
 -10  -5  -1    1.67    0.80
  -9   5  -1   -0.05    0.54
  -9   5  -1    0.19    0.32
   9   5   1    0.18    0.28
  -9   5  -1   -0.09    0.36
   9  -5   1    0.02    0.13
  -9  -5  -1   -0.32    0.48
  -9  -5  -1   -0.52    0.63
  -8   5  -1   -1.11    0.78
  -8   5  -1   -0.11    0.32
  -8   5  -1    0.29    0.33
   8   5   1    0.02    0.23
  -8   5  -1    0.02    0.50
  -8  -5  -1    0.37    0.65
  -8  -5  -1   -0.06    0.52
   8  -5   1    0.13    0.25
  -7   5  -1    0.29    0.44
  -7   5  -1   -0.32    0.50
  -7   5  -1   -1.12    0.69
   7   5   1    0.18    0.27
  -7   5  -1    0.24    0.32
   7  -5   1   -0.12    0.26
  -7  -5  -1    0.27    0.54
  -7  -5  -1    0.26    0.48
  -6   5  -1    3.09    0.81
  -6   5  -1    5.10    0.71
   6   5   1    3.84    0.60
  -6   5  -1    3.97    0.81
  -6   5  -1    3.10    0.66
  -6  -5  -1    4.54    0.77
  -6  -5  -1    4.57    0.36
   6  -5   1    4.72    0.62
  -6  -5  -1    3.23    0.70
  -5   5  -1    1.69    0.57
  -5   5  -1    1.36    0.63
  -5   5  -1    1.57    0.53
   5   5   1    1.50    0.43
  -5   5  -1    2.09    0.49
  -5  -5  -1    2.00    0.59
  -5  -5  -1    1.28    0.21
   5  -5   1    1.74    0.46
  -5  -5  -1    1.81    0.69
   5  -5   1    2.50    0.53
  -5  -5  -1    1.85    0.54
  -4   5  -1    1.23    0.49
  -4   5  -1    0.67    0.38
   4   5   1    0.88    0.29
  -4   5  -1    0.95    0.44
   4   5   1    1.13    0.44
  -4   5  -1    0.72    0.42
  -4  -5  -1    0.63    0.52
   4  -5   1    0.93    0.43
   4  -5   1    0.99    0.43
  -4  -5  -1    0.79    0.20
  -4  -5  -1    0.62    0.51
  -3   5  -1   12.84    0.92
  -3   5  -1   13.33    0.39
  -3   5  -1   13.59    0.92
  -3   5  -1   13.08    1.26
   3   5   1   13.84    0.89
   3   5   1   13.16    1.24
   3   5   1   14.76    1.29
  -3   5  -1   13.40    1.18
  -3  -5  -1   15.10    1.43
  -3  -5  -1   13.54    0.84
  -3  -5  -1   13.50    1.04
   3  -5   1   14.24    1.23
   3  -5   1   11.69    0.86
   3  -5   1   13.24    1.17
  -2   5  -1    8.81    0.80
  -2   5  -1    7.91    0.76
   2   5   1    6.39    0.87
  -2   5  -1    8.75    1.05
   2   5   1    9.33    1.28
   2   5   1    8.22    0.79
   2   5   1    8.92    0.83
  -2   5  -1    9.13    1.05
  -2  -5  -1    8.24    0.84
  -2  -5  -1    7.67    1.04
   2  -5   1    7.88    1.03
  -2  -5  -1    8.44    1.03
   2  -5   1    8.55    0.95
  -2  -5  -1    8.73    0.73
   2  -5   1    9.04    1.02
   2  -5   1    8.51    0.85
   1   5   1   15.17    1.04
  -1   5  -1   15.47    1.17
   1   5   1   16.59    1.36
   1   5   1   17.09    1.11
  -1   5  -1   16.65    1.11
  -1   5  -1   16.56    1.29
   1   5   1   16.77    1.33
  -1   5  -1   15.78    1.03
  -1  -5  -1   15.48    1.28
   1  -5   1   16.31    1.11
   1  -5   1   16.90    1.36
   1  -5   1   17.37    1.23
   1  -5   1   17.41    1.22
  -1  -5  -1   16.10    1.21
  -1  -5  -1   16.35    1.10
   0   5  -1    0.04    0.26
   0   5  -1    0.04    0.20
   0   5   1    0.19    0.43
   0   5   1   -0.13    0.36
   0   5   1    0.03    0.21
   0   5  -1    0.61    0.57
   0  -5   1   -0.43    0.48
   0  -5   1    0.03    0.20
   0  -5  -1   -0.02    0.41
   0  -5  -1    0.06    0.48
   0  -5   1    0.12    0.42
   0  -5   1    0.07    0.34
   0  -5  -1   -0.08    0.26
  -1   5   1   18.26    1.53
  -1   5   1   16.44    1.10
   1   5  -1   17.88    1.48
   1   5  -1   16.92    1.14
  -1   5   1   16.34    1.22
   1   5  -1   17.21    1.17
  -1  -5   1   17.29    1.11
  -1  -5   1   15.41    1.32
  -1  -5   1   16.84    1.09
   1  -5  -1   17.03    1.07
  -1  -5   1   16.23    1.30
   1  -5  -1   16.82    1.26
   1  -5  -1   16.03    0.93
   2   5  -1    8.58    0.92
   2   5  -1    7.44    1.00
   2   5  -1    7.52    0.93
  -2   5   1    8.81    1.02
   2   5  -1    8.33    0.88
  -2   5   1    9.17    0.86
  -2   5   1    8.85    1.25
   2  -5  -1    8.00    0.76
  -2  -5   1    8.20    0.77
  -2  -5   1    8.09    1.07
   2  -5  -1    8.91    0.59
   2  -5  -1    8.03    0.92
  -2  -5   1    8.44    1.16
  -2  -5   1    8.09    0.82
   3   5  -1   14.63    1.08
  -3   5   1   13.61    1.00
   3   5  -1   13.47    1.10
  -3   5   1   13.54    1.19
  -3   5   1   13.33    1.39
  -3  -5   1   12.64    0.99
  -3  -5   1   13.94    1.46
   3  -5  -1   13.70    0.97
  -3  -5   1   13.95    0.94
   3  -5  -1   13.70    1.14
   4   5  -1    1.10    0.36
   4   5  -1    0.54    0.34
  -4   5   1    0.76    0.15
  -4   5   1    1.21    0.46
  -4   5   1    1.33    0.53
  -4   5   1    0.57    0.33
  -4  -5   1    1.43    0.61
  -4  -5   1    0.79    0.25
   4  -5  -1    1.43    0.48
  -4  -5   1   -0.08    0.47
  -5   5   1    1.58    0.34
  -5   5   1    2.13    0.48
  -5   5   1    1.69    0.66
  -5   5   1    1.48    0.53
   5   5  -1    1.86    0.40
  -5  -5   1    2.02    0.57
  -5  -5   1    1.26    0.75
   5  -5  -1    1.76    0.46
  -5  -5   1    1.47    0.30
  -6   5   1    3.92    0.85
  -6   5   1    3.30    0.60
   6   5  -1    4.97    0.62
  -6   5   1    5.19    0.74
  -6  -5   1    3.93    0.77
   6  -5  -1    4.28    0.58
  -6  -5   1    4.36    0.55
  -6  -5   1    3.93    1.00
  -7   5   1    0.06    0.31
  -7   5   1    0.08    0.38
   7   5  -1    0.24    0.21
  -7   5   1   -0.12    0.27
  -7   5   1   -0.99    0.56
   7  -5  -1    0.07    0.27
  -7  -5   1    0.09    0.64
  -7  -5   1   -0.23    0.43
  -7  -5   1    0.03    0.17
  -7  -5   1   -0.14    0.46
   8   5  -1    0.12    0.21
  -8   5   1    0.22    0.34
  -8   5   1   -0.49    0.48
  -8   5   1   -0.07    0.66
  -8   5   1   -0.11    0.31
  -8  -5   1   -0.35    0.47
  -8  -5   1   -0.34    0.45
  -8  -5   1   -0.23    0.50
   8  -5  -1    0.18    0.23
  -8  -5   1    0.11    0.20
  -9   5   1   -0.17    0.31
  -9   5   1    0.28    0.58
   9   5  -1    0.18    0.21
  -9   5   1    0.26    0.33
  -9  -5   1   -0.11    0.52
  -9  -5   1   -0.27    0.18
  -9  -5   1   -0.39    0.76
   9  -5  -1   -0.18    0.18
  -9  -5   1   -0.29    0.53
 -10   5   1    2.78    0.82
 -10   5   1    2.71    0.82
 -10  -5   1    3.73    1.37
 -10  -5   1    1.66    0.71
 -10  -5   1    3.87    0.84
 -11   5   1   -0.45    0.53
 -11   5   1    0.12    0.36
 -11  -5   1    0.96    0.93
 -11  -5   1   -0.37    0.45
 -12   5   1    0.80    0.66
 -12   5   1    1.09    0.66
 -12  -5   1    2.22    1.12
 -12  -5   1    1.66    0.67
 -12  -5   1   -0.76    0.64
 -13   5   1    0.54    0.49
 -13   5   1    0.57    0.65
 -13  -5   1    1.20    0.91
 -13  -5   1    0.18    0.48
 -14   5   1    0.70    0.53
 -14   5   1    0.14    0.66
 -14  -5   1    1.72    1.07
 -14  -5   1    1.44    0.68
 -15   5   1    0.22    0.69
 -15   5   1    0.86    0.70
 -15  -5   1    1.42    1.06
 -15  -5   1    0.61    0.59
 -14   6  -1    2.31    1.06
 -14   6  -1    4.96    0.72
 -14   6  -1    4.02    1.11
 -14  -6  -1    4.53    1.62
 -14  -6  -1    6.33    1.17
 -13   6  -1   -0.08    0.40
 -13  -6  -1    0.49    0.73
 -13  -6  -1    0.35    0.60
 -12   6  -1   -0.53    0.62
 -12   6  -1    0.30    0.63
 -12  -6  -1    2.26    1.13
 -12  -6  -1    0.27    0.59
 -11   6  -1   -0.92    0.59
 -11   6  -1   -0.04    0.40
 -11  -6  -1    0.58    0.78
 -11  -6  -1   -0.88    0.47
 -10   6  -1    0.78    0.54
 -10   6  -1    0.11    0.65
 -10  -6  -1   -1.45    0.72
 -10  -6  -1    0.37    0.67
 -10  -6  -1    0.29    0.61
  -9   6  -1    0.17    0.63
  -9   6  -1    0.52    0.48
   9   6   1    0.87    0.40
  -9  -6  -1   -0.14    0.61
   9  -6   1    1.11    0.40
  -9  -6  -1    0.94    0.78
  -9  -6  -1    0.30    0.77
  -8   6  -1    0.28    0.41
  -8   6  -1   -0.41    0.65
  -8   6  -1   -0.04    0.33
   8   6   1    0.11    0.27
  -8  -6  -1   -0.38    0.41
  -8  -6  -1   -0.67    0.66
  -8  -6  -1    0.20    0.76
   8  -6   1   -0.43    0.25
  -7   6  -1    1.62    0.82
  -7   6  -1    1.65    0.56
   7   6   1    1.29    0.42
  -7   6  -1    0.41    0.66
  -7   6  -1    1.41    0.56
   7  -6   1    1.81    0.50
  -7  -6  -1    1.21    0.65
  -7  -6  -1    1.16    0.73
  -7  -6  -1    1.17    0.83
  -6   6  -1    4.37    0.78
  -6   6  -1    3.17    0.66
  -6   6  -1    4.14    0.96
   6   6   1    3.42    0.64
  -6   6  -1    3.00    0.75
  -6  -6  -1    3.82    1.09
   6  -6   1    4.88    0.72
  -6  -6  -1    4.13    0.91
  -5   6  -1   -0.09    0.64
   5   6   1    0.00    0.29
  -5   6  -1   -0.10    0.31
   5   6   1    0.02    0.38
  -5   6  -1   -0.12    0.35
  -5   6  -1   -0.07    0.36
  -5  -6  -1   -0.14    0.51
   5  -6   1   -0.50    0.34
  -5  -6  -1    0.18    0.53
   4   6   1    0.31    0.46
  -4   6  -1    0.49    0.43
  -4   6  -1    1.10    0.74
  -4   6  -1    0.52    0.37
  -4   6  -1    0.58    0.30
   4   6   1    0.46    0.31
  -4  -6  -1    0.64    0.52
   4  -6   1    0.16    0.33
  -4  -6  -1    0.35    0.44
  -3   6  -1    1.54    0.54
   3   6   1    1.28    0.37
   3   6   1    1.58    0.64
  -3   6  -1    1.80    0.60
  -3   6  -1    2.39    0.84
   3   6   1    1.91    0.66
  -3   6  -1    1.91    0.42
  -3  -6  -1    1.71    0.69
  -3  -6  -1    2.66    0.78
   3  -6   1    1.99    0.60
   2   6   1   21.24    1.31
  -2   6  -1   20.25    1.22
  -2   6  -1   20.62    1.29
  -2   6  -1   21.20    1.62
  -2   6  -1   22.48    1.66
   2   6   1   19.19    1.60
   2   6   1   22.37    1.86
   2  -6   1   20.72    1.44
   2  -6   1   23.42    1.39
  -2  -6  -1   19.55    1.59
  -2  -6  -1   19.19    1.33
  -1   6  -1   12.60    1.56
   1   6   1   11.46    1.04
   1   6   1   11.08    1.56
   1   6   1    9.17    1.15
  -1   6  -1   10.53    0.97
  -1   6  -1   10.64    1.21
  -1  -6  -1   11.31    1.04
   1  -6   1   10.45    1.21
   1  -6   1   11.35    1.13
   1  -6   1    9.68    0.94
  -1  -6  -1   10.00    1.10
   0   6   1   45.47    2.42
   0   6   1   43.94    2.02
   0   6  -1   46.43    2.37
   0   6  -1   43.55    2.09
   0  -6   1   48.09    1.99
   0  -6   1   43.54    2.10
   0  -6   1   44.78    2.04
   0  -6  -1   42.71    1.85
   0  -6  -1   44.39    1.90
  -1   6   1   11.33    1.34
   1   6  -1    9.51    1.19
  -1   6   1   12.12    1.09
   1   6  -1   11.42    1.30
   1   6  -1   11.36    1.15
  -1   6   1   10.63    1.06
   1  -6  -1   10.54    0.93
  -1  -6   1   10.21    1.19
  -1  -6   1   10.11    0.99
  -1  -6   1   10.75    1.02
   1  -6  -1   12.11    1.12
  -2   6   1   20.65    1.34
   2   6  -1   20.12    1.59
  -2   6   1   22.56    1.89
   2   6  -1   18.80    1.53
   2   6  -1   21.68    1.40
  -2   6   1   20.69    1.57
  -2  -6   1   20.57    1.72
   2  -6  -1   19.79    1.31
  -2  -6   1   19.32    1.31
   2  -6  -1   20.33    0.94
  -2  -6   1   21.39    1.30
  -3   6   1    2.18    0.56
  -3   6   1    1.65    0.53
  -3   6   1    1.71    0.65
   3   6  -1    1.48    0.62
   3   6  -1    1.69    0.48
  -3  -6   1    2.00    0.69
  -3  -6   1    1.93    0.76
   3  -6  -1    1.88    0.60
  -3  -6   1    1.61    0.35
   4   6  -1    0.49    0.40
  -4   6   1    0.58    0.43
   4   6  -1    0.37    0.42
  -4   6   1    0.33    0.40
  -4   6   1    0.71    0.74
  -4  -6   1    0.14    0.37
  -4  -6   1    0.39    0.23
  -4  -6   1    0.55    0.55
   4  -6  -1    0.53    0.45
   5   6  -1   -0.36    0.25
  -5   6   1    0.00    0.68
   5   6  -1    0.10    0.34
  -5   6   1   -0.15    0.25
  -5   6   1   -0.01    0.37
  -5  -6   1   -0.20    0.51
  -5  -6   1    0.05    0.18
   5  -6  -1    0.27    0.40
  -5  -6   1   -0.05    0.55
  -6   6   1    3.64    0.36
  -6   6   1    2.56    0.71
   6   6  -1    3.56    0.56
  -6   6   1    4.65    0.77
  -6   6   1    3.09    0.79
  -6  -6   1    3.73    0.90
  -6  -6   1    2.93    1.05
  -6  -6   1    4.32    0.59
   6  -6  -1    4.29    0.69
   7   6  -1    1.53    0.40
  -7   6   1    0.56    0.41
  -7   6   1    1.30    0.81
  -7   6   1    1.60    0.53
  -7   6   1    0.82    0.58
  -7  -6   1    1.14    0.27
   7  -6  -1    1.50    0.45
  -7  -6   1    1.59    0.81
  -7  -6   1    0.36    0.65
  -8   6   1   -0.18    0.49
   8   6  -1    0.07    0.22
  -8   6   1    0.31    0.38
  -8   6   1   -0.30    0.29
  -8  -6   1   -0.83    0.52
  -8  -6   1    0.01    0.15
  -8  -6   1   -0.61    0.70
   8  -6  -1   -0.36    0.28
  -9   6   1    0.60    0.59
  -9   6   1    0.36    0.55
  -9  -6   1    0.58    0.51
  -9  -6   1    0.86    0.96
  -9  -6   1   -0.89    0.57
 -10   6   1    0.60    0.59
 -10   6   1   -0.61    0.60
 -10  -6   1    0.92    0.99
 -10  -6   1    0.05    0.59
 -11   6   1   -0.10    0.35
 -11   6   1   -0.56    0.62
 -11  -6   1    0.61    0.91
 -11  -6   1   -0.33    0.57
 -12   6   1   -0.86    0.58
 -12   6   1    0.28    0.59
 -12  -6   1    1.36    1.07
 -12  -6   1   -0.66    0.50
 -13   6   1   -1.01    0.62
 -13   6   1   -0.24    0.34
 -13  -6   1    0.55    0.72
 -13  -6   1    0.37    0.59
 -14   6   1    4.25    1.14
 -14   6   1    3.09    1.08
 -14  -6   1    5.19    1.64
 -14  -6   1    4.74    0.99
 -13   7  -1    0.21    0.72
 -13  -7  -1   -0.10    0.67
 -13  -7  -1    0.87    0.76
 -12   7  -1    0.04    0.50
 -12  -7  -1    1.55    0.96
 -12  -7  -1   -0.61    0.58
 -11   7  -1    0.05    0.59
 -11  -7  -1    1.04    0.86
 -11  -7  -1   -0.04    0.59
 -10   7  -1    1.30    0.76
 -10   7  -1   -0.15    0.82
 -10  -7  -1    2.32    0.86
 -10  -7  -1    2.39    1.13
  -9   7  -1   -1.31    0.67
  -9  -7  -1   -0.59    0.51
  -9  -7  -1    0.24    0.81
  -8   7  -1    0.30    0.81
  -8   7  -1    0.95    0.66
  -8  -7  -1    0.72    0.56
  -8  -7  -1    1.13    0.76
   8  -7   1    0.46    0.41
  -7   7  -1    0.19    0.78
  -7   7  -1    0.83    0.53
   7   7   1    1.03    0.44
   7  -7   1   -0.08    0.50
  -7  -7  -1    1.55    0.94
  -7  -7  -1    1.47    0.79
  -6   7  -1    4.40    0.98
  -6   7  -1    6.69    0.74
   6   7   1    5.38    0.83
  -6   7  -1    4.78    1.14
  -6   7  -1    6.02    0.99
   6  -7   1    5.95    0.88
  -6  -7  -1    5.89    1.13
  -6  -7  -1    6.36    1.42
  -5   7  -1    6.29    1.00
  -5   7  -1    7.15    0.69
  -5   7  -1    4.60    1.11
   5   7   1    4.59    0.83
   5   7   1    5.93    0.93
  -5   7  -1    3.83    0.86
  -5  -7  -1    4.70    1.17
   5  -7   1    5.91    0.93
  -5  -7  -1    6.07    1.13
   4   7   1    1.07    0.43
  -4   7  -1    1.57    0.74
   4   7   1    0.93    0.62
  -4   7  -1    1.73    0.38
  -4   7  -1    0.76    0.54
  -4  -7  -1    1.74    0.66
   4  -7   1    0.78    0.46
  -4  -7  -1    1.36    0.72
   3   7   1   -0.53    0.66
  -3   7  -1    1.08    0.69
   3   7   1    0.46    0.38
  -3   7  -1    0.14    0.44
   3   7   1    1.42    0.90
  -3  -7  -1    0.71    0.60
  -3  -7  -1    0.42    0.65
   3  -7   1    0.46    0.44
  -2   7  -1    2.37    0.59
  -2   7  -1    2.45    0.80
   2   7   1    3.22    0.85
   2   7   1    2.03    0.49
  -2  -7  -1    2.90    0.78
   2  -7   1    3.14    0.81
   2  -7   1    2.77    0.79
  -2  -7  -1    2.64    0.72
   1   7   1    0.18    0.32
  -1   7  -1    0.27    0.39
   1   7   1    0.46    0.82
  -1   7  -1    0.81    0.65
   1  -7   1    0.10    0.42
  -1  -7  -1    0.35    0.48
   1  -7   1    0.13    0.64
  -1  -7  -1    0.61    0.52
   0   7  -1    0.14    0.40
   0   7   1    0.35    0.63
   0   7  -1    0.15    0.80
   0   7   1   -0.08    0.29
   0  -7   1   -0.27    0.51
   0  -7  -1   -0.23    0.41
   0  -7  -1    0.29    0.44
   0  -7   1   -0.17    0.58
   1   7  -1    0.79    0.64
   1   7  -1    0.32    0.42
  -1   7   1    0.08    0.36
  -1   7   1    0.09    0.61
   1   7  -1   -0.36    0.63
   1  -7  -1    0.04    0.56
  -1  -7   1    0.19    0.55
   1  -7  -1    0.15    0.50
  -1  -7   1   -0.11    0.55
   2   7  -1    1.40    0.77
   2   7  -1    2.15    0.56
   2   7  -1    2.40    0.78
  -2   7   1    3.09    1.03
  -2   7   1    1.87    0.58
   2  -7  -1    2.96    0.73
  -2  -7   1    2.75    0.85
  -2  -7   1    1.92    0.45
   2  -7  -1    2.58    0.47
  -2  -7   1    2.09    0.79
  -3   7   1    0.69    0.45
   3   7  -1   -0.72    0.64
   3   7  -1    0.54    0.43
  -3   7   1    2.23    0.97
  -3  -7   1    0.52    0.59
  -3  -7   1    0.44    0.46
  -3  -7   1    0.76    0.32
   3  -7  -1    0.28    0.56
   4   7  -1    1.10    0.51
   4   7  -1    0.26    0.55
  -4   7   1    0.95    0.53
  -4   7   1    1.71    0.57
  -4   7   1    1.47    0.96
  -4  -7   1    1.34    0.78
  -4  -7   1    1.16    0.34
   4  -7  -1    1.04    0.57
  -4  -7   1    1.34    0.75
   5   7  -1    4.19    0.67
  -5   7   1    3.21    0.80
   5   7  -1    4.95    0.77
  -5   7   1    6.39    0.95
  -5   7   1    5.10    1.06
   5  -7  -1    5.96    0.88
  -5  -7   1    6.59    1.06
  -5  -7   1    6.80    0.78
  -5  -7   1    5.13    1.25
  -6   7   1    7.36    1.06
  -6   7   1    5.34    1.19
  -6   7   1    4.12    0.86
   6   7  -1    6.13    0.86
  -6  -7   1    5.81    1.43
  -6  -7   1    7.34    1.14
   6  -7  -1    5.69    0.88
  -6  -7   1    6.16    0.73
   7   7  -1    1.12    0.40
  -7   7   1    0.89    0.73
  -7   7   1    0.73    0.62
  -7  -7   1    1.07    0.96
   7  -7  -1    0.44    0.44
  -7  -7   1    1.19    0.63
  -8   7   1    0.56    0.62
  -8   7   1    0.16    0.83
   8  -7  -1    1.10    0.51
  -8  -7   1    0.75    0.91
  -8  -7   1    1.68    0.67
  -9   7   1    0.25    0.57
  -9   7   1   -0.87    0.71
  -9  -7   1    0.70    0.73
  -9  -7   1    0.43    0.67
 -10   7   1    1.37    0.76
 -10   7   1    0.84    0.74
 -10  -7   1    2.70    1.19
 -10  -7   1    1.83    0.80
 -11   7   1   -0.06    0.55
 -11   7   1   -0.93    0.80
 -11  -7   1    0.01    0.60
 -11  -7   1    0.61    0.91
 -12   7   1    0.23    0.52
 -12   7   1   -1.30    0.71
 -12  -7   1    1.44    1.10
 -12  -7   1   -0.09    0.60
 -13   7   1    0.85    0.80
 -13  -7   1    1.21    1.08
 -13  -7   1    0.57    0.71
 -12   8  -1   -0.05    0.69
 -12  -8  -1    0.90    0.76
 -12  -8  -1    0.15    0.58
 -11   8  -1   -0.07    0.66
 -11  -8  -1    0.43    0.79
 -11  -8  -1    0.93    0.71
 -10   8  -1    0.64    0.75
 -10   8  -1   -0.94    1.03
 -10  -8  -1    4.68    1.44
 -10  -8  -1    1.95    0.89
  -9   8  -1    0.01    0.78
  -9   8  -1    1.13    0.77
  -9  -8  -1    2.23    1.06
  -9  -8  -1    1.55    0.74
  -8   8  -1    0.02    0.60
  -8   8  -1   -0.52    0.67
  -8  -8  -1   -0.06    0.50
  -8  -8  -1    0.37    0.55
  -7   8  -1   -0.82    0.85
  -7   8  -1   -0.02    0.44
  -7  -8  -1    0.96    0.84
  -7  -8  -1   -0.37    0.70
   7  -8   1   -0.66    0.38
  -6   8  -1    1.30    0.72
  -6   8  -1    0.40    1.00
  -6  -8  -1    1.31    0.91
  -6  -8  -1    2.20    0.93
   6  -8   1    2.55    0.73
  -5   8  -1    0.80    0.99
   5   8   1    1.08    0.51
  -5   8  -1    1.43    0.73
  -5  -8  -1    2.80    0.98
   5  -8   1    3.67    0.84
  -5  -8  -1    2.74    0.97
   4   8   1   -0.07    0.43
  -4   8  -1   -1.75    0.82
  -4   8  -1   -0.34    0.46
  -4  -8  -1    0.11    0.52
   4  -8   1    0.79    0.68
  -4  -8  -1    0.50    0.66
  -3   8  -1    0.45    0.55
  -3   8  -1   -0.10    0.67
   3   8   1   -0.19    0.41
   3   8   1    0.37    0.91
   3  -8   1    0.84    0.69
  -3  -8  -1    0.35    0.65
  -3  -8  -1   -0.63    0.67
   2   8   1   -0.14    0.42
  -2   8  -1    0.27    0.39
   2   8   1   -0.21    0.63
  -2   8  -1   -0.19    0.64
  -2  -8  -1   -0.41    0.47
  -2  -8  -1   -0.36    0.48
   2  -8   1   -0.06    0.47
  -1   8  -1    0.19    0.49
   1   8   1   -0.12    0.38
  -1   8  -1    0.27    0.90
   1   8   1    0.44    0.74
   1  -8   1   -0.18    0.47
  -1  -8  -1   -0.64    0.42
  -1  -8  -1    0.44    0.56
   0   8  -1    2.04    1.06
   0   8  -1    1.24    0.60
   0   8   1    1.14    0.54
   0   8   1    1.50    0.85
   0  -8   1    0.95    0.80
   0  -8   1    0.95    0.82
   0  -8  -1    1.44    0.67
   0  -8  -1    2.21    0.76
   1   8  -1   -0.25    0.82
   1   8  -1   -0.49    0.40
  -1   8   1   -0.34    0.66
  -1   8   1   -0.37    0.36
   1  -8  -1   -0.13    0.49
  -1  -8   1   -0.20    0.69
  -1  -8   1   -0.41    0.62
   1  -8  -1   -0.94    0.53
  -2   8   1    0.27    0.36
  -2   8   1   -0.68    0.63
   2   8  -1   -0.46    0.47
   2   8  -1    0.39    0.69
   2  -8  -1   -0.04    0.63
  -2  -8   1   -0.45    0.46
  -2  -8   1    0.50    0.64
  -3   8   1    0.47    0.78
  -3   8   1    0.45    0.51
   3   8  -1   -0.39    0.48
   3  -8  -1   -0.23    0.55
  -3  -8   1    0.04    0.74
  -3  -8   1    1.03    0.67
  -4   8   1    0.27    0.51
   4   8  -1   -0.14    0.43
  -4   8   1   -0.85    0.94
  -4  -8   1    0.36    0.33
  -4  -8   1    0.23    0.69
  -4  -8   1   -0.53    0.41
   4  -8  -1    0.61    0.63
  -5   8   1    1.87    0.91
  -5   8   1    1.65    0.73
   5   8  -1    0.91    0.56
  -5  -8   1    2.75    1.06
  -5  -8   1    3.15    1.00
   5  -8  -1    2.53    0.77
  -6   8   1    0.27    1.02
  -6   8   1    1.03    0.55
  -6  -8   1    2.23    0.93
   6  -8  -1    1.94    0.66
  -6  -8   1    1.48    1.04
  -7   8   1   -1.64    0.86
  -7   8   1    0.51    0.59
  -7  -8   1   -0.13    0.69
  -7  -8   1   -0.07    0.77
   7  -8  -1    0.61    0.51
  -8   8   1   -0.03    0.56
  -8   8   1   -0.65    0.92
  -8  -8   1    0.22    0.72
  -8  -8   1    0.50    0.88
  -9   8   1    1.50    0.78
  -9   8   1   -0.59    1.00
  -9  -8   1    2.70    1.16
  -9  -8   1    0.95    0.78
 -10   8   1   -0.59    1.04
 -10   8   1    1.56    0.78
 -10  -8   1    1.67    0.89
 -10  -8   1    2.37    1.13
 -11   8   1    0.01    0.65
 -11  -8   1    1.32    0.91
 -11  -8   1    0.00    0.69
 -12   8   1    0.13    0.53
 -12  -8   1   -0.41    0.67
 -12  -8   1    2.45    1.27
 -10   9  -1   -0.07    0.54
 -10  -9  -1   -0.48    0.76
 -10  -9  -1    1.73    0.91
  -9   9  -1    0.25    0.57
  -9  -9  -1    1.67    1.00
  -9  -9  -1    0.45    0.63
  -8   9  -1    2.99    1.03
  -8   9  -1    0.82    1.27
  -8  -9  -1    3.53    1.15
  -8  -9  -1    4.79    1.25
  -7   9  -1    0.44    1.21
  -7   9  -1    2.43    0.84
  -7  -9  -1    3.55    1.14
  -7  -9  -1    3.78    1.20
  -6   9  -1    0.06    0.67
  -6   9  -1   -0.17    0.83
   6  -9   1   -0.03    0.53
  -6  -9  -1    1.35    0.97
  -6  -9  -1    0.57    0.78
  -5   9  -1   -0.57    1.03
  -5   9  -1    0.41    0.54
   5  -9   1    1.17    0.58
  -5  -9  -1    2.48    1.02
  -5  -9  -1    1.21    0.87
  -4   9  -1    0.72    1.15
   4   9   1   -0.10    0.50
  -4   9  -1    0.44    0.51
   4  -9   1    0.43    0.65
  -4  -9  -1    0.75    0.85
  -4  -9  -1    0.68    0.68
  -3   9  -1   -0.13    0.60
   3   9   1   -0.96    0.43
  -3   9  -1   -0.48    0.73
   3   9   1   -0.51    0.66
  -3  -9  -1   -0.66    0.62
   3  -9   1   -0.26    0.64
  -3  -9  -1   -0.28    0.73
   2   9   1   -0.94    0.46
  -2   9  -1   -0.25    0.56
   2   9   1    0.12    0.74
  -2   9  -1   -0.38    0.99
  -2  -9  -1    0.43    0.63
   2  -9   1    0.95    0.64
  -2  -9  -1   -0.48    0.63
   1   9   1   -0.45    0.44
   1   9   1   -1.07    0.91
  -1   9  -1   -0.57    0.51
  -1   9  -1   -1.21    0.89
   1  -9   1    0.19    0.54
  -1  -9  -1   -1.08    0.66
  -1  -9  -1   -0.89    0.60
   0   9   1   -0.68    0.44
   0   9  -1   -0.31    0.53
   0   9   1   -1.08    0.95
   0   9  -1   -0.09    0.71
   0  -9  -1   -0.83    0.74
   0  -9   1   -0.69    0.43
   1   9  -1   -0.96    0.47
  -1   9   1   -1.89    0.91
   1   9  -1   -0.16    0.67
  -1   9   1   -0.62    0.44
  -1  -9   1    0.02    0.56
   1  -9  -1   -0.50    0.72
  -2   9   1   -0.61    0.76
  -2   9   1    0.00    0.52
   2   9  -1   -0.63    0.49
  -2  -9   1    0.63    0.68
   2  -9  -1    0.09    0.72
  -2  -9   1   -1.20    0.68
  -3   9   1   -0.88    1.05
  -3   9   1    0.01    0.41
   3   9  -1   -1.07    0.51
   3  -9  -1    0.38    0.54
  -3  -9   1    0.07    0.80
  -3  -9   1   -0.02    0.82
   4   9  -1   -0.38    0.60
  -4   9   1    0.23    0.87
  -4   9   1    0.85    0.56
  -4  -9   1    0.12    0.79
  -4  -9   1    1.01    0.71
   4  -9  -1    1.21    0.75
  -5   9   1    0.79    0.57
   5   9  -1   -0.18    0.57
  -5   9   1   -1.81    1.06
  -5  -9   1    0.52    0.91
  -5  -9   1    1.54    0.79
   5  -9  -1    1.36    0.76
  -6   9   1    0.29    0.66
  -6  -9   1    0.09    0.84
  -6  -9   1    0.79    0.67
   6  -9  -1    0.36    0.63
  -7   9   1    2.17    0.79
  -7   9   1    0.82    1.24
  -7  -9   1    4.04    1.04
  -7  -9   1    2.99    1.23
  -8   9   1    2.56    0.99
  -8   9   1    0.52    1.28
  -8  -9   1    3.76    1.05
  -8  -9   1    3.37    1.28
  -9   9   1    0.64    0.74
  -9  -9   1   -0.46    0.67
  -9  -9   1    0.76    0.99
 -10   9   1   -0.45    0.65
 -10  -9   1    1.49    1.03
 -10  -9   1   -0.73    0.71
  -8  10  -1   -0.51    0.78
  -8 -10  -1    1.83    0.89
  -8 -10  -1   -0.41    0.83
  -7  10  -1   -0.07    0.77
  -7 -10  -1   -0.95    0.78
  -7 -10  -1    0.81    0.84
  -6  10  -1   -0.30    0.74
  -6 -10  -1   -0.30    0.76
  -6 -10  -1    0.94    0.86
  -5  10  -1   -0.56    0.47
  -5 -10  -1   -0.08    0.86
  -5 -10  -1   -0.08    0.76
   5 -10   1   -0.30    0.62
  -4  10  -1    5.09    1.14
  -4  10  -1    3.28    1.53
  -4 -10  -1    6.59    1.54
  -4 -10  -1   10.38    1.70
   4 -10   1    7.62    1.26
  -3  10  -1    1.28    1.02
   3  10   1    0.69    0.69
  -3  10  -1    1.16    0.87
  -3 -10  -1    2.89    1.00
   3 -10   1    2.49    1.00
  -2  10  -1   -1.29    1.05
   2  10   1   -0.32    1.05
  -2  10  -1   -0.19    0.70
  -2 -10  -1    0.86    0.86
   2 -10   1   -0.65    0.73
  -1  10  -1   -0.90    0.60
   1  10   1   -1.99    0.96
  -1  10  -1   -1.32    0.99
  -1 -10  -1    0.61    0.88
   1 -10   1    0.43    0.56
   0  10   1   -0.32    0.58
   0  10  -1   -0.29    1.00
   0  10  -1   -0.91    0.58
   0  10   1    0.62    0.91
   0 -10  -1    0.56    0.68
   0 -10   1    0.65    0.68
   1  10  -1   -0.79    0.67
  -1  10   1   -0.52    0.59
   1 -10  -1    0.78    0.70
  -1 -10   1    0.62    0.85
   2  10  -1   -0.94    0.58
  -2  10   1   -0.67    0.55
  -2  10   1   -0.04    0.92
   2 -10  -1    0.36    0.62
  -2 -10   1    1.23    0.96
  -3  10   1   -1.76    1.21
  -3  10   1    1.48    0.84
   3  10  -1    0.05    0.75
   3 -10  -1    1.71    0.93
  -3 -10   1    2.15    0.88
  -3 -10   1    0.57    1.07
  -4  10   1    4.16    1.35
  -4  10   1    5.20    1.17
   4 -10  -1    8.20    1.29
  -4 -10   1    5.63    1.54
  -4 -10   1    7.67    1.53
  -5  10   1   -0.42    0.61
  -5 -10   1    0.16    0.83
  -5 -10   1   -0.70    0.85
  -6  10   1   -0.29    0.63
  -6 -10   1   -0.81    0.78
  -6 -10   1   -0.18    0.83
  -7  10   1   -0.48    0.38
  -7 -10   1    0.26    0.90
  -7 -10   1    0.74    1.08
  -8  10   1    0.43    0.78
  -8 -10   1    0.94    0.98
  -8 -10   1    1.34    1.01
  -4  11  -1    0.21    0.71
  -4 -11  -1    1.72    1.13
  -3  11  -1   -1.63    1.30
  -3  11  -1    1.02    0.98
  -3 -11  -1    1.99    0.94
   3 -11   1    2.30    1.06
  -2  11  -1   -0.84    0.76
  -2  11  -1   -0.63    0.93
   2 -11   1    1.05    0.97
  -2 -11  -1    0.09    0.90
   1  11   1   -0.13    0.93
  -1  11  -1   -2.37    1.07
   1  11   1   -1.27    0.71
   1 -11   1    0.50    0.92
  -1 -11  -1    1.47    0.83
   0  11   1   -2.28    1.17
   0 -11   1    0.03    0.88
   0 -11  -1    0.66    0.92
  -1  11   1   -0.37    0.97
  -1  11   1   -0.81    0.65
  -1 -11   1    0.04    0.64
   1 -11  -1    1.70    0.92
  -2  11   1    0.00    0.56
   2 -11  -1    0.46    0.85
  -2 -11   1    0.38    0.70
  -3  11   1    1.63    0.99
   3 -11  -1    2.60    0.93
  -3 -11   1    3.83    1.31
  -4  11   1    0.38    0.85
  -4 -11   1    1.81    1.11
 -17   0  -2    0.89    0.75
 -16   0  -2    0.74    0.69
 -15   0  -2    9.71    1.36
 -15   0  -2    6.07    1.22
 -14   0  -2   40.35    1.13
 -14   0  -2   41.79    2.80
 -14   0  -2   44.09    2.43
 -13   0  -2   41.46    2.24
 -13   0  -2   39.34    1.16
 -13   0  -2   42.33    2.71
 -12   0  -2    1.17    0.64
 -12   0  -2    1.53    0.29
 -12   0  -2    1.56    0.38
 -12   0  -2    1.40    0.45
 -11   0  -2    1.00    0.31
 -11   0  -2    1.13    0.25
 -11   0  -2    1.26    0.51
 -11   0  -2    1.21    0.42
 -10   0  -2    1.04    0.38
 -10   0  -2    1.55    0.26
 -10   0  -2    1.43    0.50
 -10   0  -2    1.21    0.30
  -9   0  -2    0.47    0.24
  -9   0  -2    0.53    0.17
  -9   0  -2    0.61    0.40
  -9   0  -2    0.65    0.30
  -8   0  -2   21.17    1.42
  -8   0  -2   21.35    1.25
  -8   0  -2   20.62    0.78
  -8   0  -2   21.88    0.66
  -7   0  -2   13.60    0.96
  -7   0  -2   13.85    1.14
  -7   0  -2   13.12    0.60
  -7   0  -2   12.91    0.49
  -6   0  -2   25.71    0.67
  -6   0  -2   26.90    1.39
  -6   0  -2   25.98    1.17
  -6   0  -2   27.72    0.82
  -5   0  -2   32.51    1.41
   5   0   2   31.07    0.69
  -5   0  -2   31.65    0.84
  -5   0  -2   30.17    0.70
  -5   0  -2   31.60    1.18
   4   0   2   52.43    1.62
  -4   0  -2   52.40    1.66
  -4   0  -2   50.78    0.91
  -4   0  -2   51.94    1.06
   4   0   2   51.98    0.94
  -4   0  -2   51.56    1.41
   3   0   2   55.81    1.34
  -3   0  -2   58.01    1.60
   3   0   2   56.35    1.54
  -3   0  -2   56.31    1.06
   3   0   2   56.30    0.99
  -3   0  -2   56.68    1.35
  -3   0  -2   56.86    0.94
  -2   0  -2  174.31    2.90
   2   0   2  173.36    1.98
  -2   0  -2  171.37    1.99
   2   0   2  168.68    2.69
   2   0   2  169.44    2.84
  -2   0  -2  166.73    2.69
  -2   0  -2  168.76    2.13
   2   0   2  175.51    2.10
  -1   0  -2   39.73    0.90
   1   0   2   33.83    0.66
   1   0   2   39.79    0.76
  -1   0  -2   37.97    0.98
  -1   0  -2   39.32    0.69
  -1   0  -2   42.40    0.80
   1   0   2   38.07    0.97
   1   0   2   36.18    0.87
   0   0  -2   34.55    1.02
   0   0  -2   42.61    0.69
  -1   0   2   39.82    1.17
   1   0  -2   37.07    0.69
  -1   0   2   39.00    0.70
  -1   0   2   32.82    0.61
   1   0  -2   38.00    1.13
   1   0  -2   39.06    0.65
  -2   0   2  174.44    3.49
   2   0  -2  174.06    1.88
  -2   0   2  174.96    1.90
  -2   0   2  173.56    1.94
   2   0  -2  170.64    3.47
  -3   0   2   54.87    1.93
  -3   0   2   57.28    0.81
  -3   0   2   57.23    0.82
   3   0  -2   57.41    1.12
   3   0  -2   54.32    0.74
   3   0  -2   56.44    0.74
  -4   0   2   53.25    0.77
   4   0  -2   52.23    1.20
   5   0  -2   31.37    1.01
  -5   0   2   30.94    0.55
  -6   0   2   26.63    0.51
   6   0  -2   26.70    1.06
  -7   0   2   12.71    0.35
   7   0  -2   13.52    0.87
  -8   0   2   22.18    0.48
   8   0  -2   22.20    1.16
  -9   0   2    0.44    0.11
   9   0  -2    0.09    0.27
  -9   0   2    0.95    0.39
 -10   0   2    0.79    0.40
 -10   0   2    1.69    0.15
 -11   0   2    0.93    0.48
 -12   0   2    1.98    0.58
 -13   0   2   39.45    2.40
 -13   0   2   41.33    2.39
 -14   0   2   42.80    2.59
 -14   0   2   44.21    2.56
 -15   0   2    9.65    1.36
 -15   0   2   10.88    1.52
 -15   0   2    7.86    1.86
 -16   0   2    3.06    1.28
 -16   0   2    0.90    0.66
 -16   0   2    1.55    0.62
 -17   0   2    1.12    0.70
 -17   0   2    3.38    1.25
 -17   1  -2   -0.18    0.55
 -17  -1  -2    1.26    0.74
 -16   1  -2    0.14    0.47
 -16   1  -2    0.58    0.68
 -16  -1  -2   -0.10    0.50
 -15   1  -2    0.94    0.55
 -15   1  -2   -0.10    0.55
 -15  -1  -2    0.37    0.28
 -15  -1  -2    0.84    0.62
 -14   1  -2    0.09    0.18
 -14   1  -2    0.74    0.37
 -14   1  -2    0.11    0.38
 -14   1  -2    0.13    0.52
 -14  -1  -2   -0.15    0.51
 -14  -1  -2    0.37    0.32
 -14  -1  -2    0.11    0.28
 -13   1  -2    0.52    0.45
 -13   1  -2    0.59    0.51
 -13   1  -2    1.73    0.51
 -13   1  -2    0.75    0.26
 -13  -1  -2    0.94    0.39
 -13  -1  -2    1.23    0.69
 -13  -1  -2    0.81    0.39
 -12   1  -2    0.74    0.23
 -12   1  -2    0.44    0.39
 -12   1  -2    0.75    0.28
 -12   1  -2    0.83    0.50
 -12   1  -2    0.90    0.46
 -12  -1  -2    0.63    0.38
 -12  -1  -2    0.94    0.48
 -12  -1  -2    0.53    0.36
 -12  -1  -2    0.71    0.27
 -11   1  -2   10.05    0.59
 -11   1  -2   10.37    1.29
 -11   1  -2    9.45    0.50
 -11   1  -2   11.81    1.28
 -11  -1  -2   10.83    0.59
 -11  -1  -2   10.36    0.75
 -11  -1  -2   10.98    1.05
 -11  -1  -2   12.94    1.44
 -10   1  -2   14.45    0.66
 -10   1  -2   13.50    1.35
 -10   1  -2   14.15    0.57
 -10   1  -2   14.11    1.29
 -10  -1  -2   15.03    1.09
 -10  -1  -2   15.71    0.84
 -10  -1  -2   14.99    1.34
  -9   1  -2    8.60    0.51
  -9   1  -2    9.17    1.01
  -9   1  -2    8.36    0.44
   9   1   2    8.68    0.35
  -9   1  -2    9.05    1.06
  -9  -1  -2    8.53    0.63
  -9  -1  -2    8.89    1.00
  -9  -1  -2    8.27    0.79
  -8   1  -2    1.66    0.39
  -8   1  -2    2.61    0.33
  -8   1  -2    1.95    0.50
   8   1   2    2.67    0.28
  -8   1  -2    2.36    0.29
  -8  -1  -2    1.36    0.30
  -8  -1  -2    2.77    0.43
  -8  -1  -2    2.09    0.50
  -7   1  -2    0.60    0.17
  -7   1  -2    0.20    0.20
  -7   1  -2    0.43    0.19
  -7   1  -2    0.38    0.29
   7   1   2    0.29    0.17
  -7  -1  -2    0.18    0.18
  -7  -1  -2    0.53    0.26
  -7  -1  -2    0.20    0.28
  -6   1  -2    3.49    0.32
  -6   1  -2    2.82    0.51
  -6   1  -2    3.79    0.29
  -6   1  -2    4.00    0.62
   6   1   2    3.83    0.34
   6   1   2    2.78    0.46
  -6  -1  -2    2.49    0.46
  -6  -1  -2    3.62    0.43
  -6  -1  -2    3.66    0.45
  -5   1  -2   18.11    1.09
  -5   1  -2   18.23    1.05
   5   1   2   18.17    0.67
  -5   1  -2   18.37    0.58
  -5   1  -2   17.71    0.59
   5   1   2   17.51    1.01
  -5   1  -2   17.52    0.81
  -5  -1  -2   19.21    0.77
  -5  -1  -2   17.91    1.07
  -5  -1  -2   18.99    0.74
  -4   1  -2   34.47    1.32
   4   1   2   32.49    0.90
   4   1   2   31.89    1.23
  -4   1  -2   32.64    0.79
  -4   1  -2   33.32    0.77
  -4   1  -2   32.77    1.00
  -4  -1  -2   32.79    0.97
  -4  -1  -2   32.63    0.86
  -4  -1  -2   33.11    1.32
   4  -1   2   31.50    1.26
  -3   1  -2  124.35    2.13
  -3   1  -2  132.95    2.73
   3   1   2  131.32    2.02
  -3   1  -2  134.38    1.80
   3   1   2  130.87    2.59
   3  -1   2  131.21    1.72
  -3  -1  -2  132.89    1.96
  -3  -1  -2  132.06    2.66
  -3  -1  -2  132.43    2.34
  -3  -1  -2  133.86    2.09
   3  -1   2  131.77    2.70
   2   1   2  165.67    2.63
  -2   1  -2  166.83    2.40
  -2   1  -2  166.94    2.11
   2   1   2  161.78    2.83
   2   1   2  167.46    2.31
  -2   1  -2  165.57    2.99
   2   1   2  156.99    2.76
   2  -1   2  165.29    2.40
  -2  -1  -2  163.39    2.33
   2  -1   2  164.76    2.06
   2  -1   2  162.98    2.97
  -2  -1  -2  162.38    2.88
  -2  -1  -2  164.17    2.62
   1   1   2    2.75    0.38
  -1   1  -2    2.48    0.26
  -1   1  -2    3.73    0.58
  -1   1  -2    2.75    0.35
   1   1   2    3.22    0.37
   1   1   2    2.13    0.27
  -1   1  -2    2.49    0.27
   1  -1   2    2.75    0.25
   1  -1   2    2.23    0.32
   1  -1   2    2.92    0.27
  -1  -1  -2    3.15    0.41
  -1  -1  -2    2.14    0.31
   1  -1   2    3.79    0.61
  -1  -1  -2    2.74    0.34
   0   1   2    0.23    0.18
   0   1  -2    0.10    0.12
   0   1   2    0.18    0.13
   0   1  -2    0.04    0.11
   0   1  -2    0.06    0.24
   0   1   2   -0.12    0.10
   0  -1  -2    0.03    0.10
   0  -1  -2    0.25    0.18
   0  -1   2    0.08    0.25
   0  -1  -2   -0.14    0.10
   0  -1   2    0.12    0.14
   0  -1   2   -0.01    0.10
  -1   1   2    3.22    0.32
  -1   1   2    2.29    0.32
   1   1  -2    2.20    0.24
   1   1  -2    2.68    0.36
  -1   1   2    2.39    0.27
   1   1  -2    2.50    0.49
   1  -1  -2    2.16    0.31
   1  -1  -2    2.81    0.30
  -1  -1   2    2.28    0.28
  -1  -1   2    2.26    0.50
  -1  -1   2    2.48    0.34
   1  -1  -2    2.34    0.26
   2   1  -2  166.01    2.16
   2   1  -2  160.80    3.63
  -2   1   2  168.25    3.02
  -2   1   2  168.17    3.02
  -2   1   2  163.50    2.06
   2  -1  -2  153.50    1.99
  -2  -1   2  167.26    2.17
  -2  -1   2  166.52    2.46
  -2  -1   2  168.43    3.69
  -3   1   2  129.26    2.74
  -3   1   2  132.62    1.70
   3   1  -2  134.10    1.91
   3   1  -2  136.01    1.87
  -3   1   2  132.84    2.95
  -3  -1   2  135.02    1.89
   3  -1  -2  137.45    1.83
   3  -1  -2  135.58    1.50
  -3  -1   2  130.29    3.47
  -3  -1   2  133.19    2.02
   4   1  -2   31.73    0.77
  -4   1   2   32.30    0.64
   4   1  -2   33.14    0.96
  -4  -1   2   33.59    0.83
   4  -1  -2   31.60    0.91
  -4  -1   2   32.28    0.97
  -4  -1   2   31.68    1.80
   5   1  -2   17.01    0.77
  -5   1   2   17.44    0.42
   5   1  -2   17.41    0.55
   5  -1  -2   18.17    0.78
  -5  -1   2   18.55    0.63
  -5  -1   2   18.18    0.83
   6   1  -2    3.82    0.25
   6   1  -2    3.72    0.22
   6   1  -2    3.23    0.50
  -6   1   2    3.53    0.18
  -6  -1   2    3.67    0.36
  -6  -1   2    4.24    0.51
   6  -1  -2    3.42    0.49
   7   1  -2   -0.11    0.30
  -7  -1   2    0.55    0.22
   7  -1  -2    0.02    0.30
  -7  -1   2    0.11    0.20
   8   1  -2    1.78    0.45
  -8  -1   2    2.27    0.45
   8  -1  -2    2.42    0.47
  -8  -1   2    1.94    0.31
   9   1  -2    8.89    0.87
  -9  -1   2    8.72    0.92
  -9  -1   2    8.15    0.48
 -10  -1   2   14.13    1.21
 -10  -1   2   13.84    0.62
 -11  -1   2   10.31    0.55
 -11  -1   2   10.88    1.20
 -12   1   2    1.08    0.47
 -12   1   2    0.34    0.46
 -12  -1   2    0.70    0.47
 -12  -1   2    1.24    0.28
 -13   1   2    1.41    0.55
 -13   1   2    1.23    0.63
 -13  -1   2    0.68    0.23
 -13  -1   2    0.92    0.52
 -14   1   2    0.75    0.44
 -14   1   2    0.08    0.45
 -14   1   2    0.20    0.41
 -14  -1   2    0.09    0.14
 -14  -1   2    0.18    0.43
 -14  -1   2    1.36    0.93
 -14  -1   2   -0.03    0.28
 -15   1   2    1.50    0.56
 -15   1   2    0.63    0.48
 -15   1   2    1.47    0.86
 -15   1   2    0.05    0.35
 -15  -1   2    0.20    0.34
 -15  -1   2    1.37    0.96
 -15  -1   2    0.25    0.49
 -16   1   2    0.42    0.55
 -16   1   2    0.49    0.49
 -16   1   2    1.04    0.78
 -16  -1   2    1.92    1.05
 -16  -1   2    0.68    0.57
 -17   1   2    0.10    0.52
 -17   1   2    3.84    1.11
 -17   1   2    0.99    0.54
 -17  -1   2    2.17    1.16
 -16   2  -2    0.91    0.57
 -16   2  -2    0.53    0.51
 -16  -2  -2    0.64    0.66
 -15   2  -2    0.94    0.45
 -15   2  -2    0.48    0.61
 -15   2  -2    0.65    0.50
 -15  -2  -2    0.32    0.57
 -15  -2  -2    0.98    0.42
 -14   2  -2    1.96    0.59
 -14   2  -2    1.59    0.76
 -14   2  -2    1.75    0.27
 -14   2  -2    1.36    0.60
 -14  -2  -2    1.37    0.69
 -14  -2  -2    2.07    0.53
 -13   2  -2    0.44    0.57
 -13   2  -2    0.58    0.44
 -13   2  -2    0.23    0.23
 -13   2  -2    0.30    0.45
 -13  -2  -2    0.14    0.27
 -13  -2  -2   -0.01    0.46
 -13  -2  -2    0.24    0.39
 -12   2  -2   16.75    1.39
 -12   2  -2   15.86    1.66
 -12   2  -2   16.26    1.68
 -12   2  -2   12.86    0.62
 -12   2  -2   13.84    0.68
 -12  -2  -2   15.30    1.52
 -12  -2  -2   14.93    1.02
 -12  -2  -2   14.49    1.10
 -11   2  -2    1.49    0.56
 -11   2  -2    1.31    0.47
 -11   2  -2    1.85    0.55
 -11   2  -2    2.04    0.33
 -11   2  -2    1.99    0.35
 -11  -2  -2    1.12    0.32
 -11  -2  -2    2.07    0.65
 -11  -2  -2    2.54    0.55
 -10   2  -2    6.11    0.48
 -10   2  -2    4.28    0.85
 -10   2  -2    6.67    0.86
  10   2   2    6.19    0.46
 -10   2  -2    5.93    0.45
 -10   2  -2    7.37    1.14
 -10  -2  -2    7.45    1.09
 -10  -2  -2    6.61    0.67
 -10  -2  -2    6.51    0.66
  -9   2  -2   15.63    1.12
  -9   2  -2   17.35    1.45
  -9   2  -2   16.25    0.68
  -9   2  -2   16.54    1.43
   9   2   2   17.45    0.76
  -9   2  -2   16.00    0.68
  -9  -2  -2   17.06    0.92
  -9  -2  -2   17.19    1.39
  -9  -2  -2   16.54    0.95
  -8   2  -2    0.80    0.33
  -8   2  -2    1.19    0.26
  -8   2  -2    1.05    0.26
  -8   2  -2    0.57    0.30
   8   2   2    1.34    0.33
   8   2   2    0.60    0.32
  -8  -2  -2    0.81    0.40
  -8  -2  -2    0.51    0.18
  -8  -2  -2    0.76    0.33
  -7   2  -2    0.45    0.28
  -7   2  -2    0.43    0.30
  -7   2  -2    0.29    0.20
   7   2   2    0.58    0.26
   7   2   2    0.29    0.25
  -7  -2  -2    0.41    0.33
  -7  -2  -2    0.26    0.24
   7  -2   2    0.46    0.13
  -7  -2  -2    0.23    0.12
  -6   2  -2    5.04    0.62
   6   2   2    4.53    0.46
  -6   2  -2    5.03    0.41
   6   2   2    4.87    0.64
  -6  -2  -2    4.19    0.54
  -6  -2  -2    4.31    0.33
  -6  -2  -2    4.90    0.72
  -5   2  -2    3.54    0.48
   5   2   2    3.53    0.46
  -5   2  -2    3.81    0.38
   5   2   2    3.94    0.56
  -5   2  -2    2.26    0.44
   5  -2   2    3.79    0.31
   5  -2   2    3.71    0.57
  -5  -2  -2    3.76    0.51
  -5  -2  -2    2.91    0.51
  -5  -2  -2    3.61    0.22
  -5  -2  -2    3.17    0.50
  -4   2  -2   77.58    1.50
   4   2   2   76.03    1.72
   4   2   2   76.30    2.07
  -4   2  -2   78.19    1.84
  -4   2  -2   78.38    2.34
   4  -2   2   75.32    1.84
   4  -2   2   76.22    1.38
  -4  -2  -2   76.51    1.77
  -4  -2  -2   78.65    2.17
   4  -2   2   75.76    2.27
  -4  -2  -2   77.53    1.99
  -3   2  -2   77.99    2.20
  -3   2  -2   80.50    2.25
  -3   2  -2   76.94    1.75
  -3   2  -2   77.29    1.51
   3   2   2   77.14    1.71
   3   2   2   79.08    2.02
  -3  -2  -2   77.28    1.96
  -3  -2  -2   77.16    1.73
   3  -2   2   76.07    1.43
   3  -2   2   78.51    1.76
   3  -2   2   77.24    2.17
  -3  -2  -2   77.94    2.05
   2   2   2  137.40    2.72
  -2   2  -2  138.31    2.98
  -2   2  -2  141.50    3.07
   2   2   2  139.11    2.78
  -2   2  -2  137.78    2.18
  -2   2  -2  139.64    2.53
   2   2   2  136.94    2.02
   2   2   2  137.37    2.36
   2  -2   2  138.68    2.13
   2  -2   2  134.52    2.92
  -2  -2  -2  138.81    2.71
   2  -2   2  138.76    2.51
   2  -2   2  137.52    2.98
  -2  -2  -2  134.73    2.36
  -2  -2  -2  139.96    2.79
  -1   2  -2  136.88    2.17
   1   2   2  133.35    2.27
  -1   2  -2  134.42    2.47
  -1   2  -2  135.43    2.80
  -1   2  -2  135.66    2.92
   1   2   2  132.44    2.66
   1   2   2  137.07    2.67
   1  -2   2  133.10    2.77
  -1  -2  -2  135.92    2.65
   1  -2   2  134.13    2.48
   1  -2   2  132.46    2.11
  -1  -2  -2  132.30    2.29
   1  -2   2  138.61    2.93
  -1  -2  -2  137.48    2.65
   0   2  -2   97.18    2.17
   0   2  -2   97.83    2.06
   0   2   2   98.06    2.19
   0   2   2   98.89    2.16
   0   2   2   94.70    1.80
   0   2  -2   97.83    1.78
   0   2  -2   96.14    2.41
   0  -2  -2   98.21    2.17
   0  -2   2   99.02    1.77
   0  -2   2   97.01    2.16
   0  -2  -2   96.38    1.82
   0  -2   2   98.49    2.45
   0  -2   2   96.95    2.02
  -1   2   2  133.99    2.17
   1   2  -2  130.48    3.18
   1   2  -2  135.12    2.20
  -1   2   2  135.19    2.71
   1   2  -2  134.89    2.64
  -1  -2   2  135.76    3.22
   1  -2  -2  132.58    2.15
  -1  -2   2  134.81    2.20
   1  -2  -2  132.41    2.68
  -1  -2   2  132.92    2.59
  -1  -2   2  133.43    2.58
   2   2  -2  136.09    1.92
   2   2  -2  136.03    2.64
  -2   2   2  136.63    2.85
  -2   2   2  141.54    2.19
   2   2  -2  135.47    3.50
  -2   2   2  137.91    2.17
   2   2  -2  139.74    2.27
   2  -2  -2  133.24    2.82
  -2  -2   2  139.13    3.56
  -2  -2   2  137.24    2.25
  -2  -2   2  136.88    2.63
   2  -2  -2  137.68    2.13
  -3   2   2   78.60    2.15
  -3   2   2   77.50    1.48
   3   2  -2   78.84    1.43
  -3   2   2   75.15    1.80
   3   2  -2   76.87    1.61
   3   2  -2   75.61    1.28
   3  -2  -2   78.74    1.27
  -3  -2   2   77.51    1.63
   3  -2  -2   77.04    1.41
  -3  -2   2   77.68    1.32
  -3  -2   2   77.54    1.85
  -3  -2   2   77.95    2.79
   3  -2  -2   74.69    2.08
   4   2  -2   73.43    1.53
  -4   2   2   74.60    1.42
   4   2  -2   76.63    1.61
  -4   2   2   77.58    2.26
   4  -2  -2   76.21    1.41
  -4  -2   2   80.62    1.54
  -4  -2   2   75.63    2.98
  -4  -2   2   76.89    1.65
  -4  -2   2   78.26    1.92
  -5   2   2    3.74    0.35
  -5   2   2    2.97    0.50
   5   2  -2    4.37    0.42
   5   2  -2    4.13    0.51
   5  -2  -2    3.54    0.44
   5  -2  -2    3.95    0.25
  -5  -2   2    3.72    0.44
  -5  -2   2    2.84    0.72
  -5  -2   2    3.65    0.41
  -6   2   2    4.57    0.35
  -6   2   2    3.35    0.59
   6   2  -2    3.86    0.51
   6   2  -2    4.67    0.44
  -6  -2   2    4.58    0.51
   6  -2  -2    4.79    0.56
  -6  -2   2    3.42    0.83
  -6  -2   2    4.54    0.52
  -7   2   2    0.46    0.35
  -7   2   2    0.25    0.16
   7   2  -2    0.64    0.23
   7   2  -2    0.64    0.39
   7  -2  -2    0.60    0.27
  -7  -2   2    0.36    0.23
  -7  -2   2    0.39    0.28
   8   2  -2    0.86    0.23
  -8   2   2    0.78    0.42
  -8   2   2    1.03    0.20
   8   2  -2    1.00    0.44
  -8  -2   2    0.96    0.32
  -8  -2   2    0.36    0.28
  -9   2   2   16.80    1.40
   9   2  -2   15.93    1.04
  -9   2   2   16.34    0.48
   9   2  -2   15.98    0.55
  -9  -2   2   15.28    1.11
  -9  -2   2   16.50    0.83
 -10   2   2    5.89    0.23
 -10   2   2    5.11    0.89
 -10   2   2    5.90    0.21
 -10   2   2    3.96    0.77
 -10  -2   2    6.32    0.90
 -10  -2   2    6.28    0.59
 -11   2   2    2.12    0.67
 -11   2   2    1.34    0.57
 -11  -2   2    2.45    0.45
 -11  -2   2    1.93    0.56
 -12   2   2   16.17    1.59
 -12   2   2   13.65    1.66
 -12  -2   2   15.90    2.27
 -12  -2   2   16.79    1.50
 -12  -2   2   14.64    0.83
 -13   2   2    0.45    0.47
 -13   2   2    0.84    0.55
 -13  -2   2    2.42    1.13
 -13  -2   2   -0.08    0.36
 -13  -2   2    0.49    0.30
 -14   2   2    2.16    0.69
 -14   2   2    1.17    0.65
 -14   2   2    1.17    0.53
 -14  -2   2    1.36    0.48
 -14  -2   2    2.27    1.04
 -14  -2   2    1.51    0.37
 -14  -2   2    0.95    0.52
 -15   2   2    0.62    0.60
 -15   2   2    1.67    0.82
 -15   2   2    0.57    0.50
 -15   2   2    1.23    0.56
 -15  -2   2    0.69    0.54
 -15  -2   2    1.63    1.00
 -15  -2   2    0.30    0.28
 -16   2   2    1.27    0.62
 -16   2   2    2.48    0.92
 -16   2   2    1.03    0.66
 -16  -2   2    1.28    1.18
 -16   3  -2    0.56    0.57
 -16   3  -2    0.49    0.54
 -16  -3  -2    0.37    0.72
 -16  -3  -2    1.13    0.53
 -15   3  -2    0.10    0.48
 -15   3  -2    0.43    0.38
 -15   3  -2   -0.07    0.53
 -15  -3  -2   -0.07    0.56
 -15  -3  -2   -0.07    0.43
 -14   3  -2    0.10    0.45
 -14   3  -2   -0.23    0.19
 -14   3  -2    0.31    0.44
 -14   3  -2    0.33    0.61
 -14  -3  -2    0.31    0.43
 -14  -3  -2   -0.03    0.53
 -13   3  -2    0.13    0.43
 -13   3  -2    0.25    0.43
 -13   3  -2   -0.04    0.23
 -13   3  -2    0.25    0.42
 -13  -3  -2   -0.04    0.52
 -13  -3  -2   -0.05    0.39
 -12   3  -2    0.48    0.44
 -12   3  -2    0.90    0.33
 -12   3  -2    0.77    0.53
 -12   3  -2    0.22    0.55
 -12  -3  -2    0.27    0.45
 -12  -3  -2    0.42    0.21
 -12  -3  -2    0.47    0.57
 -11   3  -2    2.27    0.70
 -11   3  -2    2.26    0.65
 -11   3  -2    2.48    0.43
 -11   3  -2    2.74    0.43
 -11   3  -2    2.33    0.64
 -11  -3  -2    1.81    0.30
 -11  -3  -2    3.31    0.70
 -11  -3  -2    2.40    0.74
 -10   3  -2    4.47    0.84
 -10   3  -2    6.04    0.92
 -10   3  -2    5.19    0.53
 -10   3  -2    4.61    0.51
 -10  -3  -2    4.07    0.82
 -10  -3  -2    5.91    0.52
 -10  -3  -2    5.65    0.79
  -9   3  -2    9.81    0.66
   9   3   2    9.01    0.97
  -9   3  -2    9.61    1.32
  -9   3  -2   10.05    1.00
  -9  -3  -2    9.67    1.16
  -9  -3  -2    9.44    0.86
  -9  -3  -2    9.44    0.54
  -8   3  -2   -0.07    0.27
   8   3   2    0.05    0.22
  -8   3  -2    0.12    0.35
  -8   3  -2   -0.09    0.21
  -8  -3  -2    0.00    0.08
  -8  -3  -2   -0.01    0.39
  -8  -3  -2    0.11    0.32
  -8  -3  -2   -0.05    0.15
   8  -3   2    0.03    0.13
  -8  -3  -2    0.33    0.38
  -7   3  -2   -0.06    0.25
   7   3   2   -0.12    0.23
  -7   3  -2    0.04    0.23
  -7   3  -2    0.11    0.30
   7   3   2    0.21    0.24
  -7  -3  -2    0.17    0.34
  -7  -3  -2   -0.48    0.45
  -7  -3  -2    0.13    0.32
   7  -3   2    0.02    0.05
  -7  -3  -2    0.07    0.05
  -7  -3  -2    0.06    0.07
  -6   3  -2    0.55    0.26
  -6   3  -2    0.67    0.36
   6   3   2    0.63    0.29
  -6   3  -2    0.52    0.30
   6   3   2    1.01    0.37
  -6  -3  -2    0.45    0.40
  -6  -3  -2    0.59    0.40
  -6  -3  -2    0.82    0.40
   6  -3   2    1.23    0.26
  -5   3  -2    5.18    0.76
  -5   3  -2    5.22    0.51
  -5   3  -2    5.48    0.68
  -5   3  -2    5.81    1.00
   5   3   2    5.13    0.66
   5   3   2    5.34    0.60
   5  -3   2    5.59    0.62
   5  -3   2    4.85    0.43
  -5  -3  -2    5.08    0.58
   5  -3   2    4.79    0.76
  -5  -3  -2    6.63    0.87
  -5  -3  -2    5.42    0.77
  -4   3  -2    4.63    0.69
  -4   3  -2    4.32    0.49
  -4   3  -2    5.55    0.68
   4   3   2    4.87    0.65
   4   3   2    4.50    0.51
  -4   3  -2    5.94    0.93
  -4  -3  -2    5.26    0.73
  -4  -3  -2    5.16    0.58
  -4  -3  -2    6.26    0.86
   4  -3   2    5.35    0.59
   4  -3   2    4.90    0.66
   4  -3   2    4.88    0.46
   3   3   2   55.25    1.83
  -3   3  -2   55.03    2.01
  -3   3  -2   55.65    1.71
   3   3   2   54.77    1.09
   3   3   2   54.14    1.87
  -3   3  -2   55.90    1.49
   3   3   2   53.26    1.60
  -3   3  -2   55.44    1.95
   3  -3   2   55.27    1.98
   3  -3   2   53.73    1.39
  -3  -3  -2   54.61    1.88
  -3  -3  -2   55.02    1.67
  -3  -3  -2   56.07    1.87
   3  -3   2   54.80    1.67
  -2   3  -2    1.67    0.38
   2   3   2    2.61    0.45
  -2   3  -2    2.66    0.54
  -2   3  -2    2.45    0.47
   2   3   2    2.34    0.46
   2   3   2    2.62    0.45
  -2   3  -2    2.43    0.43
   2   3   2    2.18    0.30
   2  -3   2    2.43    0.39
  -2  -3  -2    2.95    0.56
   2  -3   2    1.65    0.33
  -2  -3  -2    2.56    0.54
   2  -3   2    2.83    0.55
   2  -3   2    2.18    0.41
  -2  -3  -2    2.09    0.48
  -1   3  -2   12.70    0.93
   1   3   2   13.20    1.06
   1   3   2   12.37    0.75
  -1   3  -2   12.11    0.75
  -1   3  -2   14.53    0.98
   1   3   2   13.37    1.06
   1   3   2   12.24    0.67
  -1   3  -2   12.81    0.87
  -1  -3  -2   12.83    0.78
   1  -3   2   13.64    1.02
   1  -3   2   11.73    0.82
  -1  -3  -2   13.03    1.01
   1  -3   2   13.37    0.92
   1  -3   2   12.07    0.74
   0   3   2   -0.05    0.19
   0   3  -2   -0.10    0.26
   0   3  -2    0.03    0.20
   0   3   2    0.66    0.44
   0   3   2    0.34    0.41
   0   3   2    0.05    0.15
   0   3  -2    0.55    0.33
   0   3  -2    0.12    0.23
   0  -3   2    0.20    0.29
   0  -3  -2    0.40    0.28
   0  -3   2   -0.12    0.10
   0  -3   2    0.14    0.35
   0  -3  -2   -0.33    0.28
   0  -3   2   -0.15    0.18
  -1   3   2   11.88    0.75
  -1   3   2   13.77    1.04
   1   3  -2   11.97    0.88
   1   3  -2   12.74    1.03
  -1   3   2   12.23    0.84
   1   3  -2   12.22    0.72
   1   3  -2   13.38    0.88
  -1  -3   2   12.73    0.80
  -1  -3   2   13.49    1.01
   1  -3  -2   13.21    0.74
   1  -3  -2   12.20    0.42
   1  -3  -2   12.70    0.86
  -1  -3   2   12.42    1.06
  -1  -3   2   12.58    0.79
  -2   3   2    1.49    0.31
  -2   3   2    2.06    0.49
   2   3  -2    2.17    0.28
  -2   3   2    2.64    0.41
   2   3  -2    1.99    0.35
   2   3  -2    2.24    0.41
   2   3  -2    2.17    0.55
  -2  -3   2    2.26    0.53
   2  -3  -2    1.85    0.39
  -2  -3   2    1.81    0.56
  -2  -3   2    2.17    0.47
  -2  -3   2    1.81    0.31
   2  -3  -2    1.79    0.42
   2  -3  -2    2.58    0.21
  -3   3   2   53.20    1.92
   3   3  -2   53.97    1.20
  -3   3   2   54.64    1.07
   3   3  -2   54.93    1.65
   3   3  -2   56.66    1.28
   3   3  -2   54.03    1.55
  -3   3   2   53.41    1.45
  -3  -3   2   54.64    1.61
   3  -3  -2   56.28    1.00
  -3  -3   2   53.61    2.44
  -3  -3   2   52.74    1.53
   3  -3  -2   54.00    1.40
   3  -3  -2   52.98    1.88
  -3  -3   2   53.86    1.85
   4   3  -2    4.56    0.38
  -4   3   2    3.61    0.60
  -4   3   2    4.45    0.48
   4   3  -2    5.40    0.57
   4   3  -2    4.68    0.47
   4  -3  -2    4.69    0.70
  -4  -3   2    4.95    0.53
   4  -3  -2    5.38    0.41
  -4  -3   2    5.61    0.56
   4  -3  -2    4.84    0.47
  -4  -3   2    3.56    0.77
  -4  -3   2    5.07    0.58
   5   3  -2    5.61    0.45
  -5   3   2    5.50    0.51
   5   3  -2    5.26    0.56
  -5   3   2    5.58    0.73
   5   3  -2    5.07    0.48
  -5  -3   2    3.35    0.82
  -5  -3   2    5.83    0.64
   5  -3  -2    5.22    0.42
   5  -3  -2    6.02    0.75
  -5  -3   2    5.44    0.67
  -5  -3   2    5.72    0.58
   5  -3  -2    5.14    0.45
  -6   3   2    1.06    0.29
   6   3  -2    0.71    0.33
  -6   3   2    0.27    0.28
   6   3  -2    0.63    0.36
  -6   3   2    0.71    0.34
   6  -3  -2    0.22    0.13
  -6  -3   2    0.26    0.48
   6  -3  -2    0.65    0.29
  -6  -3   2    0.37    0.27
  -6  -3   2    0.55    0.27
  -6  -3   2    0.38    0.33
   7   3  -2    0.02    0.23
  -7   3   2   -0.08    0.31
   7   3  -2    0.06    0.30
  -7   3   2    0.10    0.20
  -7   3   2   -0.33    0.30
  -7  -3   2   -0.08    0.26
   7  -3  -2    0.07    0.09
   7  -3  -2   -0.05    0.10
  -7  -3   2   -0.67    0.49
  -7  -3   2    0.05    0.24
  -7  -3   2    0.00    0.30
  -8   3   2   -0.21    0.20
  -8   3   2    0.02    0.36
   8   3  -2    0.44    0.28
   8   3  -2   -0.15    0.22
  -8   3   2   -0.09    0.20
  -8  -3   2   -0.26    0.26
  -8  -3   2   -0.07    0.24
  -8  -3   2    0.00    0.44
  -8  -3   2   -0.18    0.30
  -9   3   2    8.99    1.30
  -9   3   2    9.52    1.18
   9   3  -2    9.62    0.66
  -9   3   2    9.16    0.57
  -9  -3   2   10.41    1.65
  -9  -3   2    9.49    0.78
  -9  -3   2   10.19    0.92
  10   3  -2    5.80    0.57
 -10   3   2    5.12    0.47
 -10   3   2    5.35    0.94
 -10   3   2    4.30    0.85
 -10  -3   2    4.93    0.68
 -10  -3   2    3.91    0.65
 -10  -3   2    3.85    1.17
 -11   3   2    1.75    0.66
 -11   3   2    2.13    0.72
  11   3  -2    2.83    0.37
 -11   3   2    2.48    0.32
 -11  -3   2    2.31    0.60
 -11  -3   2    2.74    1.09
 -11  -3   2    2.89    0.58
 -12   3   2    0.74    0.58
 -12   3   2    0.53    0.14
 -12   3   2    0.25    0.49
 -12   3   2    0.51    0.14
 -12  -3   2    1.01    0.97
 -12  -3   2    0.05    0.40
 -12  -3   2    0.30    0.40
 -13   3   2    0.09    0.45
 -13   3   2    0.60    0.54
 -13  -3   2    0.43    0.37
 -13  -3   2    0.44    0.44
 -13  -3   2    0.21    0.58
 -14   3   2    0.30    0.47
 -14   3   2   -0.02    0.45
 -14  -3   2   -0.33    0.39
 -14  -3   2    1.01    0.87
 -14  -3   2    0.14    0.36
 -15   3   2    0.04    0.41
 -15   3   2    0.21    0.50
 -15   3   2    0.88    0.57
 -15   3   2    1.02    0.61
 -15  -3   2    1.16    0.85
 -15  -3   2   -0.07    0.34
 -16   3   2    1.64    0.65
 -16   3   2    0.60    0.56
 -16   3   2    0.36    0.65
 -16  -3   2    2.75    1.24
 -16   4  -2    1.63    0.84
 -16   4  -2    0.91    0.69
 -16  -4  -2    1.72    0.64
 -15   4  -2    0.66    0.57
 -15   4  -2    0.43    0.58
 -15  -4  -2   -1.23    0.66
 -15  -4  -2    0.47    0.54
 -14   4  -2    1.87    0.77
 -14   4  -2    2.53    0.44
 -14   4  -2    1.62    0.82
 -14   4  -2    1.81    0.69
 -14  -4  -2    0.64    0.88
 -14  -4  -2    1.69    0.64
 -13   4  -2    4.80    1.07
 -13   4  -2    5.48    0.98
 -13   4  -2    6.10    0.57
 -13   4  -2    4.64    0.97
 -13  -4  -2    4.07    1.03
 -13  -4  -2    7.01    1.00
 -12   4  -2   10.32    1.65
 -12   4  -2    7.21    0.64
 -12   4  -2    8.49    1.19
 -12  -4  -2    8.81    0.99
 -12  -4  -2    6.06    1.12
 -11   4  -2   25.42    1.73
 -11   4  -2   27.02    2.17
 -11   4  -2   26.16    1.10
 -11  -4  -2   28.21    1.60
 -11  -4  -2   26.72    2.10
 -10   4  -2    4.71    0.87
 -10   4  -2    8.26    0.72
 -10   4  -2    6.97    1.09
  10  -4   2    7.02    0.27
 -10  -4  -2    5.33    1.00
 -10  -4  -2    8.28    0.96
   9   4   2    9.81    1.05
  -9   4  -2    9.65    0.73
  -9   4  -2    9.58    1.13
  -9   4  -2    8.71    1.25
   9  -4   2    9.77    0.49
  -9  -4  -2    9.49    1.31
  -9  -4  -2    9.21    0.98
  -8   4  -2    0.12    0.29
   8   4   2   -0.06    0.23
  -8   4  -2   -0.12    0.26
  -8   4  -2   -0.15    0.45
  -8  -4  -2   -0.06    0.38
  -8  -4  -2   -0.41    0.42
   8  -4   2    0.00    0.09
  -7   4  -2    0.64    0.44
  -7   4  -2    0.45    0.70
  -7   4  -2    0.62    0.33
   7   4   2    0.72    0.34
  -7   4  -2    0.59    0.36
   7  -4   2    0.52    0.25
  -7  -4  -2    0.62    0.45
  -7  -4  -2    0.86    0.57
   7  -4   2    0.97    0.34
  -6   4  -2    0.05    0.34
  -6   4  -2    0.24    0.38
  -6   4  -2    0.33    0.32
   6   4   2    0.15    0.26
  -6   4  -2    0.08    0.68
   6  -4   2    0.06    0.25
  -6  -4  -2   -0.27    0.42
   6  -4   2    0.47    0.29
  -6  -4  -2    0.08    0.45
  -6  -4  -2    0.20    0.42
  -5   4  -2   27.60    1.46
   5   4   2   27.23    1.35
  -5   4  -2   25.94    1.72
  -5   4  -2   26.93    1.60
  -5   4  -2   26.76    1.18
   5   4   2   27.77    1.44
  -5  -4  -2   25.24    1.30
  -5  -4  -2   26.59    1.53
  -5  -4  -2   26.06    1.54
   5  -4   2   25.60    1.04
   5  -4   2   26.30    1.37
  -4   4  -2   89.95    2.20
   4   4   2   88.76    2.36
  -4   4  -2   91.18    3.06
   4   4   2   90.35    1.70
   4   4   2   93.03    2.66
  -4   4  -2   89.10    2.57
  -4   4  -2   89.82    2.71
   4  -4   2   89.55    2.98
  -4  -4  -2   88.72    2.62
   4  -4   2   90.10    2.06
   4  -4   2   91.56    2.57
  -4  -4  -2   87.27    2.43
  -4  -4  -2   92.88    2.85
   3   4   2   64.65    1.53
  -3   4  -2   60.80    1.78
  -3   4  -2   63.10    2.39
   3   4   2   63.60    1.95
  -3   4  -2   61.97    2.11
  -3   4  -2   62.47    2.11
   3   4   2   65.93    2.19
  -3  -4  -2   61.81    1.96
   3  -4   2   61.74    2.06
   3  -4   2   63.15    2.33
  -3  -4  -2   63.54    2.15
   3  -4   2   61.70    1.73
  -3  -4  -2   65.66    2.34
  -2   4  -2    7.85    0.94
  -2   4  -2    8.29    0.99
   2   4   2    7.74    0.99
  -2   4  -2    7.39    0.81
   2   4   2    7.57    0.59
  -2   4  -2    7.78    0.72
   2   4   2    8.21    0.94
   2   4   2    8.13    0.72
   2  -4   2    8.81    1.03
   2  -4   2    8.47    0.87
   2  -4   2    8.25    0.80
   2  -4   2    6.94    0.70
  -2  -4  -2    6.74    0.71
  -2  -4  -2    8.43    1.07
  -1   4  -2    1.04    0.36
  -1   4  -2    1.52    0.54
   1   4   2    1.57    0.48
  -1   4  -2    1.52    0.41
   1   4   2    2.21    0.60
  -1   4  -2    1.81    0.47
   1   4   2    1.11    0.26
   1   4   2    1.83    0.50
  -1  -4  -2    2.01    0.47
   1  -4   2    2.04    0.60
  -1  -4  -2    1.98    0.21
   1  -4   2    1.45    0.39
  -1  -4  -2    1.35    0.54
   1  -4   2    1.84    0.46
   1  -4   2    1.34    0.32
   0   4   2    7.33    0.70
   0   4   2    8.78    0.72
   0   4  -2    7.65    0.74
   0   4  -2    7.96    0.85
   0   4   2    9.13    0.92
   0   4  -2    8.64    0.80
   0   4  -2    8.95    1.03
   0   4   2    9.16    1.09
   0  -4  -2    8.36    0.95
   0  -4   2    8.62    1.00
   0  -4   2    8.34    0.71
   0  -4   2    8.05    0.73
   0  -4  -2    8.43    0.22
   0  -4   2    7.99    0.86
   0  -4  -2    7.52    0.65
   0  -4  -2    8.39    0.81
  -1   4   2    2.04    0.57
   1   4  -2    1.68    0.56
  -1   4   2    1.19    0.33
  -1   4   2    1.91    0.48
   1   4  -2    1.20    0.44
   1   4  -2    1.31    0.46
   1  -4  -2    1.65    0.49
  -1  -4   2    1.54    0.47
   1  -4  -2    1.93    0.31
  -1  -4   2    1.42    0.32
  -1  -4   2    1.72    0.45
   1  -4  -2    1.49    0.48
  -1  -4   2    1.41    0.51
  -2   4   2    8.34    0.90
   2   4  -2    7.79    0.44
   2   4  -2    7.83    0.76
  -2   4   2    7.67    0.73
   2   4  -2    8.12    0.76
   2   4  -2    8.58    0.84
  -2   4   2    8.07    0.91
  -2  -4   2    7.73    1.05
   2  -4  -2    7.54    0.66
  -2  -4   2    8.34    0.73
  -2  -4   2    7.96    1.06
   2  -4  -2    7.24    0.79
  -2  -4   2    6.87    0.77
   3   4  -2   65.02    1.69
   3   4  -2   62.72    1.98
  -3   4   2   65.06    2.41
   3   4  -2   64.75    1.35
   3   4  -2   61.76    1.88
  -3   4   2   63.75    2.34
  -3   4   2   63.39    1.82
  -3  -4   2   63.41    2.78
   3  -4  -2   64.03    1.77
  -3  -4   2   60.89    1.91
  -3  -4   2   62.65    2.30
  -3  -4   2   63.89    1.92
   3  -4  -2   63.42    2.28
  -4   4   2   88.09    1.52
   4   4  -2   87.18    1.75
  -4   4   2   88.70    2.16
   4   4  -2   92.83    2.41
  -4   4   2   87.40    2.83
   4   4  -2   90.22    2.33
  -4   4   2   88.34    1.55
   4   4  -2   92.98    2.01
  -4   4   2   90.21    2.99
  -4  -4   2   84.01    2.70
  -4  -4   2   86.98    3.58
  -4  -4   2   90.75    2.31
  -4  -4   2   88.49    2.34
   4  -4  -2   85.35    2.75
   4  -4  -2   88.64    2.04
   5   4  -2   25.85    1.04
  -5   4   2   26.70    1.55
   5   4  -2   27.33    1.28
  -5   4   2   27.01    1.69
  -5   4   2   26.53    1.16
   5   4  -2   26.48    1.00
  -5  -4   2   25.68    1.25
   5  -4  -2   26.29    1.03
   5  -4  -2   27.46    1.57
  -5  -4   2   25.55    2.14
  -5  -4   2   26.76    1.21
  -6   4   2    0.36    0.35
  -6   4   2   -0.15    0.22
   6   4  -2    0.25    0.18
  -6   4   2    0.12    0.28
   6   4  -2   -0.44    0.26
  -6  -4   2    0.20    0.33
  -6  -4   2   -0.24    0.56
   6  -4  -2   -0.01    0.22
  -6  -4   2    0.11    0.24
  -6  -4   2    0.05    0.38
   6  -4  -2    0.29    0.24
  -7   4   2    0.34    0.33
  -7   4   2    1.01    0.35
  -7   4   2    0.28    0.44
   7   4  -2    0.70    0.37
   7   4  -2    0.49    0.21
  -7  -4   2    0.81    0.39
  -7  -4   2   -0.12    0.62
  -7  -4   2    0.72    0.43
  -7  -4   2    0.40    0.30
  -8   4   2   -0.25    0.23
   8   4  -2    0.21    0.31
  -8   4   2    0.00    0.42
  -8   4   2   -0.13    0.36
   8  -4  -2   -0.02    0.15
  -8  -4   2   -0.41    0.28
  -8  -4   2   -0.28    0.34
  -8  -4   2   -0.21    0.46
  -8  -4   2    0.37    0.37
  -9   4   2    8.65    0.68
  -9   4   2   10.37    1.32
  -9   4   2    9.23    1.29
  -9  -4   2    7.15    1.57
  -9  -4   2    8.65    1.01
  -9  -4   2    9.50    1.01
  -9  -4   2    9.20    0.90
 -10   4   2    5.84    1.03
 -10   4   2    7.06    0.64
 -10   4   2    5.00    0.96
 -10  -4   2    6.88    1.00
 -10  -4   2    7.42    1.68
 -10  -4   2    7.90    0.88
 -11   4   2   27.64    2.32
 -11   4   2   28.66    2.09
 -11  -4   2   27.01    1.43
 -11  -4   2   27.61    1.68
 -11  -4   2   32.08    3.27
 -12   4   2    5.51    1.02
 -12   4   2    6.77    1.16
 -12  -4   2    7.12    1.70
 -12  -4   2    6.65    0.95
 -12  -4   2    8.32    0.95
 -13   4   2    4.13    0.91
 -13   4   2    4.86    1.03
 -13  -4   2    6.72    0.90
 -13  -4   2    7.05    1.73
 -13  -4   2    4.22    0.88
 -14   4   2    3.93    1.06
 -14   4   2    2.01    0.77
 -14   4   2    1.55    0.63
 -14  -4   2    2.65    0.66
 -14  -4   2    2.11    1.15
 -15   4   2    0.50    0.49
 -15   4   2    0.37    0.51
 -15  -4   2    0.07    0.44
 -15  -4   2    1.00    0.87
 -16   4   2    1.65    0.71
 -16   4   2    2.33    0.80
 -16   4   2    1.46    0.73
 -16  -4   2    0.76    0.53
 -16  -4   2    2.93    1.25
 -15   5  -2   -0.03    0.59
 -15   5  -2    0.03    0.68
 -15  -5  -2    1.39    0.79
 -15  -5  -2    0.11    0.61
 -14   5  -2   -0.84    0.61
 -14   5  -2    0.33    0.32
 -14   5  -2    0.37    0.56
 -14   5  -2    0.41    0.61
 -14  -5  -2    0.84    0.59
 -13   5  -2    0.08    0.32
 -13   5  -2   -0.79    0.56
 -13   5  -2    0.39    0.58
 -13  -5  -2   -0.13    0.56
 -12   5  -2   -0.16    0.54
 -12   5  -2    0.50    0.61
 -12   5  -2    0.91    0.39
 -12  -5  -2    1.41    0.67
 -12  -5  -2   -0.73    0.70
 -11   5  -2    1.25    0.70
 -11   5  -2    1.02    0.65
 -11  -5  -2    2.30    0.74
 -11  -5  -2    0.02    0.69
 -10   5  -2   13.39    1.47
 -10   5  -2   13.96    1.82
 -10  -5  -2   12.25    1.60
 -10  -5  -2   14.68    1.31
  -9   5  -2    2.79    0.60
  -9   5  -2    1.29    0.66
  -9   5  -2    1.41    0.57
  -9  -5  -2    1.66    0.70
  -9  -5  -2    1.32    0.80
  -8   5  -2    1.22    0.67
  -8   5  -2    1.15    0.61
  -8   5  -2    2.03    0.52
   8   5   2    1.30    0.45
  -8   5  -2    0.12    0.86
  -8  -5  -2    0.81    0.74
  -8  -5  -2    1.52    0.56
   8  -5   2    2.26    0.45
  -7   5  -2    0.67    0.86
  -7   5  -2    1.06    0.53
  -7   5  -2    1.45    0.64
  -7   5  -2    1.82    0.50
   7   5   2    1.62    0.47
  -7  -5  -2    1.77    0.68
  -7  -5  -2    1.32    0.62
   7  -5   2    2.02    0.43
   6   5   2    0.06    0.28
  -6   5  -2    0.38    0.37
  -6   5  -2    0.40    0.34
  -6   5  -2    0.42    0.57
  -6   5  -2   -0.24    0.70
  -6  -5  -2    0.52    0.64
   6  -5   2    0.79    0.36
  -6  -5  -2    0.43    0.52
   6  -5   2    0.53    0.34
  -5   5  -2    0.01    0.27
  -5   5  -2   -0.12    0.51
  -5   5  -2    0.71    0.44
   5   5   2    0.36    0.32
  -5   5  -2   -0.28    0.30
  -5  -5  -2   -0.19    0.47
   5  -5   2    0.37    0.34
   5  -5   2    0.22    0.33
  -5  -5  -2    1.10    0.63
  -4   5  -2    0.07    0.26
   4   5   2    0.07    0.21
   4   5   2    0.53    0.47
   4   5   2   -0.13    0.36
  -4   5  -2   -0.14    0.40
  -4   5  -2   -0.29    0.31
  -4   5  -2    0.75    0.56
   4  -5   2    0.02    0.32
  -4  -5  -2   -0.04    0.35
   4  -5   2    0.23    0.36
  -3   5  -2   -0.07    0.31
  -3   5  -2    0.69    0.57
   3   5   2   -0.33    0.40
   3   5   2    0.00    0.19
  -3   5  -2    0.02    0.32
   3   5   2    0.68    0.60
  -3   5  -2   -0.07    0.25
   3  -5   2   -0.16    0.25
   3  -5   2   -0.19    0.24
  -3  -5  -2   -0.18    0.30
  -2   5  -2    2.16    0.51
   2   5   2    1.26    0.30
  -2   5  -2    2.64    0.70
   2   5   2    1.68    0.55
   2   5   2    1.37    0.62
  -2   5  -2    1.28    0.45
   2   5   2    1.86    0.58
  -2   5  -2    1.87    0.48
  -2  -5  -2    1.22    0.65
   2  -5   2    1.89    0.56
   2  -5   2    2.05    0.65
   2  -5   2    1.69    0.57
  -2  -5  -2    2.06    0.56
   2  -5   2    1.09    0.38
  -2  -5  -2    1.74    0.55
  -1   5  -2   57.79    2.22
  -1   5  -2   58.76    1.97
   1   5   2   61.44    2.02
  -1   5  -2   58.22    2.30
   1   5   2   60.80    2.47
   1   5   2   56.91    1.99
   1   5   2   60.68    2.37
  -1   5  -2   58.14    2.31
  -1  -5  -2   58.41    2.03
   1  -5   2   58.99    1.97
   1  -5   2   60.72    2.31
   1  -5   2   59.40    2.33
  -1  -5  -2   59.67    2.23
   1  -5   2   58.83    2.30
  -1  -5  -2   58.16    2.40
   0   5   2    0.17    0.38
   0   5  -2    0.01    0.30
   0   5  -2   -0.15    0.22
   0   5   2   -0.11    0.20
   0   5   2   -0.36    0.51
   0   5  -2   -0.04    0.27
   0   5   2    0.22    0.44
   0   5  -2    0.46    0.42
   0  -5  -2    0.07    0.34
   0  -5   2    0.16    0.47
   0  -5  -2   -0.05    0.25
   0  -5   2   -0.37    0.51
   0  -5   2    0.19    0.22
   0  -5   2   -0.43    0.37
   0  -5  -2   -0.66    0.35
   1   5  -2   58.92    2.00
  -1   5   2   58.06    1.99
  -1   5   2   58.21    2.43
   1   5  -2   60.02    2.54
   1   5  -2   57.61    2.13
  -1   5   2   60.45    2.25
   1   5  -2   56.58    2.23
   1   5  -2   57.97    1.02
  -1  -5   2   57.71    2.47
   1  -5  -2   58.58    1.96
  -1  -5   2   56.58    1.95
  -1  -5   2   58.31    2.29
  -1  -5   2   59.74    2.11
   1  -5  -2   56.06    2.26
   1  -5  -2   59.21    1.56
   2   5  -2    1.82    0.27
  -2   5   2    1.46    0.67
   2   5  -2    1.84    0.56
  -2   5   2    1.22    0.41
  -2   5   2    1.68    0.51
   2   5  -2    1.45    0.45
   2   5  -2    1.53    0.43
  -2  -5   2    2.20    0.56
  -2  -5   2    1.55    0.35
  -2  -5   2    1.06    0.54
   2  -5  -2    1.93    0.49
   2  -5  -2    1.74    0.50
  -2  -5   2    1.98    0.66
   3   5  -2   -0.19    0.34
  -3   5   2   -0.08    0.27
   3   5  -2   -0.03    0.18
  -3   5   2    0.11    0.27
   3   5  -2    0.10    0.30
  -3   5   2    0.04    0.54
  -3  -5   2   -0.02    0.20
  -3  -5   2   -0.15    0.48
  -3  -5   2    0.01    0.33
   3  -5  -2    0.07    0.36
  -4   5   2   -0.11    0.50
   4   5  -2    0.04    0.27
   4   5  -2    0.18    0.35
   4   5  -2    0.09    0.22
  -4   5   2   -0.11    0.32
  -4   5   2    0.00    0.32
   4  -5  -2   -0.11    0.30
  -4  -5   2    0.05    0.37
  -4  -5   2    0.38    0.50
  -4  -5   2   -0.05    0.17
  -5   5   2    0.30    0.31
  -5   5   2    0.23    0.42
   5   5  -2    0.12    0.20
   5   5  -2    0.11    0.30
  -5   5   2   -0.02    0.31
  -5  -5   2    0.29    0.46
  -5  -5   2   -0.14    0.32
   5  -5  -2    0.20    0.33
  -5  -5   2    0.24    0.22
   6   5  -2    0.70    0.35
  -6   5   2    0.12    0.29
  -6   5   2    0.54    0.21
  -6   5   2    0.25    0.36
   6   5  -2    0.38    0.22
  -6   5   2    0.16    0.33
  -6   5   2    0.86    0.58
   6  -5  -2    0.59    0.32
  -6  -5   2    0.18    0.24
  -6  -5   2    0.30    0.65
  -6  -5   2   -0.05    0.43
  -7   5   2    1.24    0.58
  -7   5   2    1.80    0.47
  -7   5   2    1.04    0.46
  -7   5   2    1.40    0.67
   7   5  -2    1.33    0.30
  -7  -5   2    1.30    0.33
   7  -5  -2    1.85    0.42
  -7  -5   2    1.07    0.56
  -7  -5   2    1.48    0.92
  -8   5   2    2.40    0.54
  -8   5   2    1.45    0.54
  -8   5   2    1.03    0.65
   8   5  -2    1.20    0.31
  -8  -5   2    1.97    0.94
  -8  -5   2    1.15    0.51
   8  -5  -2    0.47    0.23
  -8  -5   2    1.00    0.53
  -8  -5   2    0.94    0.33
  -9   5   2    2.70    0.54
  -9   5   2    1.28    0.70
  -9   5   2    1.61    0.68
  -9  -5   2    1.08    0.56
   9  -5  -2    2.25    0.34
  -9  -5   2    1.78    1.14
  -9  -5   2    1.81    0.68
  -9  -5   2    1.43    0.39
 -10   5   2   13.04    1.77
 -10   5   2   12.65    1.61
 -10  -5   2   11.97    1.15
 -10  -5   2    9.28    1.29
 -10  -5   2   14.87    2.40
 -11   5   2    1.08    0.72
 -11   5   2    0.77    0.59
 -11  -5   2    2.05    0.72
 -11  -5   2   -0.94    0.57
 -11  -5   2    1.50    1.13
 -12   5   2    0.57    0.61
 -12   5   2    0.39    0.46
 -12   5   2    1.73    0.62
 -12  -5   2    0.54    0.61
 -12  -5   2    1.18    1.05
 -13   5   2   -0.11    0.58
 -13   5   2    0.12    0.48
 -13  -5   2    0.74    1.01
 -13  -5   2   -0.01    0.47
 -14   5   2    0.11    0.60
 -14   5   2    0.52    0.58
 -14  -5   2    1.07    0.85
 -14  -5   2   -0.07    0.50
 -15   5   2   -0.37    0.48
 -15   5   2    0.11    0.58
 -15  -5   2    0.72    0.55
 -15  -5   2    1.95    1.14
 -14   6  -2    2.17    0.89
 -14   6  -2    2.91    0.62
 -14   6  -2    2.25    0.85
 -14  -6  -2    2.44    1.20
 -14  -6  -2    3.41    0.98
 -13   6  -2    0.94    0.46
 -13   6  -2   -0.91    0.79
 -13   6  -2    0.54    0.71
 -13  -6  -2    0.61    0.67
 -13  -6  -2    1.73    1.14
 -12   6  -2   -0.72    0.64
 -12   6  -2    0.18    0.46
 -12  -6  -2    0.05    0.62
 -12  -6  -2    1.22    0.89
 -11   6  -2   -0.06    0.38
 -11   6  -2   -0.48    0.73
 -11  -6  -2    1.44    0.71
 -10   6  -2    0.51    0.70
 -10   6  -2    1.44    0.75
 -10  -6  -2   -0.20    0.87
 -10  -6  -2    0.89    0.68
  -9   6  -2   -0.06    0.65
  -9   6  -2    0.10    0.53
   9  -6   2    0.58    0.33
  -9  -6  -2   -0.32    0.69
  -9  -6  -2    0.25    0.46
  -8   6  -2   -0.26    0.35
  -8   6  -2   -0.28    0.64
  -8   6  -2   -0.09    0.35
   8  -6   2   -0.09    0.30
  -8  -6  -2   -0.74    0.61
  -8  -6  -2   -1.04    0.49
  -7   6  -2    6.56    1.12
  -7   6  -2   10.25    1.51
  -7   6  -2   10.15    0.98
   7   6   2    9.18    1.04
  -7   6  -2   10.08    1.41
  -7  -6  -2    9.13    1.27
  -7  -6  -2    7.05    1.07
   7  -6   2    9.31    0.82
  -6   6  -2   11.76    0.98
  -6   6  -2   12.13    1.32
   6   6   2   13.73    1.25
  -6   6  -2   13.69    1.53
  -6   6  -2   13.36    1.59
   6  -6   2   12.08    0.95
  -6  -6  -2   12.89    1.19
  -6  -6  -2   12.75    1.67
   5   6   2   -0.52    0.32
  -5   6  -2   -0.06    0.41
  -5   6  -2    0.13    0.67
  -5   6  -2   -0.16    0.38
   5   6   2   -0.11    0.24
  -5   6  -2    0.37    0.41
  -5  -6  -2    0.16    0.47
   5  -6   2   -0.38    0.33
  -5  -6  -2   -0.18    0.49
  -4   6  -2   -0.19    0.40
   4   6   2    0.23    0.69
  -4   6  -2    0.50    0.70
  -4   6  -2    0.10    0.15
  -4   6  -2    0.26    0.42
  -4   6  -2    0.15    0.33
   4   6   2   -0.55    0.41
   4   6   2    0.06    0.26
  -4  -6  -2    0.55    0.47
   4  -6   2    0.16    0.41
  -4  -6  -2   -0.35    0.48
  -3   6  -2    1.32    0.45
  -3   6  -2    1.75    0.17
   3   6   2    1.35    0.68
  -3   6  -2    2.03    0.78
   3   6   2    1.41    0.34
  -3   6  -2    2.20    0.57
  -3   6  -2    1.87    0.51
   3   6   2    2.25    0.85
  -3  -6  -2    1.57    0.58
   3  -6   2    1.50    0.56
  -3  -6  -2    1.36    0.65
   3  -6   2    1.88    0.66
  -2   6  -2   18.63    1.68
  -2   6  -2   17.69    1.27
  -2   6  -2   18.73    1.49
   2   6   2   17.35    1.45
  -2   6  -2   17.83    1.26
   2   6   2   18.75    1.20
   2   6   2   21.21    1.86
  -2  -6  -2   18.12    1.52
   2  -6   2   19.19    1.28
   2  -6   2   17.34    1.50
  -2  -6  -2   18.29    1.38
  -1   6  -2   15.00    1.21
   1   6   2   14.16    1.11
   1   6   2   11.16    1.53
   1   6   2   14.87    1.47
  -1   6  -2   13.79    1.19
  -1   6  -2   14.25    1.29
  -1   6  -2   16.14    1.63
   1  -6   2   14.50    1.49
  -1  -6  -2   14.66    1.26
  -1  -6  -2   12.99    1.17
   1  -6   2   13.68    1.16
   0   6   2    0.85    0.58
   0   6   2    0.25    0.31
   0   6  -2    0.32    0.38
   0   6   2   -0.08    0.68
   0   6  -2    1.24    0.72
   0  -6   2   -0.08    0.33
   0  -6  -2    0.04    0.39
   0  -6   2    0.16    0.55
   0  -6   2    0.27    0.23
   0  -6  -2    0.25    0.33
  -1   6   2   14.96    1.49
  -1   6   2   14.72    1.29
  -1   6   2   14.32    1.10
   1   6  -2   12.79    1.26
   1   6  -2   12.69    0.45
   1   6  -2   13.52    1.36
  -1  -6   2   14.28    1.50
  -1  -6   2   13.04    1.13
   1  -6  -2   14.58    1.12
  -1  -6   2   14.92    1.15
   1  -6  -2   13.72    0.88
  -2   6   2   18.95    1.82
  -2   6   2   17.62    1.46
  -2   6   2   17.15    1.24
   2   6  -2   16.89    1.35
   2   6  -2   17.30    1.31
   2   6  -2   17.32    0.63
  -2  -6   2   19.36    1.29
  -2  -6   2   17.39    1.25
   2  -6  -2   17.24    1.18
  -2  -6   2   17.72    1.65
  -3   6   2    1.32    0.50
   3   6  -2    1.39    0.51
  -3   6   2    1.91    0.68
   3   6  -2    0.94    0.55
  -3   6   2    2.23    0.57
  -3  -6   2    1.86    0.74
   3  -6  -2    2.52    0.58
  -3  -6   2    1.85    0.58
  -3  -6   2    1.32    0.38
  -4   6   2    0.34    0.55
  -4   6   2    0.11    0.39
  -4   6   2    0.05    0.35
   4   6  -2   -0.06    0.33
   4   6  -2    0.05    0.35
  -4  -6   2    0.24    0.22
  -4  -6   2   -0.01    0.57
  -4  -6   2   -0.26    0.49
   4  -6  -2    0.57    0.42
  -5   6   2   -0.19    0.34
   5   6  -2   -0.03    0.37
   5   6  -2    0.15    0.28
  -5   6   2   -0.22    0.22
  -5   6   2    0.47    0.53
  -5  -6   2    0.04    0.59
  -5  -6   2   -0.29    0.34
   5  -6  -2   -0.30    0.32
  -5  -6   2   -0.01    0.18
  -6   6   2   12.98    1.06
  -6   6   2   14.15    1.73
   6   6  -2   14.10    0.94
  -6   6   2   15.63    1.68
  -6  -6   2   13.34    1.80
  -6  -6   2   12.33    1.15
  -6  -6   2   13.60    1.00
   6  -6  -2   12.54    0.98
   7   6  -2    9.85    0.79
  -7   6   2   10.43    1.39
  -7   6   2   10.21    1.56
  -7   6   2    8.33    0.37
  -7   6   2    8.77    0.35
  -7   6   2   10.43    0.95
  -7  -6   2   10.90    1.75
  -7  -6   2    9.86    1.26
  -7  -6   2   10.13    0.87
   7  -6  -2    9.60    0.80
   8   6  -2   -0.04    0.18
  -8   6   2    0.31    0.71
  -8   6   2   -0.14    0.44
  -8   6   2    0.09    0.34
  -8   6   2    0.08    0.19
  -8  -6   2   -0.14    0.59
   8  -6  -2    0.17    0.33
  -8  -6   2    0.13    0.21
  -8  -6   2   -0.20    0.41
  -9   6   2    0.99    0.36
  -9   6   2   -0.08    0.66
  -9   6   2    0.25    0.54
  -9  -6   2   -0.67    0.51
  -9  -6   2    0.54    0.98
 -10   6   2    1.47    0.61
 -10   6   2    1.30    0.66
 -10  -6   2    1.61    1.17
 -10  -6   2    1.78    0.72
 -11   6   2    0.48    0.56
 -11   6   2    0.25    0.74
 -11  -6   2    1.66    1.02
 -11  -6   2    0.11    0.61
 -12   6   2    0.74    0.60
 -12   6   2   -0.17    0.49
 -12  -6   2    0.17    0.59
 -12  -6   2    0.42    0.72
 -13   6   2    0.72    0.81
 -13   6   2    1.54    0.79
 -13  -6   2    1.02    0.67
 -13  -6   2    2.41    1.33
 -14   6   2    1.66    0.74
 -14   6   2    2.72    1.03
 -14  -6   2    4.31    1.66
 -14  -6   2    3.31    0.88
 -13   7  -2    1.23    0.90
 -13  -7  -2    4.06    1.05
 -13  -7  -2    3.50    1.55
 -12   7  -2    0.42    0.77
 -12  -7  -2    0.98    0.78
 -12  -7  -2    2.23    1.17
 -11   7  -2    0.58    0.70
 -11  -7  -2    0.21    0.69
 -11  -7  -2    1.06    0.69
 -10   7  -2    0.26    0.50
 -10  -7  -2    0.43    0.65
 -10  -7  -2   -0.04    0.43
  -9   7  -2    0.51    0.63
  -9   7  -2   -1.55    0.70
  -9  -7  -2   -0.60    0.62
  -9  -7  -2    0.62    0.63
  -8   7  -2   -1.01    0.73
  -8   7  -2    0.57    0.65
  -8  -7  -2    0.02    0.45
   8  -7   2   -0.15    0.36
  -8  -7  -2    1.34    0.82
  -7   7  -2    4.12    0.91
  -7   7  -2    5.74    1.17
   7  -7   2    6.38    0.91
  -7  -7  -2    5.85    1.40
  -7  -7  -2    7.43    1.28
  -6   7  -2   -0.13    0.38
  -6   7  -2    0.32    0.53
  -6   7  -2   -0.03    0.54
  -6   7  -2   -0.59    0.77
   6  -7   2   -0.51    0.40
  -6  -7  -2    0.61    0.67
  -6  -7  -2    0.31    0.70
  -5   7  -2   -0.13    0.47
  -5   7  -2    0.35    0.35
  -5   7  -2    0.56    0.65
  -5   7  -2   -0.20    0.32
   5   7   2   -0.09    0.30
  -5  -7  -2    0.35    0.56
  -5  -7  -2   -0.20    0.60
   5  -7   2   -0.53    0.44
   4   7   2    5.50    0.84
  -4   7  -2    3.58    0.83
  -4   7  -2    6.44    0.80
  -4   7  -2    5.84    1.17
   4   7   2    4.18    0.98
   4  -7   2    4.61    0.89
  -4  -7  -2    5.22    0.97
  -4  -7  -2    5.02    1.09
   3   7   2    1.08    0.40
  -3   7  -2    1.48    0.44
  -3   7  -2    0.75    0.53
  -3   7  -2    1.62    0.90
   3   7   2    1.65    0.92
   3  -7   2    0.49    0.58
  -3  -7  -2    1.01    0.75
  -3  -7  -2    1.28    0.61
  -2   7  -2    2.47    0.79
   2   7   2    1.52    0.92
   2   7   2    1.28    0.44
  -2   7  -2    1.87    0.47
  -2   7  -2    1.40    0.59
   2  -7   2    1.58    0.83
  -2  -7  -2    1.92    0.67
   2  -7   2    1.68    0.73
  -2  -7  -2    2.30    0.66
  -1   7  -2    0.40    0.47
  -1   7  -2    0.55    0.60
   1   7   2    0.38    0.34
   1   7   2    1.11    0.72
   1  -7   2    0.46    0.78
  -1  -7  -2    0.39    0.48
   1  -7   2    0.30    0.43
  -1  -7  -2    0.64    0.46
   0   7   2    0.00    0.61
   0   7   2   -0.20    0.29
   0   7  -2   -0.03    0.40
   0   7  -2    0.29    0.74
   0  -7  -2   -0.18    0.38
   0  -7   2   -0.46    0.50
   0  -7   2   -0.08    0.67
   0  -7  -2   -0.12    0.36
   1   7  -2    0.88    0.81
  -1   7   2    0.52    0.39
  -1   7   2    1.66    0.95
   1   7  -2    0.68    0.47
   1   7  -2   -0.30    0.61
  -1  -7   2    0.94    0.65
   1  -7  -2    0.11    0.41
   1  -7  -2    0.34    0.44
  -1  -7   2    0.60    0.61
  -2   7   2    1.55    0.53
   2   7  -2    1.40    0.53
  -2   7   2    1.70    0.78
   2   7  -2    0.59    0.66
   2  -7  -2    1.17    0.67
  -2  -7   2    1.34    0.40
  -2  -7   2    1.59    0.76
  -2  -7   2    1.47    0.74
   3   7  -2    1.13    0.51
  -3   7   2    0.84    0.48
   3   7  -2   -0.42    0.62
  -3   7   2    1.41    0.76
  -3  -7   2    0.90    0.36
  -3  -7   2    1.10    0.59
   3  -7  -2    1.48    0.66
  -3  -7   2    1.30    0.72
   4   7  -2    4.23    0.74
  -4   7   2    6.38    1.00
  -4   7   2    3.35    0.75
   4   7  -2    3.78    0.72
  -4   7   2    4.61    1.17
   4  -7  -2    7.49    1.03
  -4  -7   2    6.06    0.83
  -4  -7   2    5.40    1.08
  -4  -7   2    4.29    1.13
  -5   7   2    0.12    0.84
   5   7  -2   -0.55    0.42
  -5   7   2    0.09    0.45
  -5   7   2    0.66    0.51
   5   7  -2   -0.01    0.35
   5  -7  -2   -0.34    0.42
  -5  -7   2   -0.21    0.41
  -5  -7   2   -0.25    0.64
  -5  -7   2    0.21    0.24
  -6   7   2   -0.53    0.56
  -6   7   2   -0.04    0.32
  -6   7   2    0.10    0.47
   6   7  -2   -0.08    0.25
  -6  -7   2    0.21    0.23
  -6  -7   2   -0.62    0.37
  -6  -7   2    0.36    0.81
   6  -7  -2   -0.93    0.37
  -7   7   2    4.81    1.21
  -7   7   2    4.94    0.97
   7  -7  -2    7.39    0.93
  -7  -7   2    6.31    1.06
  -7  -7   2    5.79    1.50
  -8   7   2   -1.07    0.74
  -8   7   2   -0.03    0.47
  -8  -7   2    0.09    0.87
  -8  -7   2   -0.08    0.48
  -9   7   2    0.08    0.39
  -9   7   2   -1.40    0.69
  -9  -7   2    0.32    0.65
  -9  -7   2    0.36    0.75
 -10   7   2   -0.18    0.36
 -10   7   2   -0.75    0.73
 -10  -7   2    0.07    0.46
 -10  -7   2    0.67    0.96
 -11   7   2   -1.08    0.79
 -11   7   2    1.22    0.72
 -11  -7   2    0.52    0.76
 -11  -7   2    0.48    0.68
 -12   7   2   -1.35    0.74
 -12   7   2    0.22    0.64
 -12  -7   2    0.43    0.67
 -12  -7   2    0.94    0.86
 -13   7   2    2.33    0.83
 -13   7   2    1.26    1.08
 -13  -7   2    1.88    0.86
 -13  -7   2    3.86    1.40
 -12   8  -2    0.99    0.72
 -12  -8  -2    2.61    1.01
 -12  -8  -2    4.27    1.39
 -11   8  -2    0.47    0.60
 -11  -8  -2    0.27    0.77
 -11  -8  -2    2.84    1.14
 -10   8  -2    0.11    0.52
 -10  -8  -2    2.22    0.98
 -10  -8  -2    0.02    0.53
  -9   8  -2    1.36    0.70
  -9   8  -2   -0.10    1.03
  -9  -8  -2    1.78    0.89
  -9  -8  -2    1.83    0.91
  -8   8  -2    3.18    1.22
  -8   8  -2    5.33    1.11
  -8  -8  -2    5.69    1.12
  -8  -8  -2    7.41    1.69
  -7   8  -2   -0.44    0.58
  -7  -8  -2    0.33    0.58
   7  -8   2    0.02    0.47
  -7  -8  -2    0.30    0.54
  -6   8  -2    0.19    0.49
  -6   8  -2   -0.33    0.66
  -6  -8  -2    0.22    0.61
  -6  -8  -2    0.25    0.58
   6  -8   2   -0.02    0.52
   5   8   2    1.53    0.50
  -5   8  -2    1.81    1.09
  -5   8  -2    1.93    0.71
   5  -8   2    2.56    0.80
  -5  -8  -2    3.02    0.98
  -5  -8  -2    2.48    0.82
   4   8   2    1.32    0.48
  -4   8  -2    0.94    0.55
  -4   8  -2    1.02    0.78
  -4  -8  -2    2.27    0.80
  -4  -8  -2    3.50    1.03
   4  -8   2    1.90    0.78
   3   8   2    2.59    0.93
  -3   8  -2    1.79    1.04
  -3   8  -2    1.65    0.74
   3   8   2    1.69    0.52
  -3  -8  -2    2.69    0.88
   3  -8   2    3.01    0.88
  -3  -8  -2    3.45    1.04
   2   8   2   -0.42    0.63
   2   8   2   -0.40    0.38
  -2   8  -2   -0.31    0.86
  -2   8  -2   -0.04    0.37
  -2  -8  -2    0.12    0.56
  -2  -8  -2   -0.06    0.49
   2  -8   2   -0.20    0.45
  -1   8  -2   -0.17    0.48
  -1   8  -2    0.00    0.85
   1   8   2   -0.01    0.93
   1   8   2   -0.25    0.35
  -1  -8  -2   -0.62    0.45
   1  -8   2   -1.61    0.78
   1  -8   2   -0.38    0.39
  -1  -8  -2    0.04    0.47
   0   8   2    5.77    0.90
   0   8  -2    8.49    1.25
   0   8   2    6.50    1.41
   0   8  -2    6.98    1.31
   0  -8  -2    9.31    1.30
   0  -8   2    9.52    1.36
   0  -8  -2    8.33    1.09
   0  -8   2    6.85    1.26
  -1   8   2    0.21    1.02
   1   8  -2   -0.53    0.78
   1   8  -2   -0.16    0.49
  -1   8   2   -0.50    0.32
   1  -8  -2   -0.46    0.45
  -1  -8   2   -0.60    0.67
  -1  -8   2   -0.50    0.65
   2   8  -2   -0.88    0.48
  -2   8   2   -0.66    0.96
  -2   8   2   -0.14    0.39
  -2  -8   2    0.29    0.55
   2  -8  -2    0.48    0.68
  -2  -8   2   -0.44    0.70
   3   8  -2    1.41    0.61
  -3   8   2    2.71    1.17
  -3   8   2    2.76    0.73
   3  -8  -2    2.63    0.74
  -3  -8   2    2.75    0.86
  -3  -8   2    3.79    1.12
   4   8  -2   -0.71    0.63
  -4   8   2    1.57    0.65
  -4   8   2    1.21    0.86
   4   8  -2    1.07    0.64
  -4  -8   2    1.36    0.91
  -4  -8   2    1.16    0.80
   4  -8  -2    2.06    0.80
  -5   8   2    2.17    0.70
  -5   8   2    1.19    1.10
   5   8  -2    1.78    0.65
  -5  -8   2    2.88    1.12
  -5  -8   2    2.78    0.98
   5  -8  -2    3.32    0.83
  -6   8   2   -0.29    0.47
  -6   8   2   -0.81    0.92
   6  -8  -2   -0.20    0.46
  -6  -8   2   -0.09    0.83
  -6  -8   2    0.45    0.55
  -7   8   2   -0.30    0.72
  -7   8   2    0.20    0.44
   7  -8  -2   -0.06    0.45
  -7  -8   2   -0.16    0.59
  -7  -8   2    0.50    0.57
  -8   8   2    4.07    1.16
  -8   8   2    5.03    1.06
  -8  -8   2    5.43    1.53
  -8  -8   2    6.28    1.24
  -9   8   2    0.95    0.59
  -9   8   2    0.96    0.91
  -9  -8   2    1.04    0.81
  -9  -8   2    2.44    1.24
 -10   8   2   -1.57    0.96
 -10   8   2    0.08    0.42
 -10  -8   2    0.48    0.97
 -10  -8   2   -0.58    0.40
 -11   8   2    0.50    0.67
 -11  -8   2    3.58    1.27
 -11  -8   2    0.93    0.83
 -12   8   2    2.19    0.98
 -12  -8   2    2.11    1.10
 -12  -8   2    2.51    0.97
 -10   9  -2   -0.84    0.68
 -10  -9  -2    0.63    0.85
 -10  -9  -2    2.55    0.96
  -9   9  -2   -0.38    0.74
  -9  -9  -2    2.95    1.06
  -9  -9  -2    0.53    0.79
  -8   9  -2   -0.24    0.49
  -8  -9  -2   -0.05    0.53
  -8  -9  -2    1.33    0.82
  -7   9  -2   -0.25    0.70
  -7   9  -2   -1.74    1.01
  -7  -9  -2    0.20    0.60
  -7  -9  -2    0.90    0.82
  -6   9  -2   -0.14    0.51
  -6   9  -2   -1.27    1.03
  -6  -9  -2    0.70    0.68
   6  -9   2    0.24    0.57
  -6  -9  -2    1.03    0.79
  -5   9  -2   -1.74    0.96
  -5   9  -2    0.00    0.65
   5  -9   2    0.63    0.68
  -5  -9  -2    0.64    0.66
  -5  -9  -2    0.17    0.70
  -4   9  -2    0.10    0.66
   4   9   2    0.14    0.48
  -4   9  -2   -0.15    0.77
   4  -9   2    0.77    0.56
  -4  -9  -2    1.45    0.85
  -4  -9  -2    1.23    0.72
   3   9   2    1.76    0.92
  -3   9  -2    0.27    1.04
  -3   9  -2    1.51    0.69
   3   9   2    1.05    0.58
  -3  -9  -2    2.59    0.93
  -3  -9  -2    0.94    0.90
   3  -9   2    3.46    1.00
   2   9   2   -0.72    0.42
  -2   9  -2   -1.07    0.49
  -2   9  -2   -0.98    0.61
   2   9   2   -0.49    0.67
  -2  -9  -2    0.10    0.61
  -2  -9  -2   -0.47    0.55
   2  -9   2    0.05    0.53
   1   9   2   -0.03    0.76
   1   9   2   -0.60    0.45
  -1   9  -2   -0.31    0.57
  -1   9  -2   -0.36    0.92
  -1  -9  -2   -0.60    0.56
  -1  -9  -2    0.41    0.66
   1  -9   2   -0.35    0.71
   0   9   2   -0.71    0.40
   0   9   2   -0.87    0.68
   0   9  -2   -0.01    0.95
   0   9  -2   -0.90    0.53
   0  -9  -2   -0.88    0.42
   0  -9   2   -0.17    0.77
  -1   9   2    0.22    0.52
   1   9  -2   -0.47    0.51
  -1   9   2   -0.79    1.06
   1   9  -2   -0.15    0.68
  -1  -9   2    0.55    0.83
   1  -9  -2    0.68    0.65
  -2   9   2   -0.15    1.12
   2   9  -2   -1.21    0.56
  -2   9   2   -0.16    0.48
  -2  -9   2    0.29    0.59
   2  -9  -2    0.07    0.52
  -2  -9   2   -1.19    0.79
  -3   9   2    1.06    0.97
   3   9  -2    0.36    0.61
  -3   9   2    1.22    0.66
  -3  -9   2    1.79    0.97
   3  -9  -2    2.58    0.89
  -3  -9   2    1.81    1.01
  -4   9   2    0.23    0.55
  -4   9   2   -0.56    1.15
   4   9  -2   -0.47    0.60
  -4  -9   2    0.15    0.98
   4  -9  -2    0.71    0.56
  -4  -9   2    1.43    0.74
  -5   9   2   -2.21    1.02
  -5   9   2    0.37    0.61
   5   9  -2   -0.87    0.52
   5  -9  -2   -0.16    0.55
  -5  -9   2   -0.81    0.67
  -5  -9   2   -1.14    0.71
  -6   9   2    0.18    0.47
  -6   9   2   -1.31    0.74
  -6  -9   2   -0.38    0.91
  -6  -9   2   -0.18    0.75
  -7   9   2    0.90    0.72
  -7   9   2   -0.36    0.89
  -7  -9   2    0.09    0.95
  -7  -9   2    1.65    0.94
  -8   9   2    0.20    0.59
  -8  -9   2    0.74    1.05
  -8  -9   2    0.86    0.88
  -9   9   2    1.08    0.63
  -9  -9   2   -0.25    0.50
  -9  -9   2    1.02    1.11
 -10   9   2    0.40    0.59
 -10  -9   2    1.55    1.01
 -10  -9   2    0.42    0.79
  -8  10  -2   -1.21    0.76
  -8 -10  -2    1.93    0.85
  -8 -10  -2   -0.28    0.61
  -7  10  -2   -0.24    0.57
  -7 -10  -2    0.63    0.79
  -7 -10  -2    1.17    0.85
  -6  10  -2   -0.50    0.70
  -6 -10  -2    1.43    0.81
  -6 -10  -2   -0.11    0.62
  -5  10  -2   -0.70    0.69
  -5 -10  -2    0.42    0.78
   5 -10   2    0.19    0.68
  -5 -10  -2   -0.48    0.57
  -4  10  -2    0.49    0.83
  -4  10  -2    0.93    1.00
  -4 -10  -2    1.84    0.90
   4 -10   2    1.75    0.88
  -3  10  -2   -0.08    1.14
   3  10   2    0.90    0.93
  -3  10  -2    0.54    0.79
  -3 -10  -2    2.13    1.08
   3 -10   2    1.48    0.75
   2  10   2   -1.31    1.01
   2  10   2   -0.22    0.50
  -2  10  -2   -0.90    0.65
  -2  10  -2   -0.98    1.06
  -2 -10  -2   -0.36    0.49
   2 -10   2    0.78    0.71
   1  10   2   -0.99    0.45
   1  10   2   -0.87    1.09
  -1  10  -2   -1.01    0.69
  -1  10  -2   -0.55    0.44
  -1 -10  -2    0.04    0.61
   1 -10   2   -0.32    0.73
   0  10   2   -1.23    0.75
   0  10  -2   -1.04    0.67
   0  10   2    0.34    0.60
   0  10  -2   -0.21    1.05
   0 -10   2    0.28    0.83
   0 -10  -2    0.84    0.84
  -1  10   2   -0.38    0.48
  -1  10   2   -2.36    1.05
  -1 -10   2   -0.07    0.60
   1 -10  -2    0.96    0.89
  -2  10   2   -0.22    0.56
  -2  10   2   -2.41    1.08
  -2 -10   2    0.47    0.65
   2 -10  -2    1.33    0.89
  -3  10   2   -1.43    1.21
  -3  10   2    1.08    0.74
   3  10  -2   -0.94    0.61
   3 -10  -2    1.73    0.81
  -3 -10   2    1.58    1.00
  -3 -10   2   -1.07    1.05
   4  10  -2   -1.14    0.70
  -4  10   2    0.80    0.72
  -4  10   2   -0.63    0.96
  -4 -10   2   -0.08    1.11
   4 -10  -2    2.70    0.96
  -4 -10   2    2.32    1.05
  -5  10   2   -0.15    0.47
  -5 -10   2   -0.95    0.84
  -5 -10   2    1.05    0.73
  -6  10   2    0.24    0.68
  -6 -10   2    0.28    0.67
  -6 -10   2   -0.95    0.81
  -7  10   2   -0.09    0.62
  -7 -10   2   -1.24    0.88
  -7 -10   2    0.47    0.69
  -8  10   2    0.37    0.77
  -8 -10   2    0.60    0.71
  -8 -10   2   -0.01    1.04
  -4  11  -2    0.44    1.00
  -4  11  -2   -0.85    1.33
  -4 -11  -2    3.99    1.19
  -3  11  -2    3.11    1.30
  -3  11  -2    3.91    1.28
   3 -11   2    5.33    1.18
  -3 -11  -2    7.33    1.58
  -2  11  -2   -0.73    1.17
  -2  11  -2    0.10    0.67
   2  11   2   -0.62    1.21
   2 -11   2    1.54    0.84
  -2 -11  -2    1.52    0.89
   1  11   2   -1.31    0.83
  -1  11  -2   -1.25    0.74
  -1  11  -2   -2.29    1.07
  -1 -11  -2    0.70    0.93
   1 -11   2   -0.46    0.56
   0  11   2   -0.81    0.61
   0  11   2   -1.86    1.26
   0 -11   2    0.31    0.71
   0 -11  -2   -0.09    0.89
  -1  11   2   -1.06    0.61
   1 -11  -2    1.76    1.01
  -1 -11   2   -0.08    0.62
  -2  11   2   -0.19    0.71
  -2  11   2   -2.91    1.27
  -2 -11   2    2.36    1.13
   2 -11  -2    1.72    0.97
  -3  11   2    0.31    1.66
  -3  11   2    3.68    1.11
   3 -11  -2    6.97    1.45
  -3 -11   2    7.29    1.46
  -4  11   2    1.97    0.95
  -4 -11   2    2.93    1.27
 -17   0  -3    0.34    0.65
 -16   0  -3    0.32    0.62
 -15   0  -3    0.09    0.26
 -15   0  -3    0.16    0.39
 -15   0  -3    0.51    0.62
 -14   0  -3    0.48    0.61
 -14   0  -3    0.23    0.41
 -14   0  -3    0.28    0.29
 -13   0  -3    0.45    0.34
 -13   0  -3    0.43    0.42
 -13   0  -3    0.43    0.48
 -12   0  -3    0.43    0.44
 -12   0  -3   -0.11    0.20
 -12   0  -3   -0.18    0.29
 -12   0  -3    0.18    0.35
 -11   0  -3   -0.19    0.27
 -11   0  -3   -0.40    0.42
 -11   0  -3    0.11    0.28
 -11   0  -3   -0.12    0.18
 -10   0  -3   -0.02    0.26
 -10   0  -3   -0.18    0.14
 -10   0  -3    0.26    0.39
 -10   0  -3   -0.22    0.22
  -9   0  -3    0.16    0.23
  -9   0  -3    0.05    0.37
  -9   0  -3    0.12    0.23
  -9   0  -3   -0.09    0.15
  -8   0  -3   -0.08    0.23
  -8   0  -3    0.31    0.25
  -8   0  -3    0.00    0.15
  -8   0  -3   -0.09    0.18
  -7   0  -3    0.11    0.24
  -7   0  -3    0.01    0.19
  -7   0  -3    0.20    0.16
  -7   0  -3   -0.04    0.17
  -6   0  -3    0.18    0.19
  -6   0  -3    0.01    0.19
   6   0   3   -0.08    0.12
  -6   0  -3    0.15    0.24
  -6   0  -3    0.13    0.16
   5   0   3    0.02    0.12
  -5   0  -3   -0.05    0.24
  -5   0  -3    0.02    0.19
  -5   0  -3    0.05    0.14
  -5   0  -3    0.05    0.12
   5   0   3   -0.12    0.13
   5   0   3    0.05    0.16
   4   0   3   -0.08    0.12
   4   0   3   -0.09    0.11
  -4   0  -3   -0.23    0.20
  -4   0  -3   -0.05    0.18
  -4   0  -3   -0.12    0.12
  -4   0  -3   -0.03    0.14
   4   0   3   -0.25    0.11
   3   0   3   -0.13    0.13
   3   0   3   -0.04    0.18
  -3   0  -3   -0.11    0.11
  -3   0  -3   -0.17    0.12
  -3   0  -3    0.04    0.13
   3   0   3   -0.06    0.11
  -3   0  -3   -0.05    0.15
  -2   0  -3    0.16    0.15
   2   0   3   -0.30    0.14
  -2   0  -3   -0.04    0.14
   2   0   3   -0.05    0.12
  -2   0  -3    0.04    0.14
  -2   0  -3   -0.33    0.14
  -2   0  -3    0.11    0.07
   2   0   3   -0.19    0.16
   2   0   3   -0.14    0.13
   1   0   3    0.04    0.14
   1   0   3    0.02    0.06
  -1   0  -3    0.06    0.11
  -1   0  -3    0.51    0.17
  -1   0  -3    0.15    0.26
   1   0   3   -0.01    0.08
  -1   0  -3    0.19    0.13
   1   0   3    0.17    0.13
  -1   0  -3   -0.10    0.09
   1   0   3    0.01    0.09
   0   0   3   -0.26    0.09
   0   0  -3    0.15    0.18
   0   0   3   -0.11    0.12
   0   0  -3   -0.17    0.09
   0   0   3   -0.06    0.12
   0   0  -3   -0.14    0.11
   0   0  -3    0.59    0.34
   0   0   3   -0.10    0.10
   0   0   3    0.60    0.34
   1   0  -3    0.05    0.12
  -1   0   3    0.21    0.27
  -1   0   3   -0.11    0.11
   1   0  -3   -0.02    0.16
  -1   0   3    0.07    0.11
   1   0  -3   -0.02    0.11
   2   0  -3   -0.28    0.22
  -2   0   3    0.00    0.27
  -2   0   3   -0.03    0.11
   2   0  -3   -0.08    0.11
   2   0  -3   -0.28    0.10
  -2   0   3   -0.03    0.12
  -3   0   3   -0.07    0.11
   3   0  -3   -0.03    0.03
  -3   0   3   -0.30    0.27
  -3   0   3    0.03    0.11
   3   0  -3   -0.01    0.10
   3   0  -3   -0.16    0.17
  -4   0   3   -0.38    0.33
  -4   0   3   -0.09    0.11
   4   0  -3   -0.04    0.09
   4   0  -3   -0.04    0.09
   4   0  -3    0.18    0.23
  -4   0   3    0.00    0.10
  -5   0   3    0.06    0.11
   5   0  -3    0.24    0.21
  -5   0   3   -0.46    0.32
  -6   0   3    0.02    0.11
  -6   0   3   -0.30    0.28
   6   0  -3    0.08    0.23
  -7   0   3   -0.03    0.10
   7   0  -3   -0.49    0.29
  -7   0   3   -0.02    0.35
  -8   0   3    0.05    0.10
   8   0  -3   -0.53    0.34
   9   0  -3   -0.79    0.34
  -9   0   3   -0.02    0.09
 -10   0   3    0.01    0.08
  10   0  -3   -0.01    0.28
 -10   0   3   -0.22    0.24
 -11   0   3    0.47    0.53
 -11   0   3   -0.19    0.31
 -12   0   3    1.30    0.86
 -12   0   3    0.03    0.41
 -13   0   3    0.33    0.46
 -13   0   3    0.99    0.67
 -14   0   3    1.91    0.91
 -14   0   3    0.39    0.47
 -14   0   3    0.34    0.39
 -15   0   3    0.05    0.35
 -15   0   3    1.97    0.98
 -15   0   3    0.89    0.56
 -16   0   3    1.72    0.94
 -16   0   3    0.28    0.51
 -16   0   3    0.23    0.45
 -17   0   3    0.51    0.58
 -17   0   3    0.76    0.68
 -16   1  -3    0.28    0.66
 -16   1  -3   -0.05    0.41
 -16  -1  -3    0.74    0.55
 -15   1  -3    2.07    0.66
 -15   1  -3    2.36    0.89
 -15  -1  -3    3.67    0.57
 -15  -1  -3    2.16    0.83
 -14   1  -3    3.47    0.70
 -14   1  -3    3.24    0.44
 -14   1  -3    2.98    0.93
 -14   1  -3    2.15    0.64
 -14  -1  -3    3.37    0.54
 -14  -1  -3    1.68    0.49
 -14  -1  -3    2.50    0.83
 -13   1  -3   35.60    2.25
 -13   1  -3   38.56    2.68
 -13   1  -3   32.87    1.12
 -13   1  -3   36.90    1.96
 -13  -1  -3   36.79    1.92
 -13  -1  -3   37.40    2.56
 -13  -1  -3   34.52    1.35
 -12   1  -3    3.39    0.69
 -12   1  -3    4.37    0.98
 -12   1  -3    3.93    0.69
 -12   1  -3    4.77    0.53
 -12   1  -3    4.08    0.44
 -12  -1  -3    3.11    0.58
 -12  -1  -3    4.47    0.49
 -12  -1  -3    4.78    0.64
 -12  -1  -3    3.61    0.90
 -11   1  -3   12.83    0.73
 -11   1  -3   12.33    0.62
 -11   1  -3   14.35    1.39
 -11   1  -3   14.11    1.60
 -11   1  -3   12.66    1.11
 -11  -1  -3   12.96    1.10
 -11  -1  -3   12.35    0.66
 -11  -1  -3   12.85    0.86
 -11  -1  -3   13.48    1.41
 -10   1  -3    2.93    0.75
 -10   1  -3    2.16    0.52
 -10   1  -3    4.39    0.66
 -10   1  -3    3.98    0.48
 -10   1  -3    3.50    0.39
 -10  -1  -3    3.91    0.41
 -10  -1  -3    2.78    0.46
 -10  -1  -3    3.72    0.55
 -10  -1  -3    3.20    0.77
   9   1   3    1.25    0.24
  -9   1  -3    0.86    0.36
  -9   1  -3    1.50    0.33
  -9   1  -3    1.41    0.28
  -9   1  -3    0.88    0.41
  -9  -1  -3    0.81    0.46
  -9  -1  -3    0.90    0.24
  -9  -1  -3    0.88    0.27
  -9  -1  -3    1.75    0.41
  -8   1  -3   29.88    1.78
  -8   1  -3   30.75    1.64
   8   1   3   30.42    0.89
  -8   1  -3   28.89    0.97
  -8   1  -3   29.12    0.86
  -8  -1  -3   29.46    1.26
  -8  -1  -3   29.86    1.76
  -8  -1  -3   29.76    1.13
   7   1   3   44.25    1.13
   7   1   3   45.61    1.91
  -7   1  -3   45.34    1.50
  -7   1  -3   44.17    1.16
  -7   1  -3   47.13    1.92
  -7   1  -3   46.56    2.12
  -7   1  -3   45.54    1.07
  -7  -1  -3   47.86    2.04
  -7  -1  -3   46.33    1.47
  -7  -1  -3   44.34    1.34
  -6   1  -3   16.91    0.63
   6   1   3   18.16    1.15
  -6   1  -3   17.16    0.83
  -6   1  -3   17.36    1.20
  -6   1  -3   17.18    1.07
   6   1   3   16.18    0.70
  -6   1  -3   15.94    0.67
  -6  -1  -3   18.07    0.83
  -6  -1  -3   17.14    0.83
  -6  -1  -3   18.41    1.19
  -5   1  -3    2.71    0.50
  -5   1  -3    3.50    0.33
  -5   1  -3    3.32    0.33
  -5   1  -3    3.25    0.39
  -5   1  -3    2.14    0.38
   5   1   3    3.66    0.37
   5   1   3    2.45    0.44
  -5  -1  -3    3.43    0.37
  -5  -1  -3    3.26    0.44
   5  -1   3    3.48    0.28
   5  -1   3    3.76    0.50
  -5  -1  -3    2.76    0.50
  -4   1  -3    1.02    0.30
   4   1   3    1.43    0.29
  -4   1  -3    1.00    0.27
  -4   1  -3    1.31    0.25
  -4   1  -3    0.93    0.18
   4   1   3    0.86    0.15
  -4   1  -3    1.39    0.25
   4   1   3    1.26    0.33
  -4  -1  -3    1.25    0.32
  -4  -1  -3    1.55    0.35
  -4  -1  -3    0.89    0.16
  -4  -1  -3    1.29    0.32
   4  -1   3    1.29    0.21
   4  -1   3    0.77    0.24
  -3   1  -3  193.06    2.58
  -3   1  -3  194.90    3.63
   3   1   3  193.15    2.76
   3   1   3  194.19    2.85
  -3   1  -3  193.77    2.73
  -3   1  -3  194.16    2.53
  -3   1  -3  193.66    3.61
   3   1   3  188.94    3.52
   3  -1   3  193.72    3.60
  -3  -1  -3  190.44    3.60
   3  -1   3  190.08    2.45
  -3  -1  -3  192.86    3.08
  -3  -1  -3  194.57    2.85
  -3  -1  -3  196.10    2.87
   2   1   3  207.61    2.85
   2   1   3  203.19    2.97
  -2   1  -3  206.93    3.64
  -2   1  -3  205.07    2.63
  -2   1  -3  208.18    2.67
   2   1   3  202.37    3.13
   2   1   3  201.22    3.51
  -2   1  -3  201.59    3.48
  -2   1  -3  207.55    3.20
   2  -1   3  203.25    2.78
   2  -1   3  200.67    2.57
  -2  -1  -3  206.80    3.15
  -2  -1  -3  204.38    2.88
   2  -1   3  202.02    3.59
  -2  -1  -3  205.85    3.58
   1   1   3   55.87    1.50
  -1   1  -3   56.20    1.12
   1   1   3   56.03    1.27
  -1   1  -3   56.41    1.74
   1   1   3   56.43    1.23
  -1   1  -3   56.02    1.13
  -1   1  -3   52.55    1.34
  -1   1  -3   56.42    1.49
   1  -1   3   55.60    1.10
  -1  -1  -3   55.17    1.23
  -1  -1  -3   56.37    1.26
   1  -1   3   55.46    1.34
  -1  -1  -3   55.57    1.51
   1  -1   3   59.08    1.82
   1  -1   3   55.64    1.47
   1  -1   3   54.78    1.06
   0   1  -3    0.44    0.22
   0   1  -3   -0.02    0.09
   0   1   3    0.01    0.11
   0   1   3    0.26    0.21
   0   1  -3    0.07    0.23
   0   1  -3    0.01    0.12
   0   1   3    0.01    0.18
   0  -1  -3    0.30    0.23
   0  -1   3   -0.02    0.08
   0  -1  -3    0.73    0.29
   0  -1   3    0.42    0.28
   0  -1  -3   -0.10    0.17
   0  -1   3    0.00    0.12
   0  -1  -3   -0.14    0.13
   0  -1   3    0.11    0.14
   1   1  -3   56.14    1.83
  -1   1   3   62.83    1.50
  -1   1   3   58.91    1.52
  -1   1   3   56.80    1.15
   1   1  -3   56.84    0.98
   1   1  -3   56.15    1.48
  -1   1   3   55.35    1.47
   1   1  -3   56.99    1.12
   1  -1  -3   55.01    0.98
   1  -1  -3   54.42    1.46
  -1  -1   3   56.13    1.86
  -1  -1   3   56.43    0.96
   1  -1  -3   57.03    1.44
   1  -1  -3   55.60    1.15
  -1  -1   3   55.15    1.12
  -1  -1   3   55.28    1.46
   2   1  -3  202.62    4.38
  -2   1   3  211.85    3.76
  -2   1   3  204.98    3.67
   2   1  -3  201.45    2.61
  -2   1   3  204.62    2.60
  -2  -1   3  197.49    3.51
   2  -1  -3  201.95    3.73
   2  -1  -3  205.15    2.37
  -2  -1   3  202.23    4.39
  -2  -1   3  204.96    3.08
   2  -1  -3  206.28    2.58
  -2  -1   3  203.97    2.62
  -3   1   3  191.96    2.43
   3   1  -3  192.21    2.45
   3   1  -3  188.24    4.48
   3   1  -3  194.53    2.52
  -3   1   3  189.82    3.69
  -3   1   3  197.18    3.93
   3  -1  -3  194.22    2.19
  -3  -1   3  191.46    4.52
  -3  -1   3  193.92    2.54
  -4   1   3    0.81    0.38
   4   1  -3    1.30    0.22
   4   1  -3    1.51    0.22
  -4   1   3    1.70    0.23
   4   1  -3    1.20    0.31
   4  -1  -3    1.36    0.17
   4  -1  -3    1.37    0.26
   4  -1  -3    1.37    0.15
  -4  -1   3    0.73    0.51
  -4  -1   3    1.42    0.25
  -5   1   3    2.86    0.60
  -5   1   3    3.49    0.26
   5   1  -3    3.49    0.45
   5   1  -3    3.74    0.32
   5  -1  -3    3.34    0.41
  -5  -1   3    3.69    0.35
  -5  -1   3    2.21    0.62
   6   1  -3   16.59    0.48
   6   1  -3   16.52    0.52
   6   1  -3   15.15    0.82
  -6   1   3   16.31    0.46
  -6   1   3   16.08    1.38
   6  -1  -3   18.24    0.85
  -6  -1   3   16.10    1.52
  -6  -1   3   16.79    0.64
   7   1  -3   43.29    1.48
  -7   1   3   44.99    0.73
   7   1  -3   45.39    0.68
   7   1  -3   43.50    0.65
   7  -1  -3   45.65    1.47
  -7  -1   3   44.20    2.63
  -7  -1   3   44.60    1.06
  -7  -1   3   45.66    1.59
   8   1  -3   28.24    1.31
  -8   1   3   28.68    0.46
  -8  -1   3   29.41    1.41
   8  -1  -3   29.63    1.29
  -8  -1   3   28.31    0.84
  -8  -1   3   30.45    2.40
   9   1  -3    1.27    0.43
   9  -1  -3    0.61    0.33
  -9  -1   3    0.93    0.72
  -9  -1   3    0.91    0.26
  -9  -1   3    1.08    0.37
  10   1  -3    3.24    0.63
 -10  -1   3    3.95    0.38
  10  -1  -3    3.00    0.59
 -10  -1   3    2.67    0.59
 -10  -1   3    3.19    1.10
 -11  -1   3   13.17    1.25
 -11  -1   3   13.98    1.95
 -11  -1   3   13.40    0.60
 -12   1   3    5.20    1.34
 -12  -1   3    3.59    0.74
 -12  -1   3    4.72    0.39
 -12  -1   3    4.39    1.28
 -13   1   3   39.13    3.23
 -13   1   3   34.72    2.30
 -13   1   3   38.11    2.44
 -13  -1   3   36.50    2.22
 -13  -1   3   39.68    3.53
 -13  -1   3   34.36    0.83
 -14   1   3    3.47    0.81
 -14   1   3    4.33    1.31
 -14   1   3    2.46    0.77
 -14   1   3    2.56    0.70
 -14  -1   3    4.76    1.37
 -14  -1   3    2.04    0.66
 -14  -1   3    3.20    0.23
 -15   1   3    3.12    0.85
 -15   1   3    2.77    0.76
 -15  -1   3    3.08    0.72
 -15  -1   3    3.91    1.33
 -15  -1   3    2.88    0.80
 -16   1   3    0.19    0.44
 -16   1   3    0.88    0.73
 -16   1   3   -0.06    0.43
 -16  -1   3    0.55    0.60
 -16  -1   3    1.13    0.96
 -16  -1   3    0.51    0.44
 -16   2  -3    0.81    0.60
 -16   2  -3    1.85    0.80
 -16  -2  -3    1.05    0.76
 -16  -2  -3    1.86    0.52
 -15   2  -3    0.45    0.49
 -15   2  -3    0.10    0.46
 -15  -2  -3    0.52    0.62
 -15  -2  -3    0.72    0.45
 -14   2  -3    2.96    0.43
 -14   2  -3    2.81    0.95
 -14   2  -3    3.69    0.74
 -14   2  -3    2.75    0.76
 -14  -2  -3    2.78    0.91
 -14  -2  -3    3.71    0.67
 -13   2  -3   -0.03    0.39
 -13   2  -3   -0.23    0.24
 -13   2  -3    0.10    0.58
 -13   2  -3    0.29    0.38
 -13  -2  -3    0.04    0.26
 -13  -2  -3   -0.38    0.47
 -13  -2  -3    0.25    0.39
 -12   2  -3    0.71    0.44
 -12   2  -3    0.40    0.57
 -12   2  -3    0.94    0.34
 -12   2  -3    0.61    0.49
 -12  -2  -3    0.52    0.29
 -12  -2  -3    0.35    0.43
 -12  -2  -3    0.56    0.43
 -11   2  -3    4.23    0.70
 -11   2  -3    4.60    0.52
 -11   2  -3    4.16    0.94
 -11   2  -3    4.46    0.46
 -11   2  -3    3.43    0.76
  11   2   3    5.08    0.43
 -11  -2  -3    4.99    0.73
 -11  -2  -3    3.75    0.80
 -11  -2  -3    4.22    0.66
  10   2   3    0.09    0.22
 -10   2  -3    0.38    0.24
 -10   2  -3    0.24    0.26
 -10   2  -3    0.18    0.37
 -10   2  -3    0.26    0.34
 -10   2  -3    0.42    0.48
 -10  -2  -3   -0.03    0.19
 -10  -2  -3   -0.19    0.25
 -10  -2  -3    0.16    0.36
  -9   2  -3    3.96    0.45
  -9   2  -3    2.11    0.55
  -9   2  -3    2.23    0.61
   9   2   3    3.31    0.45
  -9   2  -3    3.61    0.45
  -9   2  -3    3.24    0.55
  -9  -2  -3    4.11    0.63
  -9  -2  -3    3.26    0.71
  -9  -2  -3    3.01    0.46
  -8   2  -3    9.83    1.10
  -8   2  -3   10.79    1.16
   8   2   3   10.73    1.02
  -8   2  -3   10.05    0.59
   8   2   3   11.11    0.68
  -8   2  -3    9.65    0.59
  -8   2  -3   10.49    0.85
  -8  -2  -3   10.80    1.08
  -8  -2  -3   10.57    0.79
  -8  -2  -3   10.14    0.63
  -7   2  -3    2.03    0.47
  -7   2  -3    2.55    0.37
   7   2   3    2.13    0.47
  -7   2  -3    1.99    0.39
   7   2   3    2.91    0.46
  -7   2  -3    1.88    0.50
  -7   2  -3    2.52    0.37
  -7  -2  -3    3.04    0.51
  -7  -2  -3    2.92    0.33
  -7  -2  -3    2.31    0.56
  -7  -2  -3    2.33    0.54
   6   2   3   27.95    1.44
  -6   2  -3   27.36    1.55
  -6   2  -3   28.23    1.12
  -6   2  -3   26.70    0.90
   6   2   3   29.22    1.08
  -6   2  -3   28.92    0.93
   6  -2   3   29.30    1.54
   6  -2   3   27.03    0.76
  -6  -2  -3   28.33    1.17
  -6  -2  -3   28.40    0.75
  -6  -2  -3   28.72    1.50
  -6  -2  -3   28.41    1.33
  -5   2  -3    6.27    0.82
   5   2   3    6.39    0.67
   5   2   3    6.14    0.55
  -5   2  -3    5.83    0.46
  -5   2  -3    6.68    0.57
   5  -2   3    6.56    0.77
   5  -2   3    6.21    0.42
  -5  -2  -3    6.21    0.23
  -5  -2  -3    6.02    0.61
  -5  -2  -3    6.10    0.75
  -5  -2  -3    7.17    0.86
  -4   2  -3  155.57    2.76
  -4   2  -3  160.64    3.63
   4   2   3  152.23    2.68
   4   2   3  154.72    3.31
  -4   2  -3  158.74    2.44
  -4  -2  -3  149.18    2.74
   4  -2   3  149.44    2.26
   4  -2   3  152.67    2.77
  -4  -2  -3  151.14    3.05
  -4  -2  -3  158.57    3.46
   4  -2   3  153.67    3.51
   3   2   3  303.26    4.14
   3   2   3  296.91    4.80
  -3   2  -3  296.09    5.68
  -3   2  -3  295.03    3.80
   3   2   3  295.05    4.99
  -3   2  -3  297.59    4.42
  -3   2  -3  304.77    5.38
  -3  -2  -3  301.10    4.82
   3  -2   3  298.42    4.44
  -3  -2  -3  298.45    4.19
   3  -2   3  290.58    5.28
   3  -2   3  300.53    3.73
  -3  -2  -3  297.48    5.04
   2   2   3  358.79    4.63
  -2   2  -3  358.51    5.94
   2   2   3  350.21    5.41
  -2   2  -3  355.66    5.06
  -2   2  -3  350.59    6.33
  -2   2  -3  356.37    4.34
   2   2   3  349.01    5.54
   2  -2   3  354.50    4.27
   2  -2   3  352.54    5.86
   2  -2   3  341.13    6.22
   2  -2   3  356.73    5.09
  -2  -2  -3  348.79    4.62
  -2  -2  -3  355.21    5.43
  -2  -2  -3  345.29    5.53
  -1   2  -3  936.31   17.72
  -1   2  -3  946.86   15.31
   1   2   3  931.03   13.23
  -1   2  -3  984.94    9.80
   1   2   3  931.47   12.19
  -1   2  -3  990.76   16.06
   1   2   3  986.96   10.06
   1  -2   3  953.74   15.30
   1  -2   3  945.90   14.96
   1  -2   3  965.33    9.73
  -1  -2  -3  962.68   14.81
   1  -2   3  898.47   17.59
  -1  -2  -3  908.40   14.48
  -1  -2  -3  980.40   10.07
   0   2   3  277.79    4.62
   0   2  -3  280.31    5.41
   0   2  -3  282.26    4.80
   0   2  -3  291.38    3.75
   0   2   3  288.57    4.69
   0   2   3  288.47    3.85
   0  -2  -3  284.07    4.63
   0  -2  -3  284.71    3.84
   0  -2   3  288.01    4.43
   0  -2   3  286.87    5.45
   0  -2   3  286.77    3.71
   0  -2   3  294.09    4.83
  -1   2   3  957.86   14.90
  -1   2   3  999.40   10.07
   1   2  -3  987.09   10.02
   1   2  -3  960.53   16.69
   1   2  -3  962.64   16.47
  -1  -2   3  967.45   16.39
   1  -2  -3  987.26   14.01
  -1  -2   3  971.41   16.59
  -1  -2   3 1000.00   10.01
   1  -2  -3  913.20   16.27
   1  -2  -3  999.03   10.06
  -2   2   3  356.14    6.53
   2   2  -3  352.19    5.63
   2   2  -3  351.66    6.88
   2   2  -3  358.05    4.43
  -2   2   3  358.76    5.79
  -2   2   3  353.21    4.35
  -2  -2   3  352.73    4.41
   2  -2  -3  344.82    5.72
   2  -2  -3  346.27    5.79
   2  -2  -3  353.92    4.32
  -2  -2   3  357.68    6.92
  -2  -2   3  356.19    5.61
  -3   2   3  301.52    3.82
   3   2  -3  294.11    6.45
  -3   2   3  326.71    5.12
  -3   2   3  311.93    5.36
   3   2  -3  299.08    3.95
   3  -2  -3  294.99    5.27
  -3  -2   3  301.87    3.97
  -3  -2   3  302.69    5.01
  -3  -2   3  297.59    6.47
   3  -2  -3  298.78    3.72
  -4   2   3  157.01    3.42
   4   2  -3  156.50    2.42
   4   2  -3  155.47    2.52
  -4   2   3  154.91    2.34
  -4   2   3  155.11    3.53
   4  -2  -3  157.43    2.23
  -4  -2   3  155.20    3.17
  -4  -2   3  154.44    2.54
  -4  -2   3  153.72    2.24
  -4  -2   3  157.80    4.52
  -5   2   3    5.57    0.73
  -5   2   3    6.13    0.42
  -5   2   3    5.31    0.70
   5   2  -3    5.90    0.48
   5   2  -3    5.94    0.51
  -5  -2   3    4.48    0.88
   5  -2  -3    5.52    0.33
  -5  -2   3    5.62    0.43
   5  -2  -3    5.52    0.28
   5  -2  -3    5.41    0.50
  -5  -2   3    6.03    0.52
  -6   2   3   28.89    1.59
   6   2  -3   27.59    1.14
  -6   2   3   28.29    0.81
  -6   2   3   27.67    1.61
   6   2  -3   27.80    0.95
   6  -2  -3   28.81    1.07
  -6  -2   3   28.45    2.17
  -6  -2   3   29.09    1.06
  -6  -2   3   27.89    1.01
   7   2  -3    2.80    0.38
  -7   2   3    2.05    0.50
   7   2  -3    2.16    0.49
  -7   2   3    2.68    0.30
  -7  -2   3    1.58    0.77
  -7  -2   3    2.46    0.43
  -7  -2   3    2.17    0.37
   7  -2  -3    2.98    0.50
   8   2  -3   10.33    0.89
   8   2  -3   10.25    0.48
  -8   2   3    8.93    0.43
  -8   2   3   10.32    1.13
   8   2  -3   10.36    0.54
  -8  -2   3   10.28    0.67
  -8  -2   3   10.20    1.50
   8  -2  -3   10.57    0.81
  -8  -2   3   10.46    0.83
   9   2  -3    3.60    0.30
  -9   2   3    3.28    0.26
   9   2  -3    3.40    0.66
   9   2  -3    3.39    0.27
  -9   2   3    3.28    0.67
   9  -2  -3    4.04    0.66
  -9  -2   3    2.40    0.96
  -9  -2   3    3.63    0.48
  -9  -2   3    2.51    0.49
  10   2  -3    0.56    0.37
 -10   2   3    0.13    0.09
 -10   2   3   -0.10    0.38
 -10  -2   3    0.10    0.26
 -10  -2   3    0.97    0.85
 -10  -2   3    0.10    0.27
 -11   2   3    4.46    0.92
 -11  -2   3    4.02    0.72
 -11  -2   3    4.51    0.55
 -11  -2   3    4.59    1.32
 -12   2   3    1.81    0.83
 -12   2   3    0.62    0.53
 -12   2   3    0.79    0.58
 -12  -2   3    0.92    0.47
 -12  -2   3    1.14    0.86
 -12  -2   3    0.75    0.34
 -13   2   3    1.12    0.67
 -13   2   3    0.27    0.43
 -13   2   3    0.64    0.51
 -13  -2   3    0.68    0.84
 -13  -2   3    0.00    0.26
 -13  -2   3    0.17    0.40
 -14   2   3    2.63    0.82
 -14   2   3    4.30    1.22
 -14   2   3    1.96    0.66
 -14   2   3    3.44    0.84
 -14  -2   3    2.86    1.17
 -14  -2   3    3.06    0.45
 -14  -2   3    2.78    0.72
 -15   2   3    0.84    0.58
 -15   2   3    1.25    0.57
 -15   2   3   -0.26    0.30
 -15  -2   3    0.57    0.52
 -15  -2   3    2.79    1.24
 -15  -2   3    0.56    0.37
 -16   2   3    3.25    0.80
 -16   2   3    1.59    0.67
 -16   2   3    1.21    0.71
 -16   2   3    2.14    0.95
 -16  -2   3    2.90    1.27
 -16   3  -3    1.53    0.73
 -16   3  -3    0.92    0.63
 -16  -3  -3    0.29    0.74
 -16  -3  -3    0.71    0.55
 -15   3  -3    0.43    0.55
 -15   3  -3    0.34    0.63
 -15  -3  -3    0.58    0.46
 -15  -3  -3   -0.07    0.58
 -14   3  -3    2.75    0.67
 -14   3  -3    2.38    0.43
 -14   3  -3    2.03    0.88
 -14   3  -3    1.01    0.59
 -14  -3  -3    1.73    0.82
 -14  -3  -3    2.35    0.64
 -13   3  -3    0.36    0.51
 -13   3  -3    1.21    0.37
 -13   3  -3    1.19    0.51
 -13   3  -3    0.48    0.61
 -13  -3  -3    1.13    0.52
 -13  -3  -3    0.73    0.66
 -12   3  -3   -0.03    0.26
 -12   3  -3   -0.03    0.36
 -12   3  -3   -0.14    0.41
 -12   3  -3    0.00    0.35
 -12  -3  -3    0.08    0.39
 -12  -3  -3   -0.63    0.47
 -11   3  -3    8.71    1.29
 -11   3  -3    9.26    1.09
 -11   3  -3    8.89    1.45
 -11   3  -3    8.28    0.64
 -11   3  -3    9.04    0.68
 -11  -3  -3    8.82    0.61
 -11  -3  -3    8.65    0.97
 -11  -3  -3    6.51    1.09
 -10   3  -3   16.75    1.70
 -10   3  -3   15.75    1.54
 -10   3  -3   16.17    0.86
 -10   3  -3   14.90    0.81
 -10   3  -3   14.96    1.18
 -10  -3  -3   15.61    1.45
 -10  -3  -3   15.67    1.11
 -10  -3  -3   15.59    0.66
  -9   3  -3   20.13    0.91
  -9   3  -3   18.76    1.22
  -9   3  -3   19.75    0.92
  -9   3  -3   18.90    1.60
  -9  -3  -3   19.75    0.58
   9  -3   3   19.87    0.58
  -9  -3  -3   19.45    1.61
  -9  -3  -3   20.95    1.21
  -8   3  -3    7.22    0.83
   8   3   3    7.53    0.90
  -8   3  -3    7.15    1.01
  -8   3  -3    7.64    0.59
  -8  -3  -3    6.86    0.94
  -8  -3  -3    5.90    0.89
  -8  -3  -3    7.38    0.77
  -7   3  -3    0.98    0.43
   7   3   3    2.20    0.47
  -7   3  -3    1.91    0.43
  -7   3  -3    1.77    0.38
   7   3   3    1.88    0.47
  -7  -3  -3    1.96    0.57
   7  -3   3    1.74    0.29
  -7  -3  -3    2.20    0.52
  -7  -3  -3    2.05    0.55
  -6   3  -3   -0.05    0.20
  -6   3  -3   -0.02    0.21
  -6   3  -3    0.31    0.28
   6   3   3    0.08    0.27
   6   3   3    0.06    0.25
  -6  -3  -3   -0.10    0.44
  -6  -3  -3   -0.09    0.31
   6  -3   3    0.04    0.18
   6  -3   3    0.07    0.19
  -6  -3  -3    0.22    0.37
   6  -3   3   -0.02    0.18
   5   3   3   68.10    2.25
   5   3   3   68.18    1.89
  -5   3  -3   67.21    1.95
  -5   3  -3   68.60    2.56
  -5   3  -3   66.23    1.67
  -5   3  -3   68.46    2.56
   5  -3   3   65.94    1.52
  -5  -3  -3   65.08    1.95
   5  -3   3   70.96    2.53
  -5  -3  -3   66.67    2.33
   5  -3   3   68.11    1.94
  -5  -3  -3   69.17    2.23
   4   3   3   27.94    1.21
  -4   3  -3   28.33    1.21
   4   3   3   26.42    1.31
  -4   3  -3   29.01    1.66
  -4   3  -3   28.66    1.09
   4   3   3   29.09    1.39
  -4   3  -3   28.13    1.53
  -4  -3  -3   28.86    1.53
   4  -3   3   28.43    1.00
  -4  -3  -3   28.45    1.45
  -4  -3  -3   27.39    1.26
   4  -3   3   28.51    1.18
   4  -3   3   27.84    1.50
  -3   3  -3    0.98    0.53
  -3   3  -3    0.34    0.23
   3   3   3    0.83    0.44
  -3   3  -3    0.71    0.35
  -3   3  -3    0.69    0.28
   3   3   3    0.60    0.35
   3   3   3    0.22    0.32
   3   3   3    0.35    0.09
   3  -3   3    0.64    0.29
   3  -3   3    0.27    0.21
  -3  -3  -3    0.73    0.47
  -3  -3  -3    0.24    0.29
   3  -3   3    0.35    0.25
  -3  -3  -3    0.56    0.34
  -2   3  -3    9.32    0.92
   2   3   3    9.12    0.83
  -2   3  -3    9.38    0.97
  -2   3  -3   10.16    0.82
   2   3   3    7.86    0.64
   2   3   3    9.62    0.97
  -2   3  -3    9.13    0.67
   2   3   3    8.55    0.49
   2  -3   3   10.09    1.08
   2  -3   3    8.82    0.78
   2  -3   3    9.52    0.76
  -2  -3  -3    9.17    0.91
   2  -3   3    8.74    0.65
  -2  -3  -3    9.60    0.91
  -2  -3  -3    8.38    0.74
   1   3   3   25.22    1.11
  -1   3  -3   25.13    1.27
  -1   3  -3   24.60    1.04
  -1   3  -3   26.31    1.19
  -1   3  -3   25.68    1.37
   1   3   3   25.97    1.34
   1   3   3   28.85    1.47
  -1  -3  -3   24.54    1.19
  -1  -3  -3   23.75    1.06
   1  -3   3   24.93    1.11
   1  -3   3   27.11    1.50
   1  -3   3   24.81    0.99
   1  -3   3   23.85    1.20
   0   3   3    0.00    0.29
   0   3  -3   -0.24    0.25
   0   3  -3    0.11    0.20
   0   3  -3    0.13    0.36
   0   3   3   -0.04    0.21
   0   3   3    0.57    0.48
   0   3  -3    0.06    0.24
   0  -3  -3   -0.07    0.22
   0  -3   3    0.13    0.15
   0  -3  -3    0.21    0.32
   0  -3   3    0.42    0.37
   0  -3   3    0.07    0.42
   0  -3   3    0.06    0.29
   1   3  -3   24.69    1.46
   1   3  -3   26.25    1.28
   1   3  -3   26.33    1.05
  -1   3   3   25.90    1.27
  -1   3   3   24.87    1.06
  -1  -3   3   26.70    1.06
  -1  -3   3   25.16    1.52
   1  -3  -3   24.85    1.21
  -1  -3   3   25.72    1.27
   1  -3  -3   24.28    1.05
  -1  -3   3   25.61    1.20
   1  -3  -3   24.94    0.72
   2   3  -3    7.92    0.91
  -2   3   3    8.80    0.67
   2   3  -3    8.59    0.63
   2   3  -3    8.92    0.76
  -2   3   3    8.21    0.90
   2  -3  -3    8.65    0.66
  -2  -3   3    9.13    0.71
  -2  -3   3    9.56    0.82
  -2  -3   3    9.08    1.09
   2  -3  -3    8.89    0.78
  -2  -3   3    9.34    0.77
  -3   3   3    0.65    0.14
  -3   3   3    0.57    0.31
  -3   3   3    0.57    0.30
   3   3  -3    0.39    0.29
   3   3  -3    0.47    0.13
   3   3  -3    0.39    0.25
   3   3  -3    0.40    0.25
   3   3  -3    0.52    0.42
  -3  -3   3    0.65    0.30
  -3  -3   3   -0.09    0.43
   3  -3  -3    0.31    0.30
   3  -3  -3    0.67    0.20
  -3  -3   3    0.53    0.26
   3  -3  -3    0.46    0.29
   4   3  -3   26.63    0.96
   4   3  -3   26.94    1.12
  -4   3   3   26.84    1.44
  -4   3   3   27.94    1.05
  -4   3   3   27.90    1.02
   4   3  -3   27.18    0.67
   4  -3  -3   28.89    0.85
  -4  -3   3   28.70    2.01
   4  -3  -3   27.00    1.42
  -4  -3   3   28.06    1.17
  -4  -3   3   27.75    1.26
   4  -3  -3   26.97    0.97
  -5   3   3   66.42    1.61
  -5   3   3   66.16    2.03
   5   3  -3   67.41    1.77
  -5   3   3   67.39    2.43
   5   3  -3   67.78    1.67
  -5  -3   3   72.49    1.44
   5  -3  -3   67.25    1.45
   5  -3  -3   66.03    2.35
  -5  -3   3   67.39    3.23
  -5  -3   3   67.61    2.02
  -5  -3   3   66.07    1.79
   5  -3  -3   67.22    1.45
  -6   3   3   -0.13    0.25
   6   3  -3   -0.18    0.29
  -6   3   3   -0.04    0.24
  -6   3   3   -0.05    0.22
   6   3  -3   -0.05    0.26
   6  -3  -3    0.09    0.11
  -6  -3   3   -0.25    0.28
   6  -3  -3   -0.29    0.23
  -6  -3   3   -0.10    0.19
  -6  -3   3    0.17    0.29
  -6  -3   3   -0.15    0.40
  -7   3   3    2.35    0.38
  -7   3   3    1.76    0.49
   7   3  -3    1.98    0.48
   7   3  -3    2.30    0.43
  -7   3   3    1.04    0.49
  -7  -3   3    2.33    0.48
  -7  -3   3    1.90    0.46
   7  -3  -3    2.14    0.19
  -7  -3   3    1.70    0.74
  -7  -3   3    1.72    0.34
   7  -3  -3    1.88    0.41
   7  -3  -3    1.97    0.21
  -8   3   3    7.70    1.08
  -8   3   3    7.05    0.53
   8   3  -3    6.88    0.61
   8   3  -3    8.10    0.81
   8  -3  -3    7.97    0.71
  -8  -3   3    7.02    0.71
  -8  -3   3    5.78    1.33
  -8  -3   3    6.75    0.98
  -8  -3   3    7.26    0.73
   9   3  -3   18.69    1.14
  -9   3   3   18.91    1.51
   9   3  -3   20.24    0.94
  -9   3   3   18.66    0.76
  -9  -3   3   20.45    1.18
  -9  -3   3   19.51    1.34
  -9  -3   3   18.88    1.03
  -9  -3   3   19.05    2.15
  10   3  -3   16.74    0.89
  10   3  -3   15.58    1.20
 -10   3   3   16.46    1.59
 -10   3   3   14.70    0.66
 -10   3   3   15.57    1.71
 -10  -3   3   16.77    1.18
 -10  -3   3   15.60    0.96
 -10  -3   3   16.06    2.13
 -11   3   3   10.35    1.50
 -11   3   3    5.65    1.00
  11   3  -3    8.91    0.47
 -11   3   3    7.84    0.45
  11   3  -3    9.52    0.51
 -11   3   3    9.49    1.39
 -11  -3   3    7.01    1.60
 -11  -3   3    9.71    0.83
 -11  -3   3    9.72    1.04
 -12   3   3    0.82    0.59
 -12   3   3    0.03    0.47
 -12   3   3    0.13    0.52
 -12   3   3   -0.05    0.08
 -12  -3   3    0.15    0.59
 -12  -3   3   -0.14    0.32
 -12  -3   3    0.15    0.39
 -13   3   3    2.00    0.84
 -13   3   3    1.43    0.59
 -13   3   3    1.49    0.65
 -13  -3   3    1.16    0.46
 -13  -3   3    2.21    1.14
 -13  -3   3    0.82    0.49
 -14   3   3    3.09    0.97
 -14   3   3    2.02    0.73
 -14   3   3    2.09    0.74
 -14  -3   3    1.35    0.59
 -14  -3   3    2.37    1.14
 -14  -3   3    2.24    0.53
 -15   3   3    2.22    0.73
 -15   3   3    0.46    0.46
 -15   3   3   -0.08    0.36
 -15   3   3    0.80    0.50
 -15  -3   3    2.34    1.24
 -15  -3   3   -0.11    0.32
 -16   3   3    1.06    0.68
 -16   3   3    0.54    0.54
 -16   3   3    1.22    0.63
 -16  -3   3    1.86    1.01
 -15   4  -3    0.23    0.57
 -15   4  -3    0.72    0.63
 -15  -4  -3    0.36    0.57
 -14   4  -3    0.10    0.52
 -14   4  -3   -0.05    0.59
 -14   4  -3    0.05    0.27
 -14  -4  -3   -1.00    0.66
 -14  -4  -3    0.59    0.54
 -13   4  -3    0.06    0.37
 -13   4  -3    1.05    0.71
 -13   4  -3    0.00    0.28
 -13   4  -3   -0.27    0.50
 -13  -4  -3   -0.74    0.58
 -13  -4  -3    0.31    0.52
 -12   4  -3    0.40    0.55
 -12   4  -3   -0.45    0.27
 -12   4  -3   -0.28    0.44
 -12   4  -3    0.19    0.44
 -12  -4  -3   -0.76    0.52
 -12  -4  -3    0.19    0.49
 -11   4  -3   11.31    1.68
 -11   4  -3   10.14    1.41
 -11   4  -3   10.51    1.26
 -11   4  -3   11.43    0.80
 -11  -4  -3   11.25    1.11
 -11  -4  -3    8.28    1.26
 -10   4  -3    7.53    0.72
 -10   4  -3    7.28    1.03
 -10   4  -3    4.94    0.90
 -10  -4  -3    7.50    1.01
 -10  -4  -3    5.39    1.02
  -9   4  -3    8.16    1.23
  -9   4  -3    8.50    0.75
  -9   4  -3    8.67    1.12
  -9  -4  -3    7.28    1.08
   9  -4   3    6.07    0.43
  -9  -4  -3    8.00    1.02
  -8   4  -3    4.56    0.62
  -8   4  -3    3.74    0.67
   8   4   3    3.48    0.65
  -8   4  -3    2.73    1.09
  -8   4  -3    3.07    0.71
  -8  -4  -3    3.81    0.82
   8  -4   3    4.69    0.45
  -8  -4  -3    5.60    0.85
  -7   4  -3    0.84    0.47
   7   4   3    1.61    0.45
  -7   4  -3    1.33    0.44
  -7   4  -3    1.33    0.49
  -7   4  -3    1.97    0.88
   7  -4   3    1.66    0.41
  -7  -4  -3    1.75    0.64
   7  -4   3    1.50    0.33
  -7  -4  -3    1.84    0.57
  -6   4  -3    1.28    0.52
  -6   4  -3    0.93    0.45
  -6   4  -3    1.54    0.42
  -6   4  -3    0.74    0.75
   6   4   3    1.45    0.40
  -6  -4  -3    1.29    0.61
  -6  -4  -3    0.98    0.53
  -6  -4  -3    1.02    0.68
   6  -4   3    1.40    0.39
   6  -4   3    1.76    0.41
   5   4   3   30.57    1.59
  -5   4  -3   29.63    1.82
  -5   4  -3   28.77    1.25
  -5   4  -3   29.35    1.85
  -5   4  -3   30.57    1.53
   5  -4   3   29.09    1.39
  -5  -4  -3   29.30    1.47
  -5  -4  -3   27.74    1.71
  -5  -4  -3   31.49    1.76
   5  -4   3   28.65    1.13
   4   4   3   15.73    1.33
  -4   4  -3   15.26    0.91
   4   4   3   15.77    0.53
   4   4   3   15.96    1.20
  -4   4  -3   14.48    1.40
  -4   4  -3   15.95    1.37
  -4   4  -3   16.00    1.16
   4   4   3   15.10    1.03
  -4  -4  -3   14.00    1.18
  -4  -4  -3   17.76    1.40
  -4  -4  -3   15.94    1.13
   4  -4   3   15.40    1.03
   4  -4   3   15.58    0.89
   4  -4   3   14.88    1.20
  -3   4  -3    8.68    1.07
  -3   4  -3    8.67    0.96
  -3   4  -3    9.16    1.07
   3   4   3    8.92    0.84
   3   4   3    8.13    0.52
   3   4   3   10.45    1.17
   3   4   3    8.52    0.90
  -3   4  -3    8.87    0.77
  -3  -4  -3   11.09    1.20
   3  -4   3    8.23    0.84
   3  -4   3    8.64    0.90
  -3  -4  -3    8.60    0.81
   3  -4   3    9.94    1.10
   3  -4   3    8.52    0.67
  -3  -4  -3    9.09    0.98
   2   4   3   14.33    0.76
   2   4   3   15.27    1.01
  -2   4  -3   14.17    1.15
  -2   4  -3   14.96    1.22
  -2   4  -3   14.99    0.90
   2   4   3   15.28    1.17
  -2   4  -3   14.18    1.01
   2   4   3   16.20    1.29
   2  -4   3   14.62    1.13
   2  -4   3   13.98    0.85
   2  -4   3   14.45    1.07
  -2  -4  -3   14.68    1.25
  -2  -4  -3   13.53    1.02
   2  -4   3   15.90    1.40
  -1   4  -3   11.29    0.93
   1   4   3   10.75    0.75
   1   4   3   11.82    0.85
  -1   4  -3   10.51    1.04
   1   4   3   11.52    1.21
  -1   4  -3   10.51    0.83
  -1   4  -3   11.12    1.01
   1   4   3   11.84    1.07
   1  -4   3   11.24    1.19
   1  -4   3   11.50    0.98
   1  -4   3   11.05    1.04
  -1  -4  -3   10.83    0.97
  -1  -4  -3   10.44    0.91
   1  -4   3   12.02    0.87
   0   4  -3    5.66    0.61
   0   4   3    6.53    1.03
   0   4   3    5.42    0.73
   0   4  -3    5.97    0.93
   0   4  -3    5.48    0.80
   0   4   3    5.53    0.64
   0   4  -3    5.65    0.83
   0   4   3    4.88    0.77
   0  -4   3    5.33    0.71
   0  -4   3    4.56    0.72
   0  -4  -3    6.29    0.67
   0  -4  -3    5.78    0.75
   0  -4   3    5.95    0.74
   0  -4   3    6.59    1.00
   1   4  -3   11.39    1.07
   1   4  -3   11.11    0.81
  -1   4   3   10.99    0.92
  -1   4   3   10.76    0.85
  -1   4   3   11.57    1.18
   1   4  -3   11.83    0.94
   1  -4  -3   10.23    0.49
  -1  -4   3   11.45    0.91
  -1  -4   3   11.91    1.13
  -1  -4   3   11.53    0.89
   1  -4  -3   11.02    0.94
   1  -4  -3   10.21    0.79
  -1  -4   3   10.86    1.18
   2   4  -3   15.33    1.12
  -2   4   3   15.43    1.17
  -2   4   3   15.48    1.10
   2   4  -3   14.48    0.92
  -2   4   3   14.75    0.95
   2   4  -3   14.98    1.34
  -2  -4   3   14.64    1.00
   2  -4  -3   15.04    0.42
  -2  -4   3   13.50    0.90
  -2  -4   3   15.26    1.33
   2  -4  -3   14.14    0.88
  -2  -4   3   14.84    1.12
   2  -4  -3   14.37    1.07
  -3   4   3    8.61    1.08
   3   4  -3    9.11    0.64
   3   4  -3    9.85    0.97
  -3   4   3    8.75    0.99
   3   4  -3    7.45    0.77
  -3   4   3    8.47    0.70
   3   4  -3    8.55    0.54
   3  -4  -3    8.46    0.87
   3  -4  -3    8.52    0.74
   3  -4  -3    8.31    0.40
  -3  -4   3    9.08    0.81
  -3  -4   3    8.27    1.24
  -3  -4   3    6.89    0.71
  -3  -4   3    9.43    1.13
  -4   4   3   16.66    1.26
  -4   4   3   15.29    1.31
   4   4  -3   16.31    0.79
  -4   4   3   16.94    0.97
   4   4  -3   16.46    1.18
   4   4  -3   14.34    0.93
   4   4  -3   15.64    0.67
  -4  -4   3   14.57    1.63
   4  -4  -3   15.91    0.62
  -4  -4   3   15.58    1.23
   4  -4  -3   15.65    0.89
  -4  -4   3   15.09    1.04
  -4  -4   3   16.39    1.04
   4  -4  -3   16.03    1.19
   5   4  -3   28.68    1.32
  -5   4   3   26.78    0.97
  -5   4   3   30.31    1.77
   5   4  -3   28.88    0.88
  -5   4   3   28.96    1.21
  -5   4   3   31.08    1.86
   5   4  -3   28.85    1.11
  -5  -4   3   30.07    2.33
   5  -4  -3   29.25    0.94
   5  -4  -3   29.18    1.67
   5  -4  -3   29.43    1.11
  -5  -4   3   28.20    1.36
  -5  -4   3   30.15    1.37
  -6   4   3    1.67    0.43
  -6   4   3    1.24    0.36
  -6   4   3    0.85    0.44
  -6   4   3    0.94    0.43
   6   4  -3    1.33    0.41
  -6  -4   3    1.22    0.33
  -6  -4   3    1.22    0.49
   6  -4  -3    1.88    0.39
  -6  -4   3    0.87    0.36
   6  -4  -3    1.26    0.34
  -6  -4   3    0.96    0.64
  -7   4   3    1.26    0.58
  -7   4   3    1.09    0.43
  -7   4   3    1.82    0.43
   7   4  -3    1.45    0.41
  -7   4   3    1.54    0.44
  -7  -4   3    1.37    0.75
  -7  -4   3    0.80    0.35
  -7  -4   3    1.82    0.53
  -7  -4   3    1.71    0.40
  -8   4   3    3.06    0.72
   8   4  -3    3.54    0.65
  -8   4   3    4.76    0.61
  -8   4   3    4.66    0.80
  -8   4   3    2.73    0.73
  -8  -4   3    2.76    0.50
  -8  -4   3    4.13    1.15
   8  -4  -3    4.09    0.34
   8  -4  -3    4.30    0.31
  -8  -4   3    2.36    0.52
  -8  -4   3    4.65    0.73
  -9   4   3    5.92    1.01
  -9   4   3    8.35    0.70
  -9   4   3    9.74    1.19
   9   4  -3    7.26    0.88
  -9   4   3    8.70    1.28
  -9  -4   3    6.88    1.60
  -9  -4   3    6.49    1.03
  -9  -4   3    9.70    0.91
  -9  -4   3    8.29    0.93
 -10   4   3    7.97    1.16
 -10   4   3    7.62    1.16
 -10   4   3    7.32    0.64
 -10   4   3    5.05    0.97
 -10  -4   3    7.17    0.91
 -10  -4   3    7.29    0.93
 -10  -4   3    6.23    1.60
 -10  -4   3    4.52    0.71
 -11   4   3   11.94    1.56
 -11   4   3   11.18    1.68
 -11   4   3   13.44    1.57
 -11  -4   3   10.58    1.03
 -11  -4   3   10.27    2.04
 -11  -4   3   10.72    1.16
 -12   4   3    0.95    0.55
 -12   4   3   -0.11    0.48
 -12   4   3   -0.09    0.54
 -12  -4   3   -0.33    0.39
 -12  -4   3    0.08    0.84
 -12  -4   3   -0.63    0.38
 -13   4   3    1.44    0.61
 -13   4   3    0.56    0.56
 -13   4   3    0.37    0.58
 -13  -4   3    0.37    0.67
 -13  -4   3    0.14    0.42
 -14   4   3    0.26    0.50
 -14   4   3    0.38    0.58
 -14  -4   3   -0.20    0.43
 -14  -4   3    0.96    0.84
 -15   4   3    0.25    0.50
 -15   4   3    0.74    0.58
 -15  -4   3    1.49    1.05
 -15  -4   3    0.25    0.45
 -15   5  -3    0.50    0.57
 -15   5  -3    0.14    0.72
 -15  -5  -3    0.68    0.65
 -14   5  -3    0.18    0.65
 -14   5  -3    0.34    0.38
 -14   5  -3    0.54    0.73
 -14  -5  -3    1.14    0.70
 -13   5  -3   -1.17    0.54
 -13   5  -3   -0.24    0.36
 -13   5  -3   -0.14    0.32
 -13   5  -3    0.55    0.58
 -13  -5  -3    0.42    0.54
 -12   5  -3    1.05    0.70
 -12   5  -3    1.32    0.43
 -12   5  -3    0.00    0.65
 -12  -5  -3   -1.17    0.70
 -12  -5  -3    2.32    0.72
 -11   5  -3    1.01    0.69
 -11   5  -3    2.31    0.82
 -11  -5  -3    1.31    0.89
 -11  -5  -3    2.80    0.77
 -10   5  -3    2.23    0.73
 -10   5  -3    2.23    0.78
 -10  -5  -3    2.69    0.94
 -10  -5  -3    3.21    0.82
  -9   5  -3    0.22    0.64
  -9   5  -3    1.60    0.68
  -9   5  -3    2.01    0.52
  -9  -5  -3    0.83    0.76
   9  -5   3    1.43    0.36
  -9  -5  -3    1.45    0.69
  -8   5  -3    1.78    0.68
  -8   5  -3    0.26    1.12
  -8   5  -3    1.61    0.68
  -8   5  -3    2.30    0.57
  -8  -5  -3    1.14    0.77
  -8  -5  -3    3.29    0.81
   8  -5   3    2.60    0.47
  -7   5  -3   -0.86    0.85
  -7   5  -3    0.09    0.52
   7   5   3    0.33    0.34
  -7   5  -3    0.07    0.31
  -7   5  -3   -0.06    0.33
  -7  -5  -3   -0.03    0.64
   7  -5   3   -0.17    0.25
  -7  -5  -3   -0.38    0.43
   7  -5   3    0.30    0.29
   6   5   3    0.74    0.40
  -6   5  -3   -0.02    0.69
  -6   5  -3    0.48    0.43
  -6   5  -3    0.93    0.58
  -6   5  -3    0.44    0.39
   6  -5   3    0.63    0.35
  -6  -5  -3    0.64    0.62
   6  -5   3    0.28    0.33
  -6  -5  -3    0.16    0.38
  -5   5  -3   22.08    1.20
  -5   5  -3   22.60    1.72
  -5   5  -3   23.48    1.58
  -5   5  -3   22.77    1.80
   5   5   3   23.41    1.52
   5  -5   3   22.52    1.40
  -5  -5  -3   23.92    1.73
  -5  -5  -3   23.06    1.40
   5  -5   3   23.50    1.17
   4   5   3   18.37    1.45
  -4   5  -3   17.72    1.41
  -4   5  -3   17.61    1.42
  -4   5  -3   18.11    1.14
  -4   5  -3   18.27    1.57
   4   5   3   18.13    0.81
   4   5   3   16.72    1.28
   4  -5   3   17.29    1.19
  -4  -5  -3   18.09    1.51
   4  -5   3   18.44    1.08
  -4  -5  -3   18.02    1.24
  -3   5  -3    8.44    1.14
   3   5   3    6.65    0.92
   3   5   3    9.47    1.34
  -3   5  -3    7.71    0.76
  -3   5  -3    8.84    1.15
   3   5   3    7.11    0.63
  -3   5  -3    7.50    0.98
   3  -5   3    8.18    0.98
  -3  -5  -3    7.22    0.97
   3  -5   3    8.00    0.75
   3  -5   3    8.92    1.29
  -2   5  -3    1.21    0.41
  -2   5  -3    1.48    0.59
  -2   5  -3    1.01    0.43
   2   5   3    1.16    0.45
   2   5   3    0.87    0.25
  -2   5  -3    1.09    0.47
   2   5   3    1.08    0.52
   2   5   3    1.36    0.54
   2  -5   3    1.74    0.73
   2  -5   3    0.68    0.46
   2  -5   3    0.23    0.46
   2  -5   3    1.32    0.38
  -2  -5  -3    1.42    0.60
   1   5   3    0.09    0.22
  -1   5  -3    0.25    0.32
   1   5   3   -0.02    0.29
   1   5   3    1.06    0.67
   1   5   3   -0.31    0.40
  -1   5  -3    0.51    0.36
  -1   5  -3    0.47    0.31
  -1   5  -3    0.63    0.53
   1  -5   3    0.32    0.62
  -1  -5  -3   -0.08    0.46
  -1  -5  -3   -0.09    0.27
  -1  -5  -3   -0.29    0.29
  -1  -5  -3    0.19    0.14
   1  -5   3    0.18    0.43
   1  -5   3    0.12    0.26
   1  -5   3    0.00    0.50
   0   5  -3    0.07    0.39
   0   5   3   -0.12    0.18
   0   5  -3    0.12    0.25
   0   5   3    0.33    0.34
   0   5  -3    0.21    0.51
   0   5   3   -0.26    0.41
   0   5  -3    0.03    0.29
   0   5   3    0.38    0.46
   0  -5  -3   -0.01    0.07
   0  -5   3    0.23    0.42
   0  -5  -3    0.03    0.41
   0  -5  -3    0.08    0.22
   0  -5   3    0.00    0.21
   0  -5   3   -0.12    0.54
   0  -5  -3    0.04    0.33
   0  -5   3    0.26    0.50
   1   5  -3   -0.07    0.28
  -1   5   3    0.25    0.27
  -1   5   3    0.28    0.30
   1   5  -3    0.64    0.41
   1   5  -3    0.32    0.35
  -1   5   3    0.36    0.45
   1  -5  -3    0.27    0.18
  -1  -5   3    0.42    0.52
   1  -5  -3   -0.09    0.30
  -1  -5   3    0.17    0.32
   1  -5  -3   -0.07    0.29
  -1  -5   3    0.40    0.27
  -1  -5   3   -0.18    0.56
  -2   5   3    0.61    0.35
  -2   5   3    1.70    0.47
   2   5  -3    1.10    0.26
   2   5  -3    0.95    0.41
  -2   5   3    0.71    0.51
   2   5  -3    0.90    0.40
   2   5  -3    1.01    0.50
  -2  -5   3    0.92    0.43
  -2  -5   3    1.12    0.58
  -2  -5   3    0.81    0.32
   2  -5  -3    1.25    0.43
  -3   5   3    7.12    1.04
   3   5  -3    7.65    0.55
   3   5  -3    6.64    0.77
  -3   5   3    7.59    0.82
   3   5  -3    8.10    1.02
  -3   5   3    7.28    1.03
  -3  -5   3    7.87    0.83
  -3  -5   3    8.14    0.84
  -3  -5   3    8.78    1.33
   3  -5  -3    6.56    0.78
  -4   5   3   16.47    1.38
   4   5  -3   17.96    0.94
   4   5  -3   16.72    0.81
  -4   5   3   17.45    1.44
   4   5  -3   18.77    1.38
  -4   5   3   17.38    1.11
  -4  -5   3   16.97    1.83
  -4  -5   3   16.28    1.20
  -4  -5   3   18.18    1.18
   4  -5  -3   18.62    1.08
  -5   5   3   23.06    1.76
  -5   5   3   24.53    1.81
   5   5  -3   21.74    0.99
   5   5  -3   21.54    0.90
  -5   5   3   21.95    1.21
   5  -5  -3   23.07    1.14
  -5  -5   3   22.63    2.16
  -5  -5   3   23.28    1.28
  -5  -5   3   21.60    1.29
  -6   5   3    0.40    0.14
  -6   5   3    0.88    0.42
  -6   5   3    0.59    0.47
  -6   5   3    0.51    0.25
   6   5  -3    0.35    0.35
   6   5  -3    0.33    0.18
  -6   5   3    0.15    0.39
  -6  -5   3    0.10    0.49
  -6  -5   3    0.35    0.49
   6  -5  -3    0.72    0.37
  -6  -5   3    0.26    0.29
  -7   5   3    0.15    0.32
  -7   5   3    0.25    0.36
  -7   5   3    0.00    0.52
   7   5  -3    0.19    0.15
   7   5  -3   -0.74    0.27
  -7   5   3   -0.08    0.22
  -7  -5   3   -0.04    0.27
  -7  -5   3    0.36    0.60
   7  -5  -3    0.15    0.27
  -7  -5   3    0.01    0.46
  -8   5   3    2.00    0.77
   8   5  -3    1.54    0.58
  -8   5   3    1.26    0.52
  -8   5   3    2.75    0.55
  -8   5   3    2.90    0.58
  -8  -5   3    1.81    0.45
  -8  -5   3    2.26    0.69
  -8  -5   3    2.24    0.97
  -9   5   3    1.44    0.49
  -9   5   3    1.75    0.48
  -9   5   3    1.37    0.73
  -9   5   3    0.80    0.58
  -9  -5   3    0.62    0.39
  -9  -5   3    1.03    1.02
  -9  -5   3    0.53    0.57
  -9  -5   3    0.38    0.49
   9  -5  -3    1.37    0.28
 -10   5   3    3.34    0.74
 -10   5   3    2.41    0.71
 -10   5   3    2.36    0.84
 -10  -5   3    1.03    0.57
 -10  -5   3    3.04    0.75
 -10  -5   3    2.11    1.06
 -11   5   3    1.32    0.71
 -11   5   3    1.70    0.78
 -11   5   3    2.64    0.71
 -11  -5   3    2.90    0.76
 -11  -5   3    2.20    1.13
 -11  -5   3    0.53    0.61
 -12   5   3    2.53    0.65
 -12   5   3    0.42    0.56
 -12   5   3    1.26    0.72
 -12  -5   3    0.95    0.59
 -12  -5   3    0.76    0.84
 -13   5   3    0.03    0.35
 -13   5   3   -0.07    0.58
 -13  -5   3    0.36    0.76
 -13  -5   3   -0.49    0.45
 -14   5   3    0.69    0.69
 -14   5   3    0.58    0.53
 -14  -5   3    2.16    1.29
 -14  -5   3    0.85    0.52
 -15   5   3    0.33    0.64
 -15   5   3    0.08    0.41
 -15  -5   3    2.71    1.24
 -15  -5   3   -0.41    0.45
 -14   6  -3    0.38    0.70
 -14   6  -3    0.86    0.49
 -14   6  -3   -0.18    0.68
 -14  -6  -3    0.65    0.76
 -14  -6  -3    2.25    0.99
 -13   6  -3    0.17    0.51
 -13   6  -3    0.22    0.43
 -13   6  -3    0.24    0.51
 -13  -6  -3    0.23    0.61
 -12   6  -3   -0.47    0.51
 -12  -6  -3   -0.13    0.56
 -11   6  -3   -0.69    0.73
 -11   6  -3    0.50    0.67
 -11  -6  -3   -1.48    0.79
 -11  -6  -3    1.49    0.76
 -10   6  -3   -0.08    0.57
 -10  -6  -3   -1.41    0.72
 -10  -6  -3    0.11    0.62
  -9   6  -3   -0.84    0.68
  -9   6  -3    0.24    0.60
  -9  -6  -3    0.06    0.44
  -9  -6  -3   -0.95    0.69
   9  -6   3    0.12    0.33
  -8   6  -3    2.91    0.78
  -8   6  -3    4.44    0.79
  -8   6  -3    2.73    0.86
  -8  -6  -3    2.53    0.93
   8  -6   3    3.89    0.62
  -8  -6  -3    4.42    1.00
  -7   6  -3    1.22    0.63
  -7   6  -3    1.16    0.75
  -7   6  -3    2.73    0.70
  -7   6  -3   -0.20    0.85
  -7  -6  -3    1.55    0.82
   7  -6   3    1.56    0.51
  -7  -6  -3    1.23    0.76
  -6   6  -3   -0.41    0.61
  -6   6  -3    0.80    0.48
  -6   6  -3    0.39    0.47
  -6   6  -3    0.85    0.73
  -6  -6  -3    0.39    0.70
  -6  -6  -3    0.96    0.54
   6  -6   3    0.82    0.46
  -5   6  -3    1.07    0.73
   5   6   3    1.01    0.57
  -5   6  -3    0.43    0.48
   5   6   3    0.55    0.23
  -5   6  -3    0.85    0.60
  -5   6  -3    0.73    0.43
  -5  -6  -3    0.78    0.48
   5  -6   3    1.40    0.53
   4   6   3    0.69    0.27
  -4   6  -3    0.28    0.34
   4   6   3    1.10    0.63
  -4   6  -3    1.20    0.47
   4   6   3    0.70    0.55
  -4   6  -3    1.92    0.78
  -4   6  -3    1.30    0.56
  -4  -6  -3    1.38    0.68
   4  -6   3    1.11    0.44
  -3   6  -3    0.52    0.51
  -3   6  -3   -0.11    0.35
  -3   6  -3   -0.03    0.38
  -3   6  -3    0.26    0.44
   3   6   3    0.66    0.58
   3   6   3   -0.93    0.53
   3   6   3    0.10    0.21
   3  -6   3    0.13    0.33
  -3  -6  -3   -0.34    0.34
  -3  -6  -3    0.00    0.42
   3  -6   3    0.40    0.71
   2   6   3    2.35    0.43
   2   6   3    2.31    0.84
  -2   6  -3    3.74    0.88
  -2   6  -3    3.55    0.71
  -2   6  -3    4.27    0.76
  -2   6  -3    3.15    0.68
   2   6   3    3.18    0.78
   2  -6   3    4.69    1.00
  -2  -6  -3    4.10    0.86
   2  -6   3    3.80    0.70
  -2  -6  -3    2.88    0.73
   1   6   3    0.38    0.27
  -1   6  -3    0.97    0.48
  -1   6  -3    0.82    0.54
  -1   6  -3    0.60    0.40
   1   6   3    0.94    0.61
   1  -6   3    1.15    0.80
  -1  -6  -3    0.68    0.46
  -1  -6  -3    0.36    0.37
   1  -6   3    0.66    0.44
   0   6   3   15.86    1.76
   0   6   3   13.17    1.14
   0   6  -3   14.09    1.55
   0   6  -3   12.63    0.45
   0   6  -3   13.41    1.31
   0   6  -3   13.30    1.36
   0  -6   3   13.80    1.18
   0  -6   3   13.30    1.47
   0  -6  -3   13.00    1.21
   0  -6  -3   12.99    0.96
   1   6  -3    0.39    0.18
   1   6  -3    0.30    0.43
   1   6  -3    0.66    0.39
  -1   6   3    0.08    0.31
  -1   6   3    0.96    0.45
   1   6  -3    0.70    0.53
  -1   6   3    1.52    0.81
  -1  -6   3    0.48    0.59
  -1  -6   3    0.45    0.53
   1  -6  -3    0.35    0.25
   1  -6  -3    0.65    0.55
  -1  -6   3    0.13    0.29
   2   6  -3    3.16    0.66
  -2   6   3    4.57    0.82
  -2   6   3    2.87    0.55
  -2   6   3    3.06    0.78
   2   6  -3    4.02    0.40
   2   6  -3    2.88    0.63
  -2  -6   3    2.82    0.52
  -2  -6   3    5.08    0.89
  -2  -6   3    3.52    0.94
   2  -6  -3    4.27    0.82
  -3   6   3   -0.11    0.23
  -3   6   3   -0.14    0.27
   3   6  -3   -0.32    0.41
   3   6  -3    0.34    0.23
  -3   6   3    0.23    0.54
   3   6  -3    0.34    0.42
   3  -6  -3   -0.03    0.42
  -3  -6   3    0.22    0.25
  -3  -6   3   -0.08    0.52
  -3  -6   3   -0.17    0.54
   4   6  -3    0.67    0.39
  -4   6   3    0.87    0.77
  -4   6   3    0.75    0.44
  -4   6   3    1.13    0.51
   4   6  -3    1.33    0.33
   4   6  -3    1.36    0.54
  -4  -6   3    1.21    0.52
  -4  -6   3    0.69    0.56
   4  -6  -3    1.18    0.51
  -4  -6   3    0.83    0.34
   5   6  -3    1.16    0.37
   5   6  -3    0.68    0.44
   5   6  -3    0.66    0.30
  -5   6   3    0.96    0.61
  -5   6   3    1.33    0.53
  -5   6   3    0.25    0.35
  -5  -6   3    0.80    0.33
  -5  -6   3    0.79    0.62
   5  -6  -3    0.99    0.46
  -5  -6   3    0.63    0.72
  -6   6   3    0.68    0.59
  -6   6   3    1.02    0.49
   6   6  -3    0.75    0.24
   6   6  -3    0.26    0.34
  -6   6   3    0.47    0.48
  -6  -6   3    1.08    0.84
  -6  -6   3    0.16    0.61
  -6  -6   3    0.68    0.31
   6  -6  -3    0.82    0.44
   7   6  -3    1.43    0.29
  -7   6   3    0.95    0.61
  -7   6   3    2.58    0.63
  -7   6   3    1.83    0.85
  -7  -6   3    1.44    0.74
   7  -6  -3    2.11    0.55
  -7  -6   3    1.41    0.39
  -7  -6   3    1.69    0.89
  -8   6   3    3.29    0.97
  -8   6   3    3.31    0.37
  -8   6   3    1.98    0.74
  -8  -6   3    4.69    1.37
   8  -6  -3    4.09    0.61
  -8  -6   3    2.86    0.51
  -8  -6   3    3.83    0.94
  -9   6   3    0.02    0.36
  -9   6   3    0.28    0.32
  -9   6   3   -0.18    0.66
  -9  -6   3    0.65    0.64
  -9  -6   3    0.28    0.96
 -10   6   3    0.07    0.52
 -10   6   3   -0.11    0.46
 -10  -6   3    0.02    0.65
 -10  -6   3   -0.48    0.50
 -11   6   3   -0.08    0.73
 -11   6   3    0.65    0.61
 -11  -6   3    0.16    0.56
 -11  -6   3    1.42    0.98
 -12   6   3   -0.19    0.53
 -12   6   3   -0.08    0.51
 -12  -6   3    0.77    0.97
 -12  -6   3   -0.36    0.56
 -13   6   3    0.75    0.54
 -13   6   3   -0.61    0.65
 -13  -6   3    1.11    1.06
 -13  -6   3    0.23    0.60
 -14   6   3   -0.47    0.70
 -14   6   3    0.68    0.71
 -14  -6   3    1.45    1.05
 -14  -6   3    1.14    0.67
 -13   7  -3    0.25    0.77
 -13  -7  -3    2.64    1.28
 -13  -7  -3    0.91    0.77
 -12   7  -3    3.46    1.01
 -12  -7  -3    4.86    1.16
 -12  -7  -3    4.39    1.49
 -11   7  -3    1.07    0.67
 -11  -7  -3    1.71    0.82
 -11  -7  -3    1.36    0.98
 -10   7  -3   -0.22    0.39
 -10  -7  -3   -0.29    0.42
 -10  -7  -3    1.14    0.90
  -9   7  -3    0.66    0.58
  -9   7  -3   -0.56    0.78
  -9  -7  -3   -0.32    0.82
  -9  -7  -3    1.52    0.83
  -9  -7  -3    1.79    0.97
  -8   7  -3    3.61    0.97
  -8   7  -3    2.29    0.98
   8  -7   3    4.66    0.75
  -8  -7  -3    5.05    1.04
  -8  -7  -3    5.09    1.35
  -7   7  -3   -0.09    0.50
  -7   7  -3   -0.80    0.72
  -7  -7  -3   -0.30    0.41
   7  -7   3   -0.20    0.45
  -7  -7  -3    0.78    0.71
  -6   7  -3    0.63    0.62
  -6   7  -3    0.24    0.80
  -6   7  -3    0.66    0.64
  -6   7  -3    0.90    0.62
   6  -7   3    0.67    0.53
  -6  -7  -3    0.18    0.65
  -6  -7  -3    0.59    0.68
  -5   7  -3    0.28    0.60
  -5   7  -3    0.04    0.40
   5   7   3   -0.02    0.29
  -5   7  -3    0.02    0.41
  -5  -7  -3   -0.02    0.49
   5  -7   3    0.02    0.48
  -5  -7  -3    0.21    0.55
   4   7   3    0.16    0.85
  -4   7  -3    0.22    0.35
  -4   7  -3   -0.02    0.78
  -4   7  -3   -0.09    0.48
   4   7   3   -0.11    0.28
   4  -7   3   -0.18    0.50
  -4  -7  -3    0.33    0.51
  -4  -7  -3    0.16    0.48
  -3   7  -3    1.24    0.61
   3   7   3    1.29    0.76
  -3   7  -3    1.37    0.12
   3   7   3    0.67    0.35
  -3   7  -3    1.64    0.90
  -3   7  -3    1.86    0.54
   3  -7   3    2.21    0.84
   3  -7   3    0.74    0.60
  -3  -7  -3    1.88    0.69
  -3  -7  -3    1.46    0.76
   2   7   3    9.29    0.98
  -2   7  -3    6.28    1.14
   2   7   3    7.17    1.28
  -2   7  -3    9.77    1.08
  -2   7  -3    9.86    1.47
  -2  -7  -3    8.68    1.19
  -2  -7  -3    8.49    1.16
   2  -7   3   10.82    1.68
   2  -7   3    7.49    1.10
   1   7   3    0.12    0.28
  -1   7  -3    0.97    0.41
   1   7   3    0.39    0.65
  -1   7  -3    0.18    0.47
  -1   7  -3    0.90    0.62
  -1  -7  -3    0.59    0.53
   1  -7   3    0.28    0.84
  -1  -7  -3    0.23    0.38
   1  -7   3    0.02    0.43
   0   7  -3   -0.20    0.27
   0   7   3   -0.09    0.31
   0   7   3    0.80    0.88
   0   7  -3    0.27    0.56
   0  -7   3   -0.63    0.61
   0  -7   3   -0.45    0.35
   0  -7  -3   -0.15    0.30
   0  -7  -3   -0.17    0.40
   1   7  -3    0.35    0.47
  -1   7   3    0.60    0.68
  -1   7   3   -0.02    0.31
   1   7  -3    0.44    0.16
  -1  -7   3    0.14    0.43
  -1  -7   3    0.50    0.66
   1  -7  -3    0.41    0.45
   1  -7  -3    0.01    0.32
   2   7  -3    8.63    1.34
  -2   7   3    6.94    1.16
  -2   7   3    9.86    1.25
  -2  -7   3    9.44    1.08
   2  -7  -3    8.78    1.17
  -2  -7   3    7.24    1.29
   3   7  -3    0.25    0.59
   3   7  -3    1.25    0.56
  -3   7   3    1.20    0.75
  -3   7   3    1.11    0.46
  -3  -7   3    0.90    0.75
  -3  -7   3    1.51    0.62
   3  -7  -3    1.22    0.62
  -3  -7   3    1.27    0.47
  -4   7   3    0.45    0.67
   4   7  -3   -0.83    0.41
  -4   7   3    0.29    0.42
  -4   7   3    0.34    0.51
   4   7  -3   -0.01    0.46
  -4  -7   3    0.07    0.63
   4  -7  -3   -0.31    0.40
  -4  -7   3    0.18    0.28
  -4  -7   3   -0.35    0.65
  -5   7   3   -0.15    0.85
  -5   7   3    0.35    0.51
   5   7  -3   -0.25    0.48
   5   7  -3    0.08    0.32
  -5   7   3    0.18    0.45
  -5  -7   3    0.43    0.28
  -5  -7   3   -0.07    0.77
   5  -7  -3   -0.07    0.47
  -5  -7   3   -0.27    0.66
  -6   7   3    0.25    0.52
  -6   7   3    0.65    0.71
   6   7  -3    0.57    0.28
  -6   7   3    0.69    0.61
   6  -7  -3    1.15    0.57
  -6  -7   3    0.81    0.34
  -6  -7   3    0.88    0.60
  -6  -7   3    0.32    0.83
  -7   7   3   -0.05    0.33
  -7   7   3   -0.24    0.83
  -7  -7   3    0.00    0.86
   7  -7  -3    0.21    0.40
  -7  -7   3   -0.61    0.37
  -8   7   3    4.04    1.18
  -8   7   3    3.04    0.80
  -8  -7   3    4.59    1.49
  -8  -7   3    3.06    0.96
  -9   7   3    0.59    0.57
  -9   7   3    1.31    0.97
  -9  -7   3    0.85    0.72
  -9  -7   3    1.47    1.11
 -10   7   3   -0.86    0.75
 -10   7   3    0.21    0.55
 -10  -7   3    0.37    0.77
 -10  -7   3    0.31    0.47
 -11   7   3   -0.35    0.88
 -11   7   3    0.66    0.56
 -11  -7   3    2.30    1.25
 -11  -7   3    1.30    0.76
 -12   7   3    3.22    1.05
 -12   7   3    3.58    1.24
 -12  -7   3    4.44    1.07
 -12  -7   3    5.28    1.76
 -13   7   3   -1.85    0.81
 -13   7   3    0.74    0.60
 -13  -7   3    0.08    0.63
 -13  -7   3    1.14    1.13
 -12   8  -3    0.17    0.87
 -12  -8  -3    2.04    1.16
 -12  -8  -3   -0.16    0.75
 -11   8  -3    0.03    0.74
 -11  -8  -3    2.48    1.13
 -11  -8  -3    1.26    0.71
 -10   8  -3   -0.43    0.65
 -10  -8  -3    0.80    0.83
 -10  -8  -3    1.19    0.86
  -9   8  -3   -0.08    0.65
  -9  -8  -3    1.20    0.81
  -9  -8  -3    0.14    0.75
  -8   8  -3   -0.78    0.92
  -8   8  -3    1.05    0.65
  -8  -8  -3    2.43    1.03
  -8  -8  -3    2.63    1.02
  -7   8  -3   -1.59    0.83
  -7   8  -3   -0.12    0.60
  -7  -8  -3    0.71    0.75
  -7  -8  -3   -0.01    0.52
   7  -8   3    0.32    0.47
  -6   8  -3   -1.15    0.84
  -6   8  -3    0.02    0.48
  -6  -8  -3    0.11    0.56
  -6  -8  -3    0.14    0.55
   6  -8   3   -0.62    0.48
  -5   8  -3    2.52    1.09
  -5   8  -3    3.52    0.96
   5   8   3    2.30    0.49
   5  -8   3    4.15    0.90
  -5  -8  -3    4.96    1.16
  -5  -8  -3    3.94    0.99
  -4   8  -3   -0.03    0.45
   4   8   3   -0.42    0.32
  -4   8  -3   -0.93    0.81
   4   8   3   -0.56    0.85
   4  -8   3   -0.17    0.57
  -4  -8  -3    0.64    0.64
  -4  -8  -3   -1.11    0.60
   3   8   3    1.34    0.46
   3   8   3    1.19    0.81
  -3   8  -3    0.91    0.55
  -3   8  -3    0.98    0.96
  -3  -8  -3    1.63    0.72
   3  -8   3    0.55    0.70
  -3  -8  -3    1.30    0.64
   2   8   3   -0.02    0.40
  -2   8  -3    0.60    0.86
   2   8   3   -0.61    0.92
  -2   8  -3    0.03    0.54
   2  -8   3   -0.90    0.87
   2  -8   3    0.54    0.54
  -2  -8  -3    0.81    0.57
  -2  -8  -3   -0.19    0.74
  -1   8  -3    0.46    0.66
   1   8   3   -0.11    0.97
   1   8   3    0.51    0.42
  -1   8  -3    0.61    0.61
  -1  -8  -3    0.60    0.62
  -1  -8  -3    0.61    0.53
   1  -8   3   -0.56    0.91
   1  -8   3    0.05    0.67
   0   8   3    3.42    0.72
   0   8  -3    3.23    0.81
   0   8   3    4.49    1.29
   0   8  -3    5.04    1.06
   0  -8   3    5.23    1.12
   0  -8   3    4.17    1.16
   0  -8  -3    4.27    0.72
   0  -8  -3    4.66    1.00
  -1   8   3    0.60    1.03
   1   8  -3    0.63    0.59
  -1   8   3    0.58    0.47
   1  -8  -3    0.96    0.62
  -1  -8   3   -0.50    0.81
  -1  -8   3    0.36    0.72
  -2   8   3    1.09    0.55
  -2   8   3   -0.40    0.97
   2   8  -3    0.42    0.58
  -2  -8   3    0.29    0.77
   2  -8  -3    0.76    0.72
  -2  -8   3    0.80    0.62
   3   8  -3    0.84    0.60
  -3   8   3   -0.05    1.02
  -3   8   3    1.07    0.49
  -3  -8   3    1.46    0.94
  -3  -8   3    1.67    0.71
   3  -8  -3    1.50    0.62
   4   8  -3   -0.27    0.49
  -4   8   3   -0.68    0.68
  -4   8   3    0.09    0.36
   4  -8  -3    0.31    0.60
  -4  -8   3    0.26    0.70
  -4  -8   3   -0.75    0.70
   5   8  -3    2.65    0.75
  -5   8   3    3.28    0.85
  -5   8   3    3.41    1.28
  -5  -8   3    4.46    1.12
  -5  -8   3    2.72    1.16
   5  -8  -3    3.46    0.83
  -6   8   3    0.09    0.73
  -6   8   3   -0.10    0.37
  -6  -8   3   -0.30    0.46
  -6  -8   3   -0.23    0.58
   6  -8  -3   -0.05    0.47
  -7   8   3   -0.69    0.68
  -7   8   3    0.34    0.59
  -7  -8   3    0.16    0.52
  -7  -8   3   -0.40    0.82
  -8   8   3    0.76    0.89
  -8   8   3    1.32    0.75
  -8  -8   3    1.73    0.89
  -8  -8   3    1.01    1.13
  -9   8   3    0.76    0.69
  -9   8   3   -0.66    0.73
  -9  -8   3    0.25    0.75
  -9  -8   3   -0.88    0.80
 -10   8   3   -2.10    0.90
 -10   8   3    0.94    0.69
 -10  -8   3   -0.24    0.46
 -10  -8   3    0.03    0.71
 -11   8   3   -1.29    1.04
 -11   8   3    1.40    0.73
 -11  -8   3    2.50    1.32
 -11  -8   3    1.08    0.86
 -12   8   3    0.13    0.69
 -12  -8   3    1.52    1.17
 -12  -8   3    0.77    0.77
 -10   9  -3    0.07    0.66
 -10  -9  -3    3.44    1.11
 -10  -9  -3    0.88    0.92
  -9   9  -3    0.37    0.68
  -9  -9  -3    3.28    1.04
  -9  -9  -3    1.65    0.82
  -8   9  -3   -0.40    0.72
  -8  -9  -3    0.91    0.89
  -8  -9  -3    1.46    0.83
  -7   9  -3    0.14    1.10
  -7   9  -3    3.20    1.00
  -7  -9  -3    4.77    1.31
  -7  -9  -3    2.59    1.04
  -6   9  -3    1.89    0.97
  -6   9  -3    1.62    0.95
  -6  -9  -3    3.70    1.13
  -6  -9  -3    3.55    1.12
   6  -9   3    3.30    0.91
  -5   9  -3   -0.94    0.94
  -5   9  -3    0.34    0.76
  -5  -9  -3    1.82    0.82
  -5  -9  -3    0.97    0.88
   5  -9   3    0.48    0.66
   4   9   3   -0.60    0.65
  -4   9  -3   -0.17    0.68
  -4   9  -3   -0.77    0.96
   4  -9   3    0.48    0.68
  -4  -9  -3   -0.13    0.53
  -4  -9  -3   -0.10    0.77
  -3   9  -3   -0.24    0.71
   3   9   3   -0.13    0.41
   3   9   3    0.00    0.75
  -3   9  -3   -0.10    0.66
  -3  -9  -3    0.63    0.64
   3  -9   3    1.60    0.65
  -3  -9  -3    0.61    0.64
   2   9   3    0.55    0.47
   2   9   3   -0.17    0.73
  -2   9  -3    0.12    0.95
  -2   9  -3   -0.24    0.62
   2  -9   3   -0.05    0.73
  -2  -9  -3    0.50    0.63
  -2  -9  -3    1.18    0.86
  -1   9  -3    3.55    1.04
   1   9   3    2.50    0.68
   1   9   3    3.01    1.08
  -1   9  -3    2.91    0.80
  -1  -9  -3    6.26    1.29
  -1  -9  -3    3.01    0.80
   1  -9   3    4.43    1.12
   0   9   3   -0.55    0.78
   0   9  -3   -0.04    0.64
   0   9   3    0.13    0.44
   0   9  -3   -0.93    0.51
   0  -9  -3    0.51    0.61
   0  -9   3   -0.40    0.72
  -1   9   3    3.42    0.81
  -1   9   3    1.98    1.30
   1   9  -3    2.67    0.88
  -1  -9   3    2.10    1.13
  -1  -9   3    5.59    1.23
   1  -9  -3    4.84    1.07
  -2   9   3    0.79    0.46
   2   9  -3   -0.06    0.63
  -2   9   3   -1.00    1.10
  -2  -9   3   -0.39    0.88
  -2  -9   3    0.23    0.61
   2  -9  -3    0.28    0.69
  -3   9   3    0.18    0.51
   3   9  -3   -0.74    0.56
  -3   9   3   -0.64    0.80
  -3  -9   3   -0.27    0.87
   3  -9  -3    0.24    0.69
  -3  -9   3    0.57    0.64
  -4   9   3   -0.06    0.48
  -4   9   3   -2.38    1.03
   4   9  -3   -0.69    0.53
   4  -9  -3    0.23    0.65
  -4  -9   3   -0.68    0.83
  -4  -9   3   -0.31    0.69
  -5   9   3   -1.57    1.07
  -5   9   3    0.79    0.55
   5   9  -3   -0.15    0.64
  -5  -9   3    1.06    1.11
  -5  -9   3    1.13    0.83
   5  -9  -3    1.42    0.70
  -6   9   3    1.02    1.01
  -6   9   3    2.48    0.89
   6   9  -3    1.14    0.67
  -6  -9   3    3.37    1.04
  -6  -9   3    2.09    1.27
  -7   9   3    2.49    1.17
  -7   9   3    2.34    0.77
  -7  -9   3    2.93    1.03
  -7  -9   3    3.12    1.43
  -8   9   3   -1.69    0.78
  -8   9   3    0.07    0.43
  -8  -9   3    0.10    0.73
  -8  -9   3    0.27    0.81
  -9   9   3   -2.51    1.13
  -9   9   3    0.85    0.62
  -9  -9   3    1.17    1.02
  -9  -9   3    1.16    0.87
 -10   9   3   -2.67    1.22
 -10   9   3    0.47    0.58
 -10  -9   3    1.99    1.40
 -10  -9   3    1.60    0.77
  -8  10  -3   -0.62    0.59
  -8 -10  -3    0.56    0.96
  -8 -10  -3    3.12    0.95
  -7  10  -3   -0.69    0.86
  -7 -10  -3    1.56    0.77
  -7 -10  -3    0.04    0.87
  -6  10  -3   -0.28    0.56
  -6 -10  -3    1.46    0.87
  -6 -10  -3    1.28    0.98
  -5  10  -3   -0.13    1.19
  -5  10  -3    1.17    0.77
   5 -10   3    4.37    1.05
  -5 -10  -3    2.31    1.12
  -4  10  -3    0.08    1.20
  -4  10  -3    0.82    0.71
   4 -10   3    2.54    0.94
  -4 -10  -3    2.44    0.96
  -3  10  -3    1.65    0.99
   3  10   3    2.09    1.08
  -3  10  -3    1.00    1.20
  -3 -10  -3    3.88    1.10
   3 -10   3    2.70    1.02
  -2  10  -3    1.20    0.94
   2  10   3   -0.06    1.18
   2  10   3    0.21    0.58
  -2  10  -3   -0.23    0.76
   2 -10   3    2.60    1.03
  -2 -10  -3    0.54    0.89
  -1  10  -3   -0.94    1.00
   1  10   3   -1.47    1.08
  -1  10  -3   -1.29    0.66
   1  10   3   -0.60    0.48
  -1 -10  -3    0.37    0.89
   1 -10   3   -0.58    0.68
   0  10   3    2.61    1.17
   0  10   3    2.83    0.80
   0  10  -3    2.63    1.02
   0 -10   3    5.94    1.34
   0 -10  -3    4.37    1.04
  -1  10   3   -0.76    0.43
   1  10  -3   -0.96    0.67
  -1  10   3   -2.07    1.12
  -1 -10   3   -0.53    0.79
   1 -10  -3   -0.18    0.51
  -2  10   3   -0.43    1.28
   2  10  -3   -0.47    0.70
  -2  10   3    1.20    0.70
   2 -10  -3    2.76    1.03
  -2 -10   3   -1.68    1.04
  -2 -10   3    2.00    0.88
   3  10  -3    0.57    0.79
  -3  10   3   -0.11    1.37
  -3  10   3    2.06    0.83
   3 -10  -3    3.79    1.11
  -3 -10   3   -0.76    1.21
  -3 -10   3    3.40    1.15
  -4  10   3    1.33    0.77
  -4  10   3   -0.62    0.99
   4  10  -3   -1.30    0.74
  -4 -10   3    1.22    0.78
  -4 -10   3   -1.16    0.96
   4 -10  -3    1.90    0.78
  -5  10   3    1.66    0.88
  -5  10   3   -1.28    1.34
  -5 -10   3    3.08    1.17
  -5 -10   3    1.97    1.31
  -6  10   3    0.15    0.51
  -6 -10   3   -1.19    1.04
  -6 -10   3    0.84    0.92
  -7  10   3    0.72    0.72
  -7 -10   3    0.83    0.98
  -7 -10   3   -0.41    1.09
  -8  10   3    0.67    0.75
  -8 -10   3   -1.16    0.95
  -8 -10   3    0.25    0.89
  -4  11  -3   -0.69    0.84
  -4 -11  -3    1.05    0.82
  -3  11  -3   -0.28    1.23
  -3  11  -3    0.48    0.78
   3 -11   3    1.15    0.93
  -3 -11  -3    1.66    0.90
  -2  11  -3   -0.16    1.24
  -2  11  -3   -1.42    0.83
   2  11   3    0.04    0.97
   2 -11   3    2.08    1.04
  -2 -11  -3    2.29    1.19
  -1  11  -3   -0.45    0.87
   1  11   3   -0.06    1.03
  -1 -11  -3    2.18    1.08
   1 -11   3    1.85    1.07
   0  11   3   -0.88    0.63
   0 -11  -3    0.15    0.65
   0 -11   3    0.18    0.90
  -1  11   3    0.32    1.16
   1  11  -3   -0.43    0.91
  -1  11   3    1.08    0.84
   1 -11  -3    2.57    0.97
  -1 -11   3    1.91    1.10
  -2  11   3    0.45    0.72
  -2  11   3   -1.10    1.06
   2  11  -3   -1.08    0.83
  -2 -11   3    2.09    0.97
   2 -11  -3    2.12    0.88
  -3  11   3    0.93    0.67
   3 -11  -3    2.78    1.08
  -3 -11   3    1.37    1.11
  -4  11   3    0.07    0.67
  -4 -11   3    1.14    0.89
 -16   0  -4    0.50    0.68
 -15   0  -4    7.13    1.37
 -15   0  -4    9.22    1.32
 -15   0  -4    9.07    0.72
 -14   0  -4   13.47    1.69
 -14   0  -4   11.67    0.84
 -14   0  -4   13.75    1.48
 -13   0  -4    1.86    0.72
 -13   0  -4    1.75    0.58
 -13   0  -4    3.58    0.59
 -12   0  -4    5.82    0.70
 -12   0  -4    4.98    1.10
 -11   0  -4   -0.24    0.18
 -11   0  -4   -0.03    0.36
 -11   0  -4    0.27    0.33
 -11   0  -4   -0.17    0.31
 -10   0  -4    9.37    0.57
 -10   0  -4   10.22    1.35
 -10   0  -4   10.78    1.08
 -10   0  -4    9.24    0.73
  -9   0  -4   49.41    2.00
  -9   0  -4   45.93    1.43
  -9   0  -4   47.58    2.39
  -9   0  -4   47.99    1.22
  -8   0  -4    3.17    0.37
  -8   0  -4    2.35    0.59
  -8   0  -4    2.42    0.43
  -8   0  -4    3.79    0.49
  -7   0  -4   88.89    1.93
  -7   0  -4   93.84    2.52
  -7   0  -4   85.71    1.64
  -7   0  -4   92.36    3.04
   7   0   4   90.06    1.63
  -6   0  -4  234.69    3.47
  -6   0  -4  237.31    3.13
  -6   0  -4  244.55    4.45
  -6   0  -4  235.92    5.02
   6   0   4  242.23    3.18
   6   0   4  244.73    4.89
   6   0   4  238.51    4.41
  -5   0  -4    2.11    0.45
  -5   0  -4    1.97    0.33
  -5   0  -4    2.67    0.31
   5   0   4    1.98    0.42
   5   0   4    2.58    0.41
   5   0   4    2.61    0.34
  -5   0  -4    2.45    0.39
   4   0   4  176.40    3.27
  -4   0  -4  177.15    2.71
  -4   0  -4  173.12    2.42
   4   0   4  174.76    2.56
   4   0   4  174.56    3.63
  -4   0  -4  177.63    3.29
  -4   0  -4  177.43    3.75
  -3   0  -4  179.23    3.56
   3   0   4  181.70    2.42
   3   0   4  176.83    3.46
   3   0   4  179.26    3.19
  -3   0  -4  181.14    3.22
  -3   0  -4  179.28    2.68
   3   0   4  180.65    2.59
  -3   0  -4  177.42    2.43
  -3   0  -4  179.46    2.69
  -2   0  -4  349.87    5.24
  -2   0  -4  338.71    4.17
   2   0   4  353.55    5.23
   2   0   4  333.53    5.11
   2   0   4  343.43    3.92
   2   0   4  343.00    4.11
  -2   0  -4  340.27    5.28
  -2   0  -4  342.56    3.92
   2   0   4  343.87    5.24
  -2   0  -4  344.90    5.29
   1   0   4  182.84    3.15
  -1   0  -4  182.23    3.19
   1   0   4  185.61    3.19
  -1   0  -4  181.20    3.82
  -1   0  -4  186.48    3.21
  -1   0  -4  181.13    2.61
   1   0   4  185.52    2.68
  -1   0  -4  182.92    2.41
   1   0   4  184.37    2.57
   1   0   4  186.16    2.42
   1   0   4  184.13    3.77
   0   0  -4  102.98    2.54
   0   0   4  100.15    2.01
   0   0  -4  100.49    1.73
   0   0   4  102.64    1.72
   0   0   4  101.76    2.52
   0   0   4   99.76    1.57
   0   0  -4  102.82    1.60
   0   0   4  101.41    2.15
   0   0  -4  104.51    2.07
   1   0  -4  186.68    2.97
  -1   0   4  185.50    2.96
   1   0  -4  184.09    2.53
  -1   0   4  182.31    2.36
   1   0  -4  183.49    3.80
  -1   0   4  187.16    2.51
   1   0  -4  185.24    2.38
  -1   0   4  186.41    3.82
   2   0  -4  341.99    3.96
  -2   0   4  351.64    6.32
   2   0  -4  345.87    3.82
  -2   0   4  340.11    3.93
   2   0  -4  344.64    6.27
  -2   0   4  342.17    3.81
  -2   0   4  345.97    4.77
  -3   0   4  178.72    2.36
  -3   0   4  184.06    4.21
   3   0  -4  177.19    2.25
  -3   0   4  180.57    2.28
   3   0  -4  177.16    2.35
   3   0  -4  177.37    4.14
   4   0  -4  172.72    4.36
  -4   0   4  174.42    2.21
  -4   0   4  175.45    4.39
  -4   0   4  175.83    2.28
   4   0  -4  174.17    2.15
   5   0  -4    2.54    0.21
  -5   0   4    2.02    0.56
   5   0  -4    2.64    0.43
  -5   0   4    2.59    0.25
   5   0  -4    2.53    0.21
  -5   0   4    2.33    0.26
   6   0  -4  234.21    3.48
  -6   0   4  231.98    5.97
  -6   0   4  238.44    2.75
   7   0  -4   91.97    2.17
  -7   0   4   86.05    3.61
  -7   0   4   88.84    1.34
   8   0  -4    3.80    0.59
  -8   0   4    3.14    0.26
  -8   0   4    2.93    0.81
   9   0  -4   48.30    1.75
  -9   0   4   49.75    3.08
  -9   0   4   45.93    0.84
  10   0  -4    8.97    0.85
 -10   0   4   10.65    1.71
 -10   0   4    9.17    0.33
 -11   0   4   -0.20    0.30
 -11   0   4    0.34    0.71
 -11   0   4    0.10    0.07
  11   0  -4    0.64    0.48
 -12   0   4    3.71    0.76
 -12   0   4    4.60    1.24
 -13   0   4    2.98    0.73
 -13   0   4    3.48    1.24
 -14   0   4   17.02    2.43
 -14   0   4   14.62    1.55
 -15   0   4    6.01    1.06
 -15   0   4    9.65    1.44
 -16   0   4    0.62    0.59
 -16   0   4    2.31    1.04
 -16   0   4    0.64    0.52
 -16   1  -4    0.27    0.46
 -16   1  -4    0.64    0.72
 -16  -1  -4    0.71    0.69
 -15   1  -4    0.70    0.49
 -15   1  -4    0.57    0.32
 -15   1  -4    1.38    0.81
 -15  -1  -4    1.21    0.45
 -15  -1  -4    0.40    0.61
 -14   1  -4    0.30    0.29
 -14   1  -4    0.62    0.60
 -14   1  -4    0.13    0.47
 -14  -1  -4    0.45    0.38
 -14  -1  -4    0.67    0.64
 -14  -1  -4   -0.19    0.33
 -13   1  -4    3.63    0.94
 -13   1  -4    4.55    0.59
 -13   1  -4    3.03    0.73
 -13  -1  -4    5.02    0.72
 -13  -1  -4    3.29    0.60
 -13  -1  -4    3.54    0.91
 -12   1  -4   -0.29    0.33
 -12   1  -4   -0.07    0.35
 -12   1  -4    0.49    0.33
 -12   1  -4   -0.07    0.31
 -12  -1  -4   -0.37    0.32
 -12  -1  -4    0.28    0.56
 -12  -1  -4   -0.10    0.29
 -11   1  -4    4.57    0.48
 -11   1  -4    5.61    0.59
 -11   1  -4    5.36    0.76
 -11   1  -4    3.36    0.66
 -11   1  -4    3.89    0.86
 -11  -1  -4    5.55    0.71
 -11  -1  -4    3.32    0.78
 -11  -1  -4    3.24    0.53
 -11  -1  -4    4.70    0.48
 -10   1  -4    1.07    0.42
 -10   1  -4    1.82    0.34
  10   1   4    2.14    0.31
 -10   1  -4    1.10    0.57
 -10   1  -4    1.41    0.40
 -10   1  -4    2.38    0.44
 -10  -1  -4    1.64    0.46
 -10  -1  -4    0.98    0.32
 -10  -1  -4    1.78    0.35
 -10  -1  -4    1.68    0.56
  -9   1  -4   11.37    1.24
   9   1   4   11.50    0.60
  -9   1  -4   11.05    1.12
  -9   1  -4   10.62    0.71
  -9   1  -4   10.69    0.82
  -9   1  -4    9.99    0.58
  -9  -1  -4   11.15    1.19
  -9  -1  -4   11.67    0.89
  -9  -1  -4   10.54    0.80
  -9  -1  -4   10.64    0.63
  -8   1  -4    0.49    0.36
  -8   1  -4    0.69    0.25
   8   1   4    0.32    0.27
  -8   1  -4    0.67    0.23
  -8   1  -4    0.33    0.30
   8   1   4    0.53    0.23
  -8   1  -4    0.39    0.27
  -8  -1  -4    0.36    0.40
  -8  -1  -4    0.27    0.27
  -8  -1  -4    0.67    0.24
  -8  -1  -4    0.33    0.21
   7   1   4   21.45    0.84
  -7   1  -4   21.77    1.34
  -7   1  -4   20.90    1.45
  -7   1  -4   21.01    0.88
  -7   1  -4   21.12    0.93
   7   1   4   21.28    1.37
  -7   1  -4   22.02    0.80
  -7  -1  -4   20.55    1.00
  -7  -1  -4   20.67    0.98
  -7  -1  -4   19.97    0.78
  -7  -1  -4   20.63    1.41
   6   1   4   42.17    1.21
   6   1   4   43.59    1.85
  -6   1  -4   44.44    1.78
  -6   1  -4   40.97    1.19
  -6   1  -4   41.71    1.09
  -6   1  -4   42.46    1.97
  -6   1  -4   43.96    1.23
  -6  -1  -4   45.04    1.41
   6  -1   4   43.14    0.99
   6  -1   4   43.25    1.70
  -6  -1  -4   41.51    1.87
  -6  -1  -4   43.38    1.33
  -6  -1  -4   42.89    1.36
  -5   1  -4    2.55    0.37
  -5   1  -4    2.59    0.35
  -5   1  -4    2.80    0.31
   5   1   4    3.18    0.43
  -5   1  -4    1.93    0.37
   5   1   4    2.66    0.35
  -5   1  -4    1.83    0.47
   5   1   4    2.38    0.44
   5  -1   4    2.65    0.30
  -5  -1  -4    3.67    0.54
  -5  -1  -4    2.67    0.41
  -5  -1  -4    2.30    0.50
   5  -1   4    1.82    0.34
  -5  -1  -4    2.85    0.41
  -4   1  -4   21.73    1.20
   4   1   4   21.38    0.76
  -4   1  -4   21.92    0.76
   4   1   4   21.45    0.84
  -4   1  -4   21.65    1.09
   4   1   4   22.29    1.16
  -4   1  -4   20.64    0.79
  -4   1  -4   21.28    0.58
  -4  -1  -4   20.28    1.16
   4  -1   4   21.19    1.05
  -4  -1  -4   20.22    0.87
  -4  -1  -4   22.24    0.88
  -4  -1  -4   22.36    0.82
   4  -1   4   21.74    0.71
   3   1   4   64.02    1.90
  -3   1  -4   63.80    1.40
   3   1   4   63.36    1.42
   3   1   4   63.47    1.37
  -3   1  -4   64.76    1.89
  -3   1  -4   64.13    1.00
  -3   1  -4   63.62    1.33
   3   1   4   62.88    1.47
  -3   1  -4   65.99    2.26
  -3   1  -4   63.63    1.94
  -3  -1  -4   64.63    1.97
   3  -1   4   62.10    1.27
  -3  -1  -4   61.07    1.53
  -3  -1  -4   66.64    1.43
   3  -1   4   64.34    1.84
  -3  -1  -4   66.00    1.45
  -2   1  -4    3.10    0.32
   2   1   4    2.84    0.38
  -2   1  -4    2.70    0.34
   2   1   4    2.11    0.36
  -2   1  -4    2.16    0.37
  -2   1  -4    2.09    0.35
   2  -1   4    3.02    0.39
  -2  -1  -4    2.04    0.38
  -2  -1  -4    2.76    0.42
  -2  -1  -4    3.67    0.41
   2  -1   4    2.98    0.34
   2  -1   4    1.71    0.31
  -1   1  -4   66.53    2.11
   1   1   4   65.35    1.46
   1   1   4   65.52    1.47
  -1   1  -4   64.86    1.36
  -1   1  -4   68.66    1.81
  -1   1  -4   65.26    1.62
  -1   1  -4   64.75    1.32
   1   1   4   64.82    1.80
   1  -1   4   65.10    1.77
   1  -1   4   64.58    1.30
  -1  -1  -4   63.50    1.47
  -1  -1  -4   63.22    1.24
   1  -1   4   67.38    2.09
   1  -1   4   65.77    1.60
  -1  -1  -4   65.81    1.85
  -1  -1  -4   65.02    1.47
   0   1   4    0.01    0.20
   0   1  -4   -0.04    0.12
   0   1  -4    0.98    0.46
   0   1   4    0.32    0.24
   0   1  -4    0.07    0.18
   0   1  -4    0.02    0.12
   0   1   4   -0.05    0.12
   0  -1  -4   -0.04    0.11
   0  -1   4    0.73    0.27
   0  -1  -4   -0.11    0.20
   0  -1   4    0.06    0.18
   0  -1   4   -0.05    0.10
   0  -1  -4   -0.01    0.14
   1   1  -4   64.76    1.81
  -1   1   4   64.01    1.37
   1   1  -4   65.11    1.32
   1   1  -4   64.77    1.32
  -1   1   4   70.94    1.84
   1   1  -4   62.14    2.09
   1   1  -4   66.02    1.29
  -1   1   4   64.20    1.69
  -1   1   4   69.41    1.82
  -1  -1   4   64.63    2.15
   1  -1  -4   63.27    1.69
  -1  -1   4   65.46    1.79
   1  -1  -4   66.50    1.82
   1  -1  -4   64.17    1.18
  -1  -1   4   63.49    1.24
   1  -1  -4   63.10    1.38
  -1  -1   4   63.60    1.30
  -2   1   4    2.75    0.35
  -2   1   4    1.89    0.36
  -2   1   4    2.91    0.27
  -2   1   4    3.32    0.58
   2   1  -4    2.55    0.34
   2   1  -4    2.12    0.52
   2   1  -4    3.08    0.33
  -2  -1   4    4.60    0.68
  -2  -1   4    3.85    0.32
   2  -1  -4    2.55    0.34
   2  -1  -4    2.90    0.27
   2  -1  -4    2.86    0.47
  -2  -1   4    2.52    0.29
  -2  -1   4    2.69    0.60
   3   1  -4   63.99    1.30
   3   1  -4   63.48    1.28
  -3   1   4   64.46    2.05
  -3   1   4   62.75    1.11
   3   1  -4   63.09    2.39
  -3   1   4   63.49    1.95
  -3   1   4   62.64    1.27
   3  -1  -4   63.39    2.02
  -3  -1   4   62.90    1.30
  -3  -1   4   64.15    2.43
   3  -1  -4   63.59    1.25
   3  -1  -4   64.58    1.10
  -4   1   4   20.51    1.27
   4   1  -4   19.99    0.70
   4   1  -4   20.92    0.68
  -4   1   4   21.05    0.59
  -4   1   4   20.70    0.68
   4   1  -4   20.10    1.49
   4  -1  -4   21.81    0.56
  -4  -1   4   21.30    0.73
  -4  -1   4   21.72    1.52
   5   1  -4    3.23    0.47
  -5   1   4    2.38    0.58
  -5   1   4    2.83    0.28
  -5   1   4    2.70    0.24
   5   1  -4    3.04    0.32
   5  -1  -4    3.17    0.42
  -5  -1   4    2.13    0.68
  -5  -1   4    3.44    0.37
   5  -1  -4    2.31    0.18
   5  -1  -4    2.79    0.21
  -6   1   4   42.63    0.91
   6   1  -4   41.45    1.35
   6   1  -4   43.58    0.96
  -6   1   4   43.17    2.16
  -6  -1   4   42.43    1.06
   6  -1  -4   44.47    1.37
  -6  -1   4   42.20    2.50
   7   1  -4   20.48    1.08
   7   1  -4   20.45    0.53
  -7   1   4   20.72    1.70
  -7   1   4   20.90    0.58
   7   1  -4   20.93    0.55
  -7  -1   4   18.59    1.87
   7  -1  -4   21.18    1.05
  -7  -1   4   20.14    0.73
   8   1  -4   -0.04    0.26
  -8   1   4    0.65    0.14
  -8   1   4    0.34    0.49
   8  -1  -4    0.27    0.36
  -8  -1   4    0.53    0.68
  -8  -1   4    0.52    0.26
  -8  -1   4    0.54    0.23
   9   1  -4   10.65    0.88
  -9   1   4   10.69    1.51
  -9  -1   4   11.01    1.58
  -9  -1   4   10.68    0.93
  -9  -1   4   10.72    0.56
   9  -1  -4    9.80    0.88
 -10   1   4    2.01    0.81
  10   1  -4    1.35    0.50
 -10  -1   4    1.89    0.84
 -10  -1   4    2.33    0.33
  10  -1  -4    2.27    0.61
 -10  -1   4    1.51    0.47
 -11   1   4    5.54    1.31
  11   1  -4    3.94    0.82
 -11  -1   4    4.81    0.42
 -11  -1   4    3.94    0.70
  11  -1  -4    4.00    0.81
 -11  -1   4    4.94    1.28
 -12   1   4    0.65    0.68
  12   1  -4    0.09    0.39
 -12  -1   4    0.46    0.85
 -12  -1   4   -0.03    0.17
 -12  -1   4   -0.03    0.32
 -13   1   4    2.61    0.75
 -13   1   4    5.12    1.34
 -13  -1   4    3.61    0.76
 -13  -1   4    4.44    0.34
 -13  -1   4    5.49    1.52
 -14   1   4    1.01    0.81
 -14   1   4    0.94    0.47
 -14   1   4    0.13    0.36
 -14  -1   4    0.40    0.44
 -14  -1   4    0.21    0.58
 -15   1   4    1.55    0.55
 -15   1   4    3.41    1.04
 -15   1   4    0.97    0.58
 -15   1   4    0.70    0.55
 -15  -1   4    3.03    1.23
 -15  -1   4    0.29    0.43
 -16   1   4    0.64    0.51
 -16   1   4    1.31    0.77
 -16   1   4    0.27    0.52
 -16  -1   4    0.16    0.50
 -16  -1   4    2.02    1.00
 -16  -1   4    0.85    0.49
 -16   2  -4    0.32    0.56
 -16   2  -4    0.75    0.73
 -16  -2  -4    1.10    0.53
 -16  -2  -4    1.41    0.85
 -15   2  -4    1.25    0.67
 -15   2  -4    1.19    0.64
 -15  -2  -4    1.89    0.74
 -15  -2  -4    2.14    0.58
 -14   2  -4    1.07    0.42
 -14   2  -4    0.40    0.31
 -14   2  -4    0.67    0.60
 -14   2  -4    0.01    0.42
 -14  -2  -4   -0.19    0.40
 -14  -2  -4    0.56    0.65
 -13   2  -4    2.29    0.78
 -13   2  -4    2.20    0.55
 -13   2  -4    1.45    0.64
 -13   2  -4    2.27    0.47
 -13  -2  -4    1.50    0.46
 -13  -2  -4    1.45    0.74
 -13  -2  -4    2.10    0.59
 -12   2  -4    1.26    0.61
 -12   2  -4    2.46    0.49
 -12   2  -4    1.57    0.66
 -12   2  -4    1.75    0.50
 -12  -2  -4    1.41    0.37
 -12  -2  -4    1.24    0.61
 -12  -2  -4    2.14    0.58
 -11   2  -4    0.51    0.33
 -11   2  -4    0.73    0.52
 -11   2  -4    0.84    0.32
 -11   2  -4    0.50    0.35
 -11   2  -4   -0.05    0.42
 -11  -2  -4    0.34    0.43
 -11  -2  -4    0.35    0.26
 -11  -2  -4    0.71    0.42
 -10   2  -4    0.83    0.33
 -10   2  -4    1.72    0.37
 -10   2  -4    0.79    0.36
 -10   2  -4    0.85    0.48
 -10   2  -4    1.30    0.52
 -10  -2  -4    0.81    0.52
 -10  -2  -4    0.60    0.42
 -10  -2  -4    0.42    0.25
 -10  -2  -4    0.99    0.57
  -9   2  -4    1.67    0.54
  -9   2  -4    1.78    0.52
  -9   2  -4    1.69    0.40
  -9   2  -4    2.26    0.43
  -9   2  -4    2.35    0.40
  -9  -2  -4    1.41    0.59
  -9  -2  -4    1.32    0.27
  -9  -2  -4    2.09    0.64
  -9  -2  -4    2.16    0.55
   8   2   4    1.72    0.50
  -8   2  -4    1.23    0.44
  -8   2  -4    1.19    0.33
   8   2   4    1.30    0.35
  -8   2  -4    1.52    0.35
  -8   2  -4    1.12    0.53
  -8   2  -4    2.05    0.38
  -8  -2  -4    1.73    0.46
  -8  -2  -4    1.25    0.52
  -8  -2  -4    1.30    0.24
  -8  -2  -4    1.79    0.53
   7   2   4    5.81    0.58
  -7   2  -4    3.81    0.71
  -7   2  -4    6.05    0.52
  -7   2  -4    6.56    0.55
   7   2   4    5.72    0.80
  -7   2  -4    5.46    0.59
  -7   2  -4    5.48    0.89
   7  -2   4    6.33    0.41
  -7  -2  -4    6.31    0.46
  -7  -2  -4    4.65    0.77
  -7  -2  -4    5.68    0.82
  -7  -2  -4    6.17    0.67
   7  -2   4    6.57    0.85
  -6   2  -4    0.24    0.25
   6   2   4   -0.03    0.19
  -6   2  -4   -0.19    0.21
   6   2   4    0.21    0.25
  -6   2  -4    0.03    0.19
  -6   2  -4   -0.01    0.21
  -6   2  -4    0.04    0.19
  -6  -2  -4   -0.05    0.34
   6  -2   4    0.08    0.23
  -6  -2  -4    0.06    0.11
  -6  -2  -4   -0.01    0.23
   6  -2   4   -0.03    0.17
  -6  -2  -4   -0.14    0.28
  -5   2  -4   87.06    2.70
  -5   2  -4   87.49    2.73
  -5   2  -4   90.24    1.89
   5   2   4   85.91    2.56
   5   2   4   88.29    2.03
  -5   2  -4   87.43    1.79
  -5   2  -4   85.59    1.80
   5  -2   4   89.46    2.66
   5  -2   4   86.48    1.64
  -5  -2  -4   89.69    2.25
  -5  -2  -4   89.60    2.75
  -5  -2  -4   86.87    2.13
  -4   2  -4   81.04    2.70
   4   2   4   81.28    1.27
  -4   2  -4   84.66    2.53
  -4   2  -4   81.46    2.46
  -4   2  -4   83.79    1.74
  -4   2  -4   83.45    1.71
   4   2   4   82.41    2.39
   4   2   4   84.95    1.95
  -4  -2  -4   83.19    2.09
  -4  -2  -4   81.92    2.51
   4  -2   4   81.99    1.72
  -4  -2  -4   80.14    1.98
   4  -2   4   81.57    2.44
   4  -2   4   81.11    1.62
   3   2   4   15.92    1.05
   3   2   4   15.89    0.91
  -3   2  -4   16.97    1.42
  -3   2  -4   15.54    1.09
   3   2   4   15.77    0.81
  -3   2  -4   15.81    1.01
   3   2   4   15.94    0.52
  -3   2  -4   15.34    0.74
  -3   2  -4   16.45    0.73
   3  -2   4   15.64    0.98
  -3  -2  -4   15.80    1.17
   3  -2   4   15.35    0.66
  -3  -2  -4   14.30    0.81
   3  -2   4   15.09    0.70
  -3  -2  -4   15.68    0.92
  -2   2  -4  504.55    7.91
   2   2   4  497.93    7.47
  -2   2  -4  511.72    7.25
   2   2   4  510.69    6.14
   2   2   4  495.49    7.23
  -2   2  -4  508.65    5.83
  -2   2  -4  501.70    6.76
  -2   2  -4  497.32    8.68
  -2  -2  -4  508.00    7.27
   2  -2   4  496.20    5.74
   2  -2   4  502.05    7.85
  -2  -2  -4  493.07    7.48
  -2  -2  -4  490.70    6.15
   2  -2   4  479.75    8.50
   2  -2   4  498.49    6.80
   1   2   4   61.79    1.57
  -1   2  -4   59.83    1.43
  -1   2  -4   59.96    2.17
  -1   2  -4   59.74    1.91
   1   2   4   58.63    1.66
  -1   2  -4   59.79    1.60
   1   2   4   59.87    1.94
  -1  -2  -4   58.61    1.58
   1  -2   4   59.17    1.40
   1  -2   4   62.08    2.27
   1  -2   4   60.36    1.85
   1  -2   4   60.33    1.47
  -1  -2  -4   60.01    1.66
  -1  -2  -4   60.12    1.89
   0   2   4   66.81    1.62
   0   2  -4   67.54    1.52
   0   2  -4   69.88    1.58
   0   2  -4   69.51    2.35
   0   2   4   70.81    1.88
   0   2  -4   67.42    1.98
   0   2   4   70.60    2.10
   0  -2   4   66.95    1.52
   0  -2  -4   69.32    1.85
   0  -2  -4   68.68    1.99
   0  -2   4   69.64    2.40
   0  -2   4   68.74    1.99
   0  -2  -4   68.15    1.83
   0  -2   4   67.41    1.69
   0  -2  -4   66.82    1.63
   1   2  -4   62.21    1.92
  -1   2   4   58.61    1.77
   1   2  -4   60.09    2.21
  -1   2   4   60.21    1.49
   1   2  -4   59.42    1.18
  -1   2   4   62.23    1.89
   1   2  -4   59.39    1.44
   1  -2  -4   59.79    1.78
   1  -2  -4   60.94    1.61
  -1  -2   4   62.43    2.28
  -1  -2   4   61.00    1.85
  -1  -2   4   58.61    1.43
   1  -2  -4   58.30    1.47
   2   2  -4  492.19    9.11
  -2   2   4  491.53    7.60
  -2   2   4  510.96    7.77
   2   2  -4  491.43    5.84
  -2   2   4  502.54    5.86
   2   2  -4  493.82    7.68
   2  -2  -4  504.08    5.83
   2  -2  -4  496.49    7.69
   2  -2  -4  495.41    8.92
  -2  -2   4  504.95    7.66
  -2  -2   4  502.03    9.16
  -2  -2   4  503.38    5.86
   3   2  -4   14.62    1.25
  -3   2   4   14.71    0.99
  -3   2   4   14.99    0.71
   3   2  -4   14.98    0.74
  -3   2   4   14.96    0.86
   3  -2  -4   14.14    0.67
  -3  -2   4   15.05    1.30
  -3  -2   4   16.11    0.78
   3  -2  -4   14.45    0.96
  -3  -2   4   15.86    1.02
   3  -2  -4   13.63    0.81
   4   2  -4   83.18    1.76
   4   2  -4   81.61    3.18
  -4   2   4   82.57    2.34
  -4   2   4   82.02    2.53
  -4   2   4   81.94    1.67
  -4  -2   4   83.90    2.31
  -4  -2   4   84.19    3.26
  -4  -2   4   82.38    1.78
   4  -2  -4   83.70    1.37
   4  -2  -4   81.71    1.55
  -4  -2   4   82.10    1.18
   5   2  -4   89.81    1.84
   5   2  -4   87.45    1.91
  -5   2   4   86.53    1.67
  -5   2   4   87.34    2.69
  -5   2   4   87.04    2.75
   5  -2  -4   88.71    1.78
  -5  -2   4   86.99    3.50
  -5  -2   4   79.85    1.54
  -5  -2   4   83.82    1.82
   5  -2  -4   88.50    1.33
   6   2  -4   -0.08    0.32
  -6   2   4   -0.24    0.34
  -6   2   4    0.07    0.34
  -6   2   4   -0.03    0.17
   6   2  -4    0.08    0.19
   6  -2  -4   -0.04    0.10
  -6  -2   4   -0.48    0.47
   6  -2  -4   -0.04    0.24
   6  -2  -4    0.06    0.09
  -6  -2   4   -0.05    0.27
  -6  -2   4   -0.05    0.13
   7   2  -4    5.45    0.66
   7   2  -4    4.16    0.38
  -7   2   4    5.75    0.41
  -7   2   4    6.37    0.95
   7   2  -4    6.61    0.51
  -7   2   4    6.93    0.99
  -7  -2   4    5.31    1.17
  -7  -2   4    6.33    0.56
   7  -2  -4    6.77    0.65
  -7  -2   4    5.91    0.56
  -8   2   4    1.52    0.50
   8   2  -4    2.29    0.34
  -8   2   4    1.70    0.61
  -8   2   4    1.71    0.26
   8   2  -4    1.51    0.26
   8   2  -4    0.83    0.44
  -8  -2   4    0.56    0.74
  -8  -2   4    1.74    0.39
  -8  -2   4    1.44    0.33
   8  -2  -4    1.73    0.41
  -9   2   4    1.67    0.54
  -9   2   4    2.23    0.27
   9   2  -4    2.31    0.29
  -9   2   4    2.09    0.71
   9   2  -4    2.29    0.25
   9   2  -4    2.27    0.53
  -9  -2   4    2.11    0.86
  -9  -2   4    2.10    0.41
   9  -2  -4    2.05    0.49
  -9  -2   4    1.80    0.41
  10   2  -4    1.39    0.49
 -10   2   4    1.76    0.74
 -10   2   4    1.28    0.17
 -10   2   4    1.16    0.51
  10  -2  -4    2.06    0.57
 -10  -2   4    1.17    0.81
 -10  -2   4    1.08    0.40
 -10  -2   4    1.31    0.36
 -11   2   4    0.72    0.45
 -11   2   4    1.04    0.72
  11   2  -4    0.42    0.52
 -11  -2   4    0.50    0.69
 -11  -2   4    0.17    0.36
 -11  -2   4    0.76    0.33
 -12   2   4    2.09    0.73
 -12   2   4    1.89    0.79
 -12  -2   4    2.47    1.06
 -12  -2   4    1.71    0.40
 -12  -2   4    1.98    0.58
 -13   2   4    1.65    0.57
 -13   2   4    2.35    0.70
 -13   2   4    3.08    1.03
 -13  -2   4    3.83    1.46
 -13  -2   4    2.16    0.42
 -13  -2   4    1.97    0.58
 -14   2   4    0.41    0.47
 -14   2   4    1.70    0.81
 -14   2   4    1.90    0.73
 -14  -2   4    1.75    1.14
 -14  -2   4    0.40    0.44
 -15   2   4    4.13    1.16
 -15   2   4    1.44    0.61
 -15   2   4    1.65    0.68
 -15   2   4    2.11    0.66
 -15  -2   4    1.51    0.94
 -16   2   4    2.45    0.73
 -16   2   4    0.74    0.64
 -16   2   4    1.49    0.65
 -16  -2   4    3.87    1.39
 -16   3  -4    3.05    0.91
 -16   3  -4    3.57    1.07
 -16  -3  -4    2.65    1.03
 -16  -3  -4    5.20    0.87
 -15   3  -4    3.31    0.90
 -15   3  -4    2.98    0.94
 -15  -3  -4    3.47    0.76
 -15  -3  -4    2.82    1.06
 -14   3  -4    0.13    0.30
 -14   3  -4   -0.10    0.33
 -14   3  -4   -0.08    0.40
 -14  -3  -4    0.35    0.49
 -14  -3  -4    0.22    0.48
 -13   3  -4   -0.14    0.44
 -13   3  -4   -0.09    0.55
 -13   3  -4   -0.08    0.32
 -13   3  -4    0.22    0.42
 -13  -3  -4   -0.27    0.41
 -13  -3  -4   -0.54    0.49
 -12   3  -4   -0.19    0.35
 -12   3  -4    0.28    0.39
 -12   3  -4   -0.25    0.27
 -12   3  -4   -0.20    0.56
 -12  -3  -4   -0.09    0.53
 -12  -3  -4   -0.03    0.44
 -11   3  -4    0.83    0.45
 -11   3  -4    0.45    0.60
 -11   3  -4    0.55    0.34
 -11   3  -4    0.34    0.31
 -11   3  -4    0.44    0.54
 -11  -3  -4    0.22    0.17
 -11  -3  -4    0.59    0.55
 -11  -3  -4    0.45    0.60
 -10   3  -4    9.96    0.73
 -10   3  -4    8.92    1.40
 -10   3  -4    9.96    0.74
 -10   3  -4   10.06    1.00
 -10   3  -4   10.99    1.50
 -10  -3  -4    9.41    0.38
 -10  -3  -4    7.07    1.14
 -10  -3  -4   11.27    1.01
  -9   3  -4   19.54    0.96
  -9   3  -4   19.37    1.72
  -9   3  -4   18.78    1.18
  -9   3  -4   19.25    0.93
  -9   3  -4   18.41    1.70
   9  -3   4   17.87    0.65
  -9  -3  -4   18.00    1.18
  -9  -3  -4   19.08    1.67
  -9  -3  -4   16.94    1.51
  -8   3  -4    1.63    0.37
  -8   3  -4    1.24    0.45
  -8   3  -4    1.57    0.38
  -8   3  -4    1.30    0.40
  -8   3  -4    0.78    0.49
  -8  -3  -4    1.86    0.54
  -8  -3  -4    1.12    0.64
  -8  -3  -4    0.69    0.52
   8  -3   4    1.86    0.29
  -7   3  -4    0.53    0.40
  -7   3  -4    1.26    0.39
   7   3   4    1.40    0.45
  -7   3  -4    1.02    0.35
   7  -3   4    1.25    0.30
  -7  -3  -4    1.14    0.57
  -7  -3  -4    1.06    0.46
  -7  -3  -4    0.97    0.54
  -6   3  -4    0.13    0.28
  -6   3  -4   -0.35    0.68
  -6   3  -4    0.05    0.32
  -6   3  -4    0.23    0.27
   6   3   4   -0.12    0.24
   6   3   4    0.52    0.35
  -6  -3  -4   -0.07    0.45
  -6  -3  -4    0.17    0.35
   6  -3   4    0.10    0.20
  -6  -3  -4    0.42    0.46
   6  -3   4   -0.12    0.18
   6  -3   4    0.04    0.23
  -5   3  -4   23.33    1.75
   5   3   4   23.25    1.39
  -5   3  -4   22.99    1.01
   5   3   4   22.81    1.11
  -5   3  -4   23.95    1.12
  -5   3  -4   21.83    1.50
   5  -3   4   22.04    1.04
   5  -3   4   21.41    1.37
  -5  -3  -4   22.43    1.42
  -5  -3  -4   21.44    1.19
  -5  -3  -4   21.97    1.35
   5  -3   4   21.36    0.88
   4   3   4   14.58    1.12
   4   3   4   14.94    0.90
   4   3   4   15.54    1.12
  -4   3  -4   15.55    1.49
  -4   3  -4   14.70    1.22
  -4   3  -4   14.57    0.89
  -4   3  -4   13.82    0.81
   4  -3   4   14.25    1.12
  -4  -3  -4   13.80    1.13
  -4  -3  -4   14.60    1.02
   4  -3   4   14.13    0.83
   4  -3   4   14.69    0.74
  -4  -3  -4   14.06    0.98
   3   3   4    2.64    0.50
  -3   3  -4    2.82    0.48
  -3   3  -4    2.21    0.48
  -3   3  -4    2.63    0.46
  -3   3  -4    2.68    0.73
   3   3   4    2.32    0.53
   3   3   4    2.76    0.56
   3   3   4    2.60    0.26
  -3  -3  -4    2.23    0.55
  -3  -3  -4    2.37    0.52
   3  -3   4    2.06    0.44
   3  -3   4    2.73    0.45
   3  -3   4    2.41    0.39
  -3  -3  -4    2.37    0.53
  -2   3  -4   13.56    0.77
  -2   3  -4   14.96    1.25
   2   3   4   13.11    1.07
   2   3   4   13.60    0.85
  -2   3  -4   14.39    0.94
   2   3   4   14.18    1.15
  -2   3  -4   13.39    1.10
   2  -3   4   13.68    0.98
   2  -3   4   15.47    1.36
  -2  -3  -4   15.39    1.27
   2  -3   4   13.66    0.76
   2  -3   4   13.86    0.91
  -2  -3  -4   13.88    0.88
  -2  -3  -4   14.06    0.94
  -1   3  -4    0.14    0.23
   1   3   4    0.80    0.50
   1   3   4    0.18    0.32
   1   3   4    0.23    0.31
  -1   3  -4    0.43    0.43
  -1   3  -4    0.32    0.31
  -1   3  -4   -0.04    0.19
   1  -3   4    0.16    0.19
  -1  -3  -4    0.79    0.52
  -1  -3  -4    0.29    0.33
   1  -3   4    0.21    0.22
   1  -3   4    0.50    0.34
   1  -3   4    0.78    0.61
  -1  -3  -4   -0.03    0.25
   0   3   4    0.35    0.39
   0   3  -4    0.05    0.21
   0   3  -4    0.01    0.34
   0   3   4    0.35    0.38
   0   3  -4    0.19    0.30
   0   3   4   -0.07    0.20
   0  -3   4   -0.08    0.15
   0  -3   4    0.14    0.34
   0  -3   4    0.13    0.37
   0  -3   4   -0.23    0.28
   0  -3  -4   -0.12    0.31
   0  -3  -4    0.13    0.22
  -1   3   4   -0.03    0.21
   1   3  -4    0.06    0.30
   1   3  -4    0.51    0.35
  -1   3   4    0.42    0.38
   1   3  -4    0.05    0.34
  -1   3   4    0.26    0.29
   1  -3  -4   -0.29    0.29
  -1  -3   4    0.12    0.24
   1  -3  -4    0.14    0.22
   1  -3  -4    0.56    0.28
  -1  -3   4    0.39    0.49
  -1  -3   4    0.09    0.32
  -1  -3   4    0.32    0.29
   2   3  -4   15.57    1.11
   2   3  -4   12.38    0.76
  -2   3   4   13.37    1.00
  -2   3   4   13.03    0.81
   2   3  -4   12.53    1.16
   2  -3  -4   13.48    0.77
  -2  -3   4   12.98    0.89
  -2  -3   4   13.84    0.85
  -2  -3   4   14.21    1.26
   2  -3  -4   13.49    0.52
   2  -3  -4   13.57    1.01
   3   3  -4    2.61    0.45
  -3   3   4    3.01    0.49
   3   3  -4    2.09    0.45
  -3   3   4    2.47    0.54
   3   3  -4    2.37    0.68
  -3  -3   4    1.95    0.40
  -3  -3   4    2.22    0.48
   3  -3  -4    2.03    0.48
   3  -3  -4    2.99    0.47
  -3  -3   4    2.47    0.66
  -4   3   4   14.83    0.81
  -4   3   4   14.90    1.14
   4   3  -4   14.41    0.76
   4   3  -4   15.54    0.88
  -4   3   4   14.69    0.80
  -4  -3   4   15.93    1.51
  -4  -3   4   13.97    0.87
  -4  -3   4   14.48    1.08
   4  -3  -4   14.94    1.13
   4  -3  -4   13.66    0.64
   4  -3  -4   14.95    0.78
   5   3  -4   22.90    0.97
  -5   3   4   23.37    0.98
  -5   3   4   23.47    1.19
   5   3  -4   22.49    1.04
  -5   3   4   23.57    1.52
   5  -3  -4   23.03    0.87
  -5  -3   4   21.43    1.06
   5  -3  -4   21.03    0.86
  -5  -3   4   22.57    2.00
  -5  -3   4   22.72    1.29
  -6   3   4    0.41    0.26
   6   3  -4    0.26    0.31
   6   3  -4    0.10    0.32
  -6   3   4    0.08    0.32
  -6   3   4    0.30    0.34
  -6  -3   4    0.67    0.54
   6  -3  -4    0.15    0.16
  -6  -3   4    0.08    0.16
  -6  -3   4    0.24    0.33
  -6  -3   4    0.26    0.32
   6  -3  -4    0.04    0.06
   6  -3  -4    0.04    0.26
   7   3  -4    2.01    0.41
  -7   3   4    1.25    0.50
  -7   3   4    0.96    0.43
  -7   3   4    1.47    0.33
   7   3  -4    0.98    0.36
   7  -3  -4    1.18    0.20
   7  -3  -4    1.28    0.37
  -7  -3   4    0.68    0.39
  -7  -3   4    1.00    0.25
  -7  -3   4    0.90    0.42
  -7  -3   4    1.26    0.67
   7  -3  -4    1.64    0.19
   8   3  -4    1.64    0.44
   8   3  -4    1.78    0.40
  -8   3   4    1.51    0.34
  -8   3   4    1.32    0.53
  -8   3   4    1.26    0.49
  -8  -3   4    0.73    0.43
   8  -3  -4    2.04    0.48
  -8  -3   4    1.31    0.31
  -8  -3   4    1.07    0.67
  -8  -3   4    1.53    0.43
   9   3  -4   19.09    1.17
  -9   3   4   17.33    0.77
  -9   3   4   20.02    1.72
  -9   3   4   20.08    1.69
  -9  -3   4   17.92    1.48
  -9  -3   4   19.72    1.07
  -9  -3   4   19.83    1.09
   9  -3  -4   17.76    1.09
  -9  -3   4   18.66    2.33
 -10   3   4   10.80    1.41
  10   3  -4    9.83    1.08
  10   3  -4    9.50    0.58
 -10   3   4    9.78    0.57
 -10   3   4   11.49    1.44
 -10  -3   4   10.96    0.95
 -10  -3   4   10.33    0.84
 -10  -3   4   10.79    1.88
 -11   3   4    1.00    0.65
  11   3  -4    0.23    0.43
 -11   3   4    0.90    0.23
  11   3  -4    0.63    0.21
 -11   3   4    0.75    0.60
  11   3  -4    0.78    0.21
 -11  -3   4    0.60    0.81
 -11  -3   4    0.83    0.43
 -11  -3   4    0.58    0.37
 -12   3   4    0.05    0.44
 -12   3   4    0.16    0.48
 -12   3   4   -0.07    0.09
 -12   3   4    0.05    0.47
 -12  -3   4   -0.16    0.31
 -12  -3   4   -0.27    0.34
 -12  -3   4    0.65    0.78
 -13   3   4    0.52    0.57
 -13   3   4    1.76    0.79
 -13   3   4   -0.06    0.32
 -13  -3   4    0.32    0.93
 -13  -3   4   -0.04    0.35
 -13  -3   4   -0.20    0.31
 -14   3   4    0.28    0.41
 -14   3   4    1.57    0.67
 -14   3   4    0.31    0.52
 -14  -3   4    0.00    0.33
 -14  -3   4    1.36    1.06
 -15   3   4    2.73    0.84
 -15   3   4    4.12    1.07
 -15  -3   4    2.74    0.53
 -15  -3   4    4.63    1.55
 -16   3   4    3.62    0.94
 -16   3   4    2.67    0.96
 -16   3   4    4.40    0.99
 -16  -3   4    6.56    1.94
 -15   4  -4    3.49    0.94
 -15   4  -4    3.21    1.02
 -15  -4  -4    1.94    1.09
 -15  -4  -4    4.64    0.91
 -14   4  -4   -0.29    0.33
 -14   4  -4    0.11    0.46
 -14   4  -4   -0.37    0.49
 -14  -4  -4    0.10    0.49
 -13   4  -4    2.98    0.92
 -13   4  -4    2.44    0.71
 -13   4  -4    3.84    0.60
 -13   4  -4    2.12    0.72
 -13  -4  -4    1.62    0.89
 -13  -4  -4    3.28    0.78
 -12   4  -4   -0.14    0.54
 -12   4  -4   -0.32    0.46
 -12   4  -4    0.05    0.29
 -12   4  -4   -0.23    0.43
 -12  -4  -4   -0.12    0.47
 -12  -4  -4   -0.91    0.59
 -11   4  -4    1.88    0.49
 -11   4  -4    1.34    0.58
 -11   4  -4    2.70    0.87
 -11   4  -4    1.69    0.73
 -11  -4  -4    2.71    0.74
 -11  -4  -4    0.89    0.78
 -10   4  -4    0.70    0.58
 -10   4  -4    0.92    0.41
 -10   4  -4    0.60    0.38
 -10   4  -4    0.14    0.48
 -10   4  -4    0.16    0.53
 -10  -4  -4    0.04    0.66
 -10  -4  -4    0.50    0.53
  10  -4   4    0.50    0.22
  -9   4  -4    6.37    1.00
  -9   4  -4    6.83    0.72
  -9   4  -4    4.65    0.92
  -9  -4  -4    5.99    1.09
  -9  -4  -4    7.23    0.99
  -8   4  -4    3.45    1.17
  -8   4  -4    3.27    0.76
  -8   4  -4    4.94    0.67
  -8   4  -4    3.79    0.65
  -8  -4  -4    5.83    0.89
   8  -4   4    5.15    0.47
  -8  -4  -4    3.61    0.78
  -7   4  -4   -0.18    0.84
  -7   4  -4    0.77    0.40
  -7   4  -4    0.60    0.47
  -7   4  -4    0.61    0.37
   7   4   4    0.42    0.36
  -7  -4  -4    0.14    0.56
   7  -4   4    0.20    0.22
  -7  -4  -4    0.30    0.42
   7  -4   4    0.70    0.27
  -6   4  -4    9.74    1.14
  -6   4  -4    7.91    1.31
  -6   4  -4    9.77    0.79
   6   4   4   10.24    1.05
  -6   4  -4    9.57    0.96
  -6  -4  -4    8.48    1.29
  -6  -4  -4   10.20    0.99
   6  -4   4    9.33    0.67
   6  -4   4    9.40    0.84
  -6  -4  -4    9.87    1.15
  -5   4  -4   29.24    1.79
  -5   4  -4   29.51    1.29
  -5   4  -4   27.64    1.93
  -5   4  -4   28.30    1.42
   5   4   4   28.59    1.64
  -5  -4  -4   28.28    1.80
   5  -4   4   26.43    1.13
   5  -4   4   28.72    1.37
  -5  -4  -4   27.33    1.71
  -5  -4  -4   27.75    1.47
   4   4   4   46.10    0.90
  -4   4  -4   46.93    2.24
   4   4   4   44.19    1.74
  -4   4  -4   46.18    1.58
   4   4   4   47.03    2.02
  -4   4  -4   46.57    1.75
  -4   4  -4   45.23    2.23
   4   4   4   46.77    2.03
   4  -4   4   43.46    1.44
  -4  -4  -4   44.32    2.01
  -4  -4  -4   44.90    1.81
  -4  -4  -4   45.09    1.92
   4  -4   4   43.72    2.06
   4  -4   4   46.20    1.69
   3   4   4   98.56    2.91
  -3   4  -4   96.82    3.16
  -3   4  -4   94.42    2.54
  -3   4  -4  100.04    3.16
   3   4   4   94.74    1.94
   3   4   4   95.85    2.55
   3   4   4   99.90    2.98
  -3   4  -4   96.72    2.36
  -3  -4  -4   97.68    2.85
  -3  -4  -4   95.03    2.96
  -3  -4  -4   94.25    2.56
   3  -4   4   99.10    2.60
   3  -4   4   97.31    3.08
   3  -4   4   94.94    3.05
   3  -4   4   96.43    2.25
  -2   4  -4    0.98    0.46
   2   4   4    0.84    0.53
   2   4   4    1.40    0.48
   2   4   4    1.20    0.40
  -2   4  -4    1.24    0.38
   2   4   4    0.77    0.21
  -2   4  -4    0.86    0.35
  -2   4  -4    1.04    0.52
   2  -4   4    0.67    0.28
   2  -4   4    0.91    0.46
   2  -4   4    1.70    0.68
  -2  -4  -4    1.22    0.60
   2  -4   4    1.07    0.43
  -2  -4  -4    0.81    0.49
  -2  -4  -4    0.56    0.46
   1   4   4   16.01    1.33
  -1   4  -4   15.68    1.18
  -1   4  -4   15.83    1.16
   1   4   4   16.09    1.04
  -1   4  -4   15.45    1.26
  -1   4  -4   14.66    0.96
   1   4   4   15.24    1.39
   1   4   4   15.65    0.92
  -1  -4  -4   14.43    1.09
   1  -4   4   15.99    1.17
   1  -4   4   14.64    1.12
   1  -4   4   16.09    0.94
   1  -4   4   16.16    1.48
  -1  -4  -4   14.81    1.05
   0   4  -4   91.66    3.08
   0   4   4   93.21    2.83
   0   4   4   93.07    2.41
   0   4  -4   92.90    2.83
   0   4   4   93.85    2.85
   0   4  -4   92.07    2.33
   0  -4   4   93.95    3.18
   0  -4   4   95.35    2.79
   0  -4  -4   94.12    2.42
   0  -4  -4   92.96    2.78
   0  -4   4   92.37    2.63
   0  -4   4   93.18    2.29
   1   4  -4   15.57    1.29
  -1   4   4   16.48    1.03
  -1   4   4   15.32    1.41
   1   4  -4   15.27    0.95
  -1   4   4   14.46    1.27
   1   4  -4   16.42    1.25
   1  -4  -4   14.70    0.70
  -1  -4   4   15.51    0.95
  -1  -4   4   14.56    1.21
  -1  -4   4   15.18    1.42
   1  -4  -4   14.48    1.00
   1  -4  -4   15.94    1.19
  -1  -4   4   16.03    1.12
   2   4  -4    1.04    0.39
  -2   4   4    0.86    0.41
  -2   4   4    0.87    0.41
   2   4  -4    0.86    0.41
   2   4  -4    1.17    0.53
  -2  -4   4    0.82    0.53
  -2  -4   4    1.25    0.43
   2  -4  -4    1.07    0.46
  -2  -4   4    1.06    0.53
  -2  -4   4    0.63    0.26
   2  -4  -4    1.20    0.40
   3   4  -4   96.95    2.79
   3   4  -4   94.24    2.43
  -3   4   4   97.36    2.39
  -3   4   4   95.89    3.00
   3   4  -4   96.56    3.68
   3   4  -4   97.90    1.79
  -3  -4   4   95.99    2.44
   3  -4  -4   98.48    2.33
  -3  -4   4   96.03    2.91
  -3  -4   4   94.97    3.68
  -3  -4   4   95.77    2.70
   3  -4  -4   95.87    2.97
   3  -4  -4   97.53    1.49
  -4   4   4   46.00    2.15
   4   4  -4   44.25    0.89
   4   4  -4   45.45    1.63
  -4   4   4   43.80    1.53
   4   4  -4   46.71    1.33
   4   4  -4   47.01    1.90
   4  -4  -4   44.06    1.48
  -4  -4   4   43.38    1.61
  -4  -4   4   45.86    2.08
   4  -4  -4   47.31    1.10
   4  -4  -4   45.87    2.07
  -4  -4   4   46.05    1.81
  -4  -4   4   46.04    2.71
   5   4  -4   28.24    1.13
  -5   4   4   29.90    0.99
  -5   4   4   26.97    1.21
  -5   4   4   29.36    1.79
   5  -4  -4   25.98    0.91
   5  -4  -4   27.78    1.14
  -5  -4   4   29.77    1.49
  -5  -4   4   30.54    2.29
  -5  -4   4   28.12    1.36
  -6   4   4    9.92    1.11
   6   4  -4    9.58    0.78
  -6   4   4    9.91    0.75
  -6   4   4    9.92    0.79
   6  -4  -4    9.51    0.66
  -6  -4   4    8.68    0.96
   6  -4  -4    9.27    0.65
  -6  -4   4    9.91    0.83
  -6  -4   4   10.73    1.69
  -7   4   4    0.15    0.26
   7   4  -4    0.28    0.35
  -7   4   4    0.26    0.50
  -7   4   4    0.44    0.33
  -7  -4   4    0.18    0.34
   7  -4  -4    0.37    0.29
   7  -4  -4    0.10    0.08
  -7  -4   4    0.36    0.24
  -7  -4   4    0.41    0.74
  -7  -4   4    0.43    0.41
   8   4  -4    3.61    0.68
  -8   4   4    5.22    0.87
  -8   4   4    3.41    0.82
  -8   4   4    5.21    0.59
   8  -4  -4    5.20    0.35
  -8  -4   4    3.75    1.20
   8  -4  -4    4.35    0.60
  -8  -4   4    3.38    0.64
  -8  -4   4    4.39    0.70
  -8  -4   4    3.62    0.47
  -9   4   4    8.34    1.32
  -9   4   4    4.25    0.82
   9   4  -4    6.11    0.83
  -9   4   4    7.08    1.06
  -9   4   4    7.20    0.64
  -9  -4   4    6.12    0.77
  -9  -4   4    5.75    1.40
  -9  -4   4    7.00    0.82
  -9  -4   4    4.22    0.72
 -10   4   4    0.64    0.35
 -10   4   4    0.30    0.39
 -10   4   4    0.32    0.45
  10   4  -4    0.64    0.58
 -10   4   4    0.78    0.63
 -10  -4   4   -0.36    0.89
 -10  -4   4    0.26    0.37
 -10  -4   4    0.40    0.43
 -10  -4   4   -0.71    0.45
 -11   4   4    2.30    0.77
  11   4  -4    2.58    0.67
 -11   4   4    1.19    0.54
 -11   4   4    2.27    0.72
 -11  -4   4    1.45    0.51
 -11  -4   4    2.33    0.64
 -11  -4   4    2.77    1.29
 -12   4   4    0.14    0.40
 -12   4   4   -0.12    0.51
 -12   4   4    0.69    0.52
 -12  -4   4   -0.22    0.81
 -12  -4   4   -0.10    0.38
 -13   4   4    4.48    1.01
 -13   4   4    2.72    0.88
 -13   4   4    4.49    1.07
 -13  -4   4    4.15    1.53
 -13  -4   4    3.55    0.73
 -14   4   4    0.18    0.36
 -14   4   4    0.46    0.53
 -14  -4   4   -0.44    0.37
 -14  -4   4    1.24    1.08
 -15   4   4    3.92    1.05
 -15   4   4    3.36    0.90
 -15  -4   4    3.90    0.70
 -15  -4   4    5.96    1.69
 -15   5  -4    0.05    0.62
 -15   5  -4    0.34    0.62
 -15  -5  -4    0.58    0.58
 -14   5  -4    0.12    0.72
 -14   5  -4   -0.13    0.54
 -14   5  -4    0.06    0.34
 -14  -5  -4    0.53    0.66
 -13   5  -4    0.15    0.38
 -13   5  -4    0.17    0.65
 -13   5  -4    0.02    0.58
 -13  -5  -4    0.46    0.57
 -12   5  -4   -0.70    0.49
 -12   5  -4    0.01    0.57
 -12   5  -4    0.37    0.50
 -12   5  -4   -0.23    0.32
 -12  -5  -4   -0.37    0.52
 -12  -5  -4   -1.28    0.71
 -11   5  -4    1.54    0.74
 -11   5  -4    2.58    0.79
 -11   5  -4    1.91    0.75
 -11   5  -4    3.53    0.65
 -11  -5  -4    4.26    0.93
 -11  -5  -4    1.65    0.95
 -10   5  -4    1.86    0.74
 -10   5  -4    1.32    0.72
 -10  -5  -4    2.55    0.78
 -10  -5  -4    1.49    0.94
  -9   5  -4    3.29    0.79
  -9   5  -4    2.71    0.81
  -9   5  -4    4.82    0.76
  -9  -5  -4    3.91    1.04
  -9  -5  -4    4.74    0.87
   9  -5   4    4.41    0.52
  -8   5  -4   11.32    1.38
  -8   5  -4   13.53    1.72
  -8   5  -4   13.42    1.03
  -8   5  -4    8.91    1.69
   8  -5   4   13.33    1.10
  -8  -5  -4   13.27    1.28
   8  -5   4   12.13    0.82
  -8  -5  -4   12.66    1.71
  -7   5  -4   18.93    1.18
  -7   5  -4   19.87    1.57
  -7   5  -4   15.43    1.93
  -7   5  -4   19.63    1.74
  -7  -5  -4   17.29    1.77
   7  -5   4   19.22    1.04
   7  -5   4   20.00    1.31
  -7  -5  -4   17.80    1.31
  -6   5  -4    2.50    0.68
  -6   5  -4    2.17    0.61
  -6   5  -4    3.22    0.64
  -6   5  -4    1.30    0.97
   6   5   4    2.56    0.68
  -6  -5  -4    3.07    0.77
   6  -5   4    2.74    0.52
  -6  -5  -4    1.97    0.78
   6  -5   4    2.14    0.50
  -5   5  -4   15.43    1.45
  -5   5  -4   14.08    1.65
   5   5   4   16.48    1.32
   5   5   4   15.91    1.40
  -5   5  -4   14.75    1.33
  -5   5  -4   14.75    1.07
  -5  -5  -4   15.67    1.64
  -5  -5  -4   15.58    1.28
   5  -5   4   15.60    1.16
   5  -5   4   14.72    0.92
   4   5   4   17.79    1.63
  -4   5  -4   15.93    1.43
  -4   5  -4   17.58    1.10
   4   5   4   15.50    0.70
  -4   5  -4   14.87    1.42
   4   5   4   16.42    1.43
  -4   5  -4   15.73    1.35
   4  -5   4   16.61    1.22
  -4  -5  -4   15.30    1.17
   4  -5   4   16.14    0.99
  -4  -5  -4   16.15    1.60
  -3   5  -4   32.33    1.84
   3   5   4   33.28    1.21
   3   5   4   33.46    1.85
   3   5   4   32.16    1.90
  -3   5  -4   32.98    1.73
  -3   5  -4   33.39    1.54
  -3   5  -4   34.56    1.97
   3  -5   4   34.85    1.73
   3  -5   4   31.69    1.44
  -3  -5  -4   32.68    1.63
   3  -5   4   32.41    2.06
  -2   5  -4    4.03    0.72
   2   5   4    3.97    0.84
  -2   5  -4    3.53    0.73
   2   5   4    3.56    0.74
   2   5   4    4.19    0.56
  -2   5  -4    2.67    0.56
  -2   5  -4    3.26    0.67
  -2  -5  -4    4.81    0.79
   2  -5   4    3.19    0.63
   2  -5   4    3.86    0.69
   2  -5   4    4.80    1.00
  -1   5  -4    9.23    1.07
   1   5   4    8.71    1.12
   1   5   4   10.39    1.18
  -1   5  -4    9.57    1.17
   1   5   4    9.61    0.89
   1   5   4   10.04    0.86
  -1   5  -4    9.27    0.92
  -1   5  -4    9.92    1.02
   1  -5   4    9.46    1.16
   1  -5   4    9.53    0.97
  -1  -5  -4   11.07    0.98
   1  -5   4   10.02    1.39
   1  -5   4    9.62    0.94
   0   5  -4    0.30    0.39
   0   5   4   -0.22    0.19
   0   5   4   -0.63    0.59
   0   5   4    0.02    0.60
   0   5  -4   -0.07    0.35
   0   5   4   -0.29    0.24
   0   5  -4   -0.27    0.33
   0   5  -4   -0.37    0.21
   0  -5  -4    0.12    0.35
   0  -5   4   -0.61    0.35
   0  -5   4   -0.26    0.39
   0  -5   4    0.07    0.25
   0  -5   4    0.17    0.56
   1   5  -4    9.94    1.18
  -1   5   4    8.89    1.18
  -1   5   4   10.00    1.14
   1   5  -4   10.33    1.19
  -1   5   4    9.20    0.86
  -1   5   4    9.51    0.99
   1   5  -4    9.64    0.95
  -1  -5   4    9.85    0.94
  -1  -5   4    9.46    0.87
  -1  -5   4    9.91    1.32
   1  -5  -4    8.92    0.95
   1  -5  -4    9.53    0.53
  -1  -5   4    7.14    1.00
  -2   5   4    4.78    0.78
   2   5  -4    2.67    0.59
  -2   5   4    3.00    0.78
   2   5  -4    3.22    0.75
  -2   5   4    2.77    0.55
  -2  -5   4    2.61    0.50
  -2  -5   4    3.21    0.64
  -2  -5   4    3.68    0.91
   2  -5  -4    4.43    0.70
   3   5  -4   32.48    1.22
  -3   5   4   33.12    1.90
   3   5  -4   31.53    1.03
   3   5  -4   34.42    1.82
  -3   5   4   32.25    1.47
  -3   5   4   32.25    1.83
  -3  -5   4   33.87    2.25
   3  -5  -4   32.29    1.48
  -3  -5   4   32.70    1.53
   3  -5  -4   32.30    0.74
  -3  -5   4   32.15    1.63
  -4   5   4   16.88    1.48
   4   5  -4   15.85    0.82
   4   5  -4   16.19    0.76
  -4   5   4   16.75    1.59
   4   5  -4   16.32    1.36
  -4   5   4   16.53    1.10
  -4  -5   4   16.33    1.71
  -4  -5   4   16.62    1.20
   4  -5  -4   16.89    0.62
  -4  -5   4   16.11    1.19
   4  -5  -4   15.34    1.03
  -5   5   4   14.05    1.52
  -5   5   4   16.02    1.53
  -5   5   4   14.03    1.02
   5   5  -4   14.28    0.59
   5   5  -4   13.57    0.84
  -5  -5   4   15.89    1.22
  -5  -5   4   14.74    1.09
   5  -5  -4   14.83    0.99
  -5  -5   4   15.26    1.76
   5  -5  -4   15.82    0.69
   6   5  -4    2.26    0.50
  -6   5   4    3.13    0.59
  -6   5   4    3.01    0.72
  -6   5   4    1.49    0.56
  -6  -5   4    1.76    0.46
  -6  -5   4    2.82    0.70
   6  -5  -4    2.47    0.49
  -6  -5   4    2.17    0.97
  -7   5   4   17.13    1.63
   7   5  -4   18.47    1.11
  -7   5   4   19.98    1.80
  -7   5   4   18.49    0.92
  -7   5   4   19.56    1.18
   7  -5  -4   18.47    0.95
  -7  -5   4   18.95    1.35
  -7  -5   4   19.90    2.21
  -7  -5   4   19.04    1.33
  -8   5   4   13.46    1.67
  -8   5   4   12.90    0.97
  -8   5   4   12.62    1.59
   8   5  -4   10.60    1.01
  -8   5   4   11.37    0.97
  -8  -5   4   12.27    1.93
  -8  -5   4   11.34    1.17
  -8  -5   4   11.59    1.13
  -9   5   4    2.87    0.76
  -9   5   4    4.66    0.83
  -9   5   4    4.76    0.70
   9   5  -4    4.15    0.78
  -9   5   4    3.47    0.92
  -9  -5   4    3.91    1.42
  -9  -5   4    4.82    0.89
  -9  -5   4    2.63    0.61
   9  -5  -4    4.22    0.41
 -10   5   4    1.84    0.69
 -10   5   4    1.58    0.70
 -10   5   4    2.84    0.69
  10   5  -4    2.73    0.69
 -10  -5   4    1.13    0.45
 -10  -5   4    2.32    0.70
 -10  -5   4    2.32    1.11
 -11   5   4    3.62    0.81
 -11   5   4    2.78    0.93
 -11   5   4    2.88    0.82
 -11  -5   4    2.67    1.16
 -11  -5   4    2.93    0.76
 -12   5   4    0.24    0.41
 -12   5   4   -0.27    0.53
 -12  -5   4   -0.11    0.45
 -12  -5   4    1.14    1.02
 -13   5   4    0.62    0.68
 -13   5   4    0.58    0.57
 -13  -5   4   -0.03    0.52
 -13  -5   4    0.08    0.84
 -14   5   4    0.07    0.60
 -14   5   4    0.01    0.55
 -14  -5   4    0.99    0.88
 -14  -5   4    0.21    0.54
 -15   5   4    0.70    0.73
 -15   5   4    0.70    0.67
 -15  -5   4    1.60    0.96
 -15  -5   4   -0.07    0.50
 -14   6  -4    0.22    0.45
 -14   6  -4    0.27    0.75
 -14   6  -4   -0.45    0.43
 -14  -6  -4    0.77    0.76
 -13   6  -4    3.84    1.12
 -13   6  -4    4.48    0.77
 -13   6  -4    3.60    1.10
 -13  -6  -4    5.91    1.13
 -12   6  -4   -0.57    0.35
 -12   6  -4    0.25    0.50
 -12   6  -4   -0.04    0.56
 -12  -6  -4    0.73    0.68
 -11   6  -4    0.13    0.60
 -11  -6  -4    0.23    0.62
 -11  -6  -4   -1.99    0.79
 -10   6  -4   -0.09    0.57
 -10   6  -4   -0.91    0.68
 -10  -6  -4   -1.01    0.80
 -10  -6  -4    1.28    0.76
  -9   6  -4    5.00    1.08
  -9   6  -4    6.13    1.08
  -9  -6  -4    7.57    1.17
  -9  -6  -4    5.05    1.20
   9  -6   4    7.12    0.72
  -8   6  -4   -0.19    0.63
  -8   6  -4    0.38    0.45
  -8  -6  -4    0.31    0.65
   8  -6   4    0.92    0.42
  -8  -6  -4   -0.20    0.80
  -7   6  -4   20.03    1.75
  -7   6  -4   14.82    2.00
  -7   6  -4   21.80    1.41
  -7   6  -4   22.92    2.15
  -7  -6  -4   23.06    1.71
  -7  -6  -4   20.61    2.02
   7  -6   4   22.17    1.23
  -6   6  -4   -1.04    0.62
  -6   6  -4   -0.08    0.36
  -6   6  -4   -0.15    0.62
  -6   6  -4   -0.18    0.40
   6  -6   4   -0.12    0.39
  -6  -6  -4   -0.02    0.74
  -6  -6  -4    0.08    0.44
   5   6   4    0.45    0.57
  -5   6  -4    0.97    0.54
  -5   6  -4    0.47    0.42
  -5   6  -4    0.16    0.52
   5   6   4    0.30    0.18
  -5   6  -4    0.75    0.67
  -5  -6  -4    0.24    0.45
   5  -6   4    0.62    0.40
  -5  -6  -4    0.15    0.51
  -4   6  -4    1.26    0.70
   4   6   4    1.28    0.64
   4   6   4    1.09    0.28
  -4   6  -4    1.41    0.51
  -4   6  -4    1.29    0.61
  -4   6  -4    2.80    0.70
  -4  -6  -4    1.65    0.59
   4  -6   4    1.14    0.54
  -3   6  -4    2.37    0.65
  -3   6  -4    3.68    0.76
  -3   6  -4    2.58    0.79
  -3   6  -4    2.71    0.71
   3   6   4    1.91    0.36
   3   6   4    2.76    0.77
  -3  -6  -4    3.33    0.86
   3  -6   4    2.94    0.87
   3  -6   4    2.50    0.65
  -2   6  -4    2.68    0.68
  -2   6  -4    2.44    0.63
   2   6   4    1.48    0.36
  -2   6  -4    2.82    0.70
   2   6   4    2.69    0.91
   2  -6   4    2.78    0.70
   2  -6   4    3.33    1.01
  -2  -6  -4    2.21    0.66
  -1   6  -4    0.12    0.35
   1   6   4   -0.09    0.20
  -1   6  -4    0.25    0.33
   1   6   4    0.88    0.61
  -1   6  -4    0.85    0.65
   1  -6   4    0.49    0.75
  -1  -6  -4   -0.56    0.30
   1  -6   4   -0.32    0.47
  -1  -6  -4   -0.04    0.12
  -1  -6  -4   -0.20    0.29
   0   6   4   14.19    1.50
   0   6  -4   13.46    1.35
   0   6   4   14.18    1.16
   0   6  -4   13.16    1.44
   0   6  -4   12.60    1.30
   0  -6  -4   11.92    0.91
   0  -6   4   12.62    1.07
   0  -6   4   13.64    1.61
   0  -6  -4   12.91    0.29
   0  -6  -4   15.13    1.20
   1   6  -4    0.41    0.39
  -1   6   4    0.22    0.54
  -1   6   4    0.23    0.48
   1   6  -4    0.25    0.44
  -1   6   4   -0.13    0.28
  -1  -6   4    0.14    0.65
   1  -6  -4   -0.06    0.16
   1  -6  -4   -0.40    0.44
  -1  -6   4   -0.50    0.27
   2   6  -4    2.92    0.74
   2   6  -4    2.18    0.56
   2   6  -4    2.98    0.39
  -2   6   4    2.21    0.59
  -2   6   4    2.21    0.72
   2   6  -4    1.69    0.58
  -2   6   4    1.86    0.51
  -2  -6   4    2.00    0.47
   2  -6  -4    2.67    0.62
  -2  -6   4    2.55    0.64
  -2  -6   4    2.13    0.80
  -3   6   4    2.42    0.68
  -3   6   4    2.68    0.93
   3   6  -4    2.00    0.51
   3   6  -4    1.94    0.60
   3   6  -4    2.26    0.39
  -3   6   4    1.74    0.53
  -3  -6   4    2.05    0.47
  -3  -6   4    2.39    0.63
   3  -6  -4    2.80    0.62
  -3  -6   4    2.62    0.91
  -4   6   4    1.42    0.48
   4   6  -4    1.11    0.37
   4   6  -4    1.08    0.52
  -4   6   4    1.95    0.60
   4   6  -4    1.81    0.41
  -4   6   4    1.72    0.83
  -4  -6   4    1.10    0.38
   4  -6  -4    1.62    0.49
  -4  -6   4    1.76    0.67
  -4  -6   4    1.65    0.75
  -5   6   4    0.36    0.36
  -5   6   4    0.23    0.45
   5   6  -4    0.29    0.33
   5   6  -4    0.49    0.22
  -5   6   4    0.35    0.70
   5   6  -4    0.59    0.47
   5  -6  -4    0.61    0.43
  -5  -6   4    0.43    0.31
  -5  -6   4    0.72    0.64
  -5  -6   4    0.67    0.49
   6   6  -4    0.21    0.15
  -6   6   4    0.05    0.41
  -6   6   4    0.25    0.43
  -6   6   4   -0.10    0.51
   6   6  -4   -0.03    0.34
  -6  -6   4    0.17    0.31
  -6  -6   4   -0.43    0.36
   6  -6  -4    0.43    0.40
  -6  -6   4    0.50    0.81
  -7   6   4   21.88    1.94
   7   6  -4   20.87    1.21
  -7   6   4   21.42    1.34
  -7   6   4   20.93    2.04
  -7  -6   4   23.39    2.50
  -7  -6   4   22.86    1.47
   7  -6  -4   21.22    1.15
  -7  -6   4   19.57    1.51
   8   6  -4    0.03    0.44
  -8   6   4    0.13    0.67
  -8   6   4    0.70    0.48
   8  -6  -4    0.29    0.36
  -8  -6   4    0.09    0.45
  -8  -6   4    0.77    0.81
  -8  -6   4    0.08    0.33
  -9   6   4    6.28    1.23
  -9   6   4    5.20    1.05
  -9  -6   4    6.77    1.08
  -9  -6   4    6.80    1.71
 -10   6   4    0.45    0.58
 -10   6   4    0.55    0.51
 -10  -6   4    0.17    0.61
 -10  -6   4    0.93    1.07
 -11   6   4   -0.30    0.42
 -11   6   4   -0.17    0.70
 -11  -6   4    0.59    1.03
 -11  -6   4    0.24    0.59
 -12   6   4    0.28    0.47
 -12   6   4   -0.34    0.70
 -12  -6   4   -0.23    0.53
 -12  -6   4    0.62    1.07
 -13   6   4    3.37    1.01
 -13   6   4    3.33    1.02
 -13  -6   4    4.30    1.64
 -13  -6   4    4.03    0.94
 -14   6   4    0.68    0.69
 -14   6   4   -0.47    0.50
 -14  -6   4    0.23    0.62
 -14  -6   4    2.29    1.39
 -13   7  -4    3.39    1.18
 -13   7  -4    2.36    1.08
 -13   7  -4    4.42    0.87
 -13  -7  -4    5.93    1.21
 -12   7  -4    1.07    0.92
 -12  -7  -4    1.56    0.82
 -11   7  -4    1.15    0.85
 -11  -7  -4    0.78    0.60
 -10   7  -4    0.20    0.68
 -10  -7  -4    0.59    0.69
  -9   7  -4    2.48    0.93
  -9   7  -4    3.24    1.04
  -9  -7  -4    1.67    1.04
  -9  -7  -4    5.37    1.14
  -8   7  -4   -0.14    0.40
  -8   7  -4   -1.31    0.70
   8  -7   4    0.10    0.45
  -8  -7  -4    1.05    0.73
  -8  -7  -4   -1.37    0.70
  -7   7  -4    0.00    0.59
  -7   7  -4   -1.30    0.76
  -7  -7  -4   -0.31    0.47
   7  -7   4   -0.26    0.40
  -6   7  -4    0.27    0.47
  -6   7  -4   -0.22    0.75
   6  -7   4    0.07    0.46
  -6  -7  -4   -0.24    0.47
  -5   7  -4    6.11    1.06
  -5   7  -4    4.24    1.05
   5   7   4    4.66    0.68
  -5   7  -4    3.82    0.86
   5   7   4    4.51    1.00
  -5  -7  -4    6.39    1.10
   5  -7   4    5.36    0.91
  -5  -7  -4    7.73    1.39
   4   7   4   -0.11    0.26
  -4   7  -4    0.10    0.58
  -4   7  -4    0.23    0.43
  -4   7  -4    0.28    0.55
   4   7   4    0.16    0.90
  -4  -7  -4    0.42    0.55
   4  -7   4   -0.71    0.46
  -4  -7  -4    0.85    0.56
  -3   7  -4    0.94    0.51
  -3   7  -4    0.12    0.51
   3   7   4    0.30    0.30
   3   7   4    1.11    0.74
  -3   7  -4    1.01    0.80
   3  -7   4   -0.38    0.50
   3  -7   4    0.58    0.87
  -3  -7  -4    0.30    0.48
  -3  -7  -4    0.34    0.64
  -2   7  -4    5.55    0.95
  -2   7  -4    7.91    1.09
   2   7   4    6.65    0.89
   2   7   4    5.30    1.08
  -2   7  -4    4.84    0.92
  -2  -7  -4    6.18    1.04
   2  -7   4    5.30    1.23
  -2  -7  -4    6.96    1.07
   2  -7   4    6.45    0.98
  -1   7  -4    9.89    1.51
  -1   7  -4   10.15    1.23
   1   7   4    7.53    1.33
   1   7   4    9.58    1.10
  -1   7  -4    8.87    1.30
  -1  -7  -4    9.40    1.03
   1  -7   4    7.76    1.39
   1  -7   4    8.50    1.16
  -1  -7  -4    9.40    1.11
   0   7  -4    0.04    0.14
   0   7  -4   -0.35    0.48
   0   7   4   -0.05    0.27
   0   7  -4    0.10    0.37
   0   7  -4    0.66    0.43
   0   7   4    0.27    0.66
   0  -7   4   -0.11    0.42
   0  -7  -4   -0.09    0.40
   0  -7  -4    0.08    0.29
   0  -7   4    0.06    0.79
   1   7  -4    9.56    1.43
  -1   7   4    8.94    1.17
  -1   7   4    6.92    1.17
   1   7  -4    8.59    0.47
   1  -7  -4    9.42    1.07
  -1  -7   4    8.40    1.12
   1  -7  -4    8.12    0.53
  -1  -7   4    8.46    1.45
   2   7  -4    6.69    0.49
   2   7  -4    4.78    0.84
   2   7  -4    3.83    0.80
  -2   7   4    6.41    1.28
  -2   7   4    6.94    1.12
   2  -7  -4    6.78    1.08
  -2  -7   4    5.92    1.27
  -2  -7   4    7.69    1.08
   3   7  -4    0.62    0.29
  -3   7   4    0.43    0.35
  -3   7   4   -0.19    0.85
   3   7  -4   -1.04    0.52
   3   7  -4    0.43    0.54
  -3  -7   4    0.09    0.69
   3  -7  -4    0.71    0.50
  -3  -7   4    0.13    0.62
  -4   7   4   -0.44    0.59
  -4   7   4    0.20    0.41
   4   7  -4    0.28    0.30
   4   7  -4    0.09    0.56
   4   7  -4   -0.78    0.36
   4  -7  -4    0.18    0.38
  -4  -7   4    0.38    0.51
  -4  -7   4   -0.70    0.64
  -5   7   4    4.37    1.05
   5   7  -4    5.82    0.67
  -5   7   4    5.51    1.00
   5   7  -4    3.95    0.78
   5   7  -4    5.15    0.65
  -5   7   4    4.27    0.83
  -5  -7   4    6.27    0.96
  -5  -7   4    5.22    1.27
  -5  -7   4    6.65    1.18
   5  -7  -4    6.03    0.95
  -6   7   4    0.12    0.49
   6   7  -4   -0.32    0.33
  -6   7   4   -0.10    0.81
  -6   7   4    0.02    0.40
   6   7  -4    0.09    0.18
  -6  -7   4   -0.13    0.83
   6  -7  -4   -0.38    0.49
  -6  -7   4    0.17    0.31
  -6  -7   4   -0.47    0.62
  -7   7   4   -0.52    0.84
  -7   7   4   -0.10    0.49
  -7  -7   4    0.30    0.68
  -7  -7   4    0.08    0.66
   7  -7  -4    0.05    0.44
  -8   7   4    0.56    0.57
  -8   7   4   -0.43    0.86
  -8  -7   4   -0.02    0.63
  -8  -7   4    0.19    0.77
  -9   7   4    3.22    1.18
  -9   7   4    2.85    0.82
  -9  -7   4    4.74    1.49
  -9  -7   4    5.44    1.11
 -10   7   4   -0.87    0.51
 -10   7   4   -0.24    0.33
 -10  -7   4   -0.22    1.00
 -10  -7   4   -0.12    0.60
 -11   7   4   -0.57    0.83
 -11   7   4    0.91    0.67
 -11  -7   4    2.85    1.43
 -11  -7   4    1.19    0.74
 -12   7   4    1.24    0.85
 -12   7   4    0.76    0.58
 -12  -7   4    1.07    0.79
 -12  -7   4    1.65    1.09
 -13   7   4    2.27    1.23
 -13   7   4    2.55    0.96
 -13  -7   4    4.48    1.05
 -13  -7   4    4.74    1.61
 -12  -8  -4    3.75    1.45
 -11   8  -4   -0.09    0.77
 -11  -8  -4    0.75    0.81
 -11  -8  -4    0.73    0.72
 -10   8  -4   -0.57    0.47
 -10  -8  -4   -0.14    0.74
 -10  -8  -4    0.31    0.61
  -9   8  -4    0.39    0.58
  -9  -8  -4    1.16    0.78
  -9  -8  -4    0.60    0.77
  -8   8  -4   -0.76    0.59
  -8  -8  -4   -0.09    0.50
  -8  -8  -4    1.32    0.76
  -7   8  -4   -1.72    0.81
  -7   8  -4   -0.40    0.45
   7  -8   4   -0.37    0.42
  -7  -8  -4    0.30    0.76
  -7  -8  -4    0.86    0.73
  -6   8  -4    0.36    0.94
  -6   8  -4    1.19    0.81
   6  -8   4    1.50    0.66
  -6  -8  -4    3.45    1.08
  -6  -8  -4    1.71    0.96
   5   8   4    0.20    0.35
  -5   8  -4    0.60    0.72
  -5   8  -4    0.07    0.83
  -5  -8  -4    1.00    0.88
  -5  -8  -4    1.98    0.83
   5  -8   4    0.95    0.68
   4   8   4   -0.27    0.30
  -4   8  -4   -0.44    0.83
   4   8   4   -0.81    0.82
  -4   8  -4   -0.77    0.54
  -4  -8  -4    0.28    0.55
   4  -8   4   -0.70    0.50
  -4  -8  -4    0.82    0.63
   3   8   4    4.74    1.13
  -3   8  -4    4.97    0.98
   3   8   4    6.41    0.97
  -3   8  -4    5.13    1.20
  -3  -8  -4    8.31    1.30
  -3  -8  -4    6.37    1.16
   3  -8   4    5.86    1.21
   3  -8   4    7.74    1.21
   2   8   4    4.60    1.31
   2   8   4    3.78    0.66
  -2   8  -4    4.15    0.98
  -2   8  -4    3.90    0.95
  -2  -8  -4    6.18    1.09
   2  -8   4    2.99    1.18
  -2  -8  -4    5.69    1.22
   2  -8   4    6.09    1.03
  -1   8  -4    4.70    0.98
   1   8   4    8.30    1.13
  -1   8  -4    6.86    1.27
   1   8   4    6.19    1.41
   1  -8   4    5.06    1.26
  -1  -8  -4    8.09    1.36
   1  -8   4    7.78    1.26
  -1  -8  -4    5.80    0.99
   0   8   4    0.10    0.37
   0   8  -4   -0.59    0.53
   0   8   4   -0.35    0.69
   0  -8  -4   -0.47    0.33
   0  -8   4   -0.65    0.85
   0  -8   4    0.02    0.72
   0  -8  -4   -0.81    0.63
  -1   8   4    6.37    1.27
   1   8  -4    5.31    0.99
  -1   8   4    8.23    1.26
   1  -8  -4    9.84    1.40
  -1  -8   4    4.87    1.36
  -1  -8   4    9.13    1.37
  -2   8   4    4.22    0.83
   2   8  -4    3.05    0.84
  -2   8   4    4.35    1.32
  -2  -8   4    4.46    1.27
  -2  -8   4    6.12    1.10
   2  -8  -4    5.29    1.09
   3   8  -4    2.80    0.87
  -3   8   4    4.02    0.83
   3   8  -4    4.41    0.88
  -3   8   4    4.05    1.34
  -3  -8   4    5.36    1.39
   3  -8  -4    7.21    1.17
  -3  -8   4    7.96    1.22
  -4   8   4   -0.37    0.73
   4   8  -4   -0.94    0.48
  -4   8   4    0.31    0.49
   4  -8  -4   -0.06    0.40
  -4  -8   4    0.56    0.93
  -4  -8   4   -0.10    0.66
   5   8  -4    0.35    0.64
  -5   8   4    0.22    1.07
  -5   8   4    0.71    0.58
  -5  -8   4    0.86    0.82
  -5  -8   4    0.89    1.03
   5  -8  -4    1.23    0.57
  -6   8   4    1.38    0.71
  -6   8   4    0.91    0.85
  -6  -8   4    1.00    1.07
  -6  -8   4    1.94    0.77
   6  -8  -4    2.65    0.75
  -7   8   4   -1.05    0.66
  -7   8   4   -0.10    0.35
  -7  -8   4   -0.77    0.37
  -7  -8   4   -0.88    0.86
  -8   8   4   -1.32    0.62
  -8   8   4    0.05    0.41
  -8  -8   4   -0.12    0.66
  -8  -8   4    0.00    0.76
  -9   8   4    0.00    0.79
  -9   8   4    0.61    0.51
  -9  -8   4    0.37    1.09
  -9  -8   4    1.01    0.82
 -10   8   4   -0.29    0.53
 -10   8   4   -1.87    0.96
 -10  -8   4    0.21    0.69
 -10  -8   4    0.14    1.15
 -11   8   4    0.92    0.75
 -11   8   4   -2.12    0.95
 -11  -8   4    0.50    0.98
 -11  -8   4    0.25    0.74
 -12   8   4    1.27    0.71
 -12   8   4   -0.99    1.17
 -12  -8   4    2.64    1.36
 -10   9  -4   -0.72    0.57
 -10  -9  -4    0.23    0.59
 -10  -9  -4    2.93    1.07
  -9   9  -4   -0.70    0.79
  -9  -9  -4    1.38    0.77
  -9  -9  -4   -0.99    0.63
  -8   9  -4   -0.59    0.45
  -8  -9  -4    0.44    0.71
  -8  -9  -4    2.13    0.92
  -7   9  -4   -0.61    0.72
  -7  -9  -4    1.97    0.85
  -7  -9  -4    1.11    0.78
  -6   9  -4   -1.73    0.92
  -6   9  -4   -0.19    0.52
   6  -9   4   -0.18    0.51
  -6  -9  -4   -0.05    0.61
  -6  -9  -4    0.97    0.63
  -5   9  -4   -0.40    0.69
  -5   9  -4   -0.24    0.53
  -5  -9  -4    1.39    0.72
  -5  -9  -4    0.80    0.74
   5  -9   4    0.74    0.68
   4   9   4   -0.51    0.69
  -4   9  -4   -0.53    0.44
  -4   9  -4   -0.43    0.90
  -4  -9  -4    0.89    0.59
   4  -9   4   -0.31    0.56
  -4  -9  -4    0.31    0.67
  -3   9  -4    1.12    1.02
  -3   9  -4    0.32    0.75
   3   9   4    1.43    0.91
   3   9   4    1.07    0.51
   3  -9   4    2.49    0.88
  -3  -9  -4    1.89    0.96
  -3  -9  -4    2.71    0.80
  -2   9  -4    2.03    0.89
   2   9   4    2.55    1.03
   2   9   4    2.48    0.61
  -2   9  -4    2.82    1.12
   2  -9   4    0.02    1.16
  -2  -9  -4    5.05    1.11
  -2  -9  -4    3.21    0.82
   2  -9   4    4.12    1.06
   1   9   4   12.27    1.43
  -1   9  -4    7.36    1.27
  -1   9  -4    9.75    1.55
   1   9   4    9.02    1.52
   1  -9   4   12.35    1.37
  -1  -9  -4   12.16    1.45
   0   9   4   -0.53    0.77
   0   9   4   -0.32    0.41
   0   9  -4   -0.12    0.64
   0  -9  -4    1.28    0.88
   0  -9   4    0.46    0.59
   1   9  -4    7.25    1.20
  -1   9   4    8.22    1.69
  -1  -9   4    7.67    1.65
   1  -9  -4   12.39    1.63
  -1  -9   4   12.05    1.39
   2   9  -4    2.08    0.82
  -2   9   4    1.90    0.66
  -2   9   4    1.29    1.28
  -2  -9   4    3.74    1.08
  -2  -9   4    1.46    1.14
   2  -9  -4    3.93    1.05
  -3   9   4    1.75    0.65
   3   9  -4   -0.03    0.73
  -3   9   4    0.40    0.91
   3  -9  -4    2.14    0.76
  -3  -9   4    1.39    0.76
  -3  -9   4    0.49    1.05
  -4   9   4   -1.59    1.09
  -4   9   4    0.38    0.53
   4   9  -4   -1.11    0.54
  -4  -9   4   -1.44    0.94
  -4  -9   4   -0.06    0.77
   4  -9  -4   -0.19    0.53
   5   9  -4   -0.50    0.60
  -5   9   4   -1.82    1.04
  -5   9   4    0.41    0.56
   5  -9  -4    0.96    0.67
  -5  -9   4    0.75    0.66
  -5  -9   4   -0.60    0.90
  -6   9   4   -0.14    0.39
  -6   9   4   -1.51    0.75
  -6  -9   4    0.10    0.53
  -6  -9   4   -1.06    0.88
  -7   9   4    0.45    0.59
  -7   9   4   -1.03    0.84
  -7  -9   4    0.55    0.64
  -7  -9   4   -0.17    1.11
  -8   9   4   -0.41    0.53
  -8  -9   4   -0.24    1.13
  -8  -9   4    0.31    0.65
  -9   9   4    0.61    0.67
  -9  -9   4   -0.76    1.10
  -9  -9   4    0.37    0.81
 -10   9   4    0.16    0.71
 -10  -9   4    0.25    1.09
 -10  -9   4    0.33    0.86
  -7  10  -4   -0.54    0.64
  -7 -10  -4    0.72    0.81
  -7 -10  -4    3.07    0.99
  -6  10  -4   -0.47    0.87
  -6 -10  -4    0.85    0.77
  -5  10  -4   -1.25    0.77
  -5 -10  -4    0.14    0.91
   5 -10   4   -0.75    0.62
  -4  10  -4   -0.62    0.72
  -4 -10  -4   -0.17    0.87
   4 -10   4    1.02    0.78
  -3  10  -4   -0.60    0.76
  -3  10  -4   -1.24    0.88
   3  10   4   -1.99    0.95
   3 -10   4   -0.41    0.72
  -3 -10  -4    0.47    0.71
   2  10   4    0.29    1.23
  -2  10  -4   -0.70    0.76
  -2  10  -4   -0.24    1.00
   2  10   4   -0.03    0.53
  -2 -10  -4    0.76    0.92
   2 -10   4    1.71    0.78
   1  10   4   -0.56    0.48
   1  10   4   -1.92    1.09
  -1  10  -4   -0.05    0.75
   1 -10   4    0.45    0.64
  -1 -10  -4   -0.14    0.53
   0  10  -4    4.03    1.11
   0  10   4    3.94    1.29
   0  10   4    4.15    0.90
   0 -10   4    5.34    1.16
   0 -10  -4    8.44    1.50
  -1  10   4    0.09    0.51
  -1  10   4   -2.58    1.12
   1  10  -4   -1.11    0.69
   1 -10  -4   -0.33    0.72
  -1 -10   4    0.51    0.67
  -2  10   4    0.56    0.60
  -2  10   4   -1.16    0.89
  -2 -10   4    2.00    1.09
   2 -10  -4    0.95    0.84
  -3  10   4    0.11    0.41
  -3  10   4   -2.48    1.25
   3 -10  -4    0.20    0.55
  -3 -10   4   -0.20    0.59
  -4  10   4   -0.02    0.43
  -4  10   4   -1.78    0.87
   4 -10  -4   -0.10    0.66
  -4 -10   4    0.53    0.92
  -5  10   4   -0.15    0.58
  -5 -10   4    0.02    0.62
  -6  10   4   -0.08    0.60
  -6 -10   4   -1.11    1.13
  -6 -10   4    0.96    0.78
  -7  10   4    0.70    0.70
  -7 -10   4   -0.92    1.11
  -7 -10   4    0.43    0.71
  -4  11  -4   -0.61    0.64
  -4 -11  -4    0.60    1.00
   3  11   4   -1.49    1.22
  -3  11  -4   -1.76    1.09
  -3  11  -4   -1.72    0.84
  -3 -11  -4   -0.02    0.73
   3 -11   4   -0.51    0.46
   2  11   4   -0.88    0.91
   2 -11   4   -0.05    0.59
  -2 -11  -4    1.24    1.09
  -1 -11  -4    0.05    0.63
   1 -11   4    0.41    0.68
   0  11   4   -0.88    0.50
   0 -11  -4   -0.14    0.61
   0 -11   4   -1.03    0.45
  -1  11   4   -0.73    0.53
  -1 -11   4   -0.33    0.65
   1 -11  -4    0.50    0.90
  -2  11   4   -0.82    0.56
   2 -11  -4    0.76    0.93
  -2 -11   4   -0.58    0.92
  -3  11   4   -0.12    0.61
  -3 -11   4    0.03    0.67
   3 -11  -4    0.15    0.63
  -4  11   4   -0.53    0.61
  -4 -11   4   -0.11    1.05
 -16   0  -5    0.38    0.71
 -15   0  -5   -0.02    0.55
 -15   0  -5    0.56    0.40
 -15   0  -5   -0.17    0.35
 -14   0  -5    0.31    0.37
 -14   0  -5   -0.24    0.38
 -14   0  -5   -0.10    0.37
 -13   0  -5    0.15    0.37
 -13   0  -5   -0.36    0.36
 -13   0  -5   -0.02    0.51
 -12   0  -5    0.21    0.45
 -12   0  -5   -0.23    0.34
 -12   0  -5   -0.27    0.35
 -11   0  -5   -0.25    0.27
 -11   0  -5   -0.28    0.33
 -11   0  -5   -0.22    0.46
 -11   0  -5   -0.04    0.23
 -10   0  -5    0.04    0.21
 -10   0  -5    0.21    0.35
 -10   0  -5   -0.02    0.31
 -10   0  -5   -0.16    0.28
  -9   0  -5    0.07    0.18
  -9   0  -5    0.05    0.30
  -9   0  -5   -0.09    0.23
  -9   0  -5    0.43    0.32
  -8   0  -5    0.08    0.28
  -8   0  -5   -0.06    0.17
  -8   0  -5    0.08    0.25
   8   0   5   -0.02    0.16
  -8   0  -5   -0.12    0.24
  -7   0  -5    0.12    0.29
  -7   0  -5    0.01    0.18
   7   0   5    0.02    0.18
  -7   0  -5   -0.13    0.19
  -7   0  -5   -0.10    0.25
   7   0   5   -0.01    0.17
   6   0   5   -0.02    0.18
   6   0   5    0.10    0.17
  -6   0  -5    0.08    0.29
  -6   0  -5    0.17    0.21
  -6   0  -5   -0.14    0.17
  -6   0  -5   -0.26    0.29
   6   0   5    0.10    0.21
  -5   0  -5   -0.15    0.22
  -5   0  -5   -0.02    0.13
   5   0   5    0.07    0.19
   5   0   5    0.03    0.15
  -5   0  -5    0.20    0.17
  -5   0  -5    0.10    0.31
   5   0   5    0.05    0.25
  -5   0  -5    0.06    0.20
  -4   0  -5   -0.15    0.17
  -4   0  -5    0.07    0.20
   4   0   5   -0.02    0.19
   4   0   5   -0.05    0.13
  -4   0  -5    0.25    0.12
   4   0   5   -0.01    0.23
  -4   0  -5    0.11    0.21
  -4   0  -5   -0.06    0.22
  -3   0  -5   -0.27    0.21
  -3   0  -5    0.08    0.26
   3   0   5    0.14    0.20
   3   0   5   -0.15    0.12
   3   0   5    0.00    0.15
  -3   0  -5   -0.11    0.05
  -3   0  -5    0.44    0.25
   3   0   5   -0.04    0.19
  -3   0  -5   -0.11    0.13
   2   0   5    0.08    0.16
   2   0   5    0.12    0.10
   2   0   5    0.24    0.20
   2   0   5    0.01    0.19
  -2   0  -5   -0.12    0.21
  -2   0  -5    1.31    0.66
  -2   0  -5    0.38    0.20
  -2   0  -5    0.02    0.17
  -2   0  -5   -0.03    0.18
   2   0   5   -0.02    0.19
   1   0   5    0.17    0.19
   1   0   5   -0.02    0.14
  -1   0  -5    0.04    0.25
  -1   0  -5   -0.30    0.14
  -1   0  -5   -0.30    0.17
   1   0   5   -0.14    0.12
   1   0   5   -0.26    0.11
  -1   0  -5    0.54    0.29
   1   0   5   -0.25    0.19
  -1   0  -5    1.02    0.51
   0   0   5    0.04    0.20
   0   0   5    0.05    0.18
   0   0   5    0.09    0.21
   0   0  -5    0.93    0.42
   0   0   5    0.57    0.29
   0   0  -5   -0.02    0.12
   0   0  -5   -0.16    0.13
  -1   0   5   -0.16    0.12
  -1   0   5   -0.21    0.19
  -1   0   5    0.17    0.19
   1   0  -5   -0.04    0.38
   1   0  -5   -0.04    0.17
   1   0  -5   -0.24    0.12
  -2   0   5    0.03    0.16
   2   0  -5    0.08    0.12
  -2   0   5    0.12    0.19
  -2   0   5    0.56    0.42
   2   0  -5    0.17    0.15
   2   0  -5    0.23    0.34
   3   0  -5   -0.07    0.14
   3   0  -5   -0.10    0.21
  -3   0   5    0.08    0.42
   3   0  -5   -0.07    0.18
  -3   0   5   -0.10    0.14
  -3   0   5    0.04    0.16
   4   0  -5   -0.08    0.31
  -4   0   5    0.18    0.42
   4   0  -5    0.03    0.16
   4   0  -5   -0.05    0.15
  -4   0   5   -0.13    0.16
  -4   0   5   -0.08    0.15
   5   0  -5   -0.18    0.13
  -5   0   5   -0.47    0.37
   5   0  -5    0.02    0.06
  -5   0   5   -0.06    0.16
  -5   0   5   -0.02    0.14
  -6   0   5    0.10    0.16
  -6   0   5    0.13    0.37
   6   0  -5    0.00    0.11
  -6   0   5    0.02    0.15
   6   0  -5   -0.05    0.11
   6   0  -5   -0.13    0.21
  -7   0   5   -0.40    0.48
  -7   0   5    0.05    0.15
   7   0  -5   -0.44    0.21
  -8   0   5    0.02    0.15
   8   0  -5   -0.19    0.35
  -8   0   5   -0.48    0.45
  -9   0   5   -0.29    0.59
   9   0  -5   -0.29    0.28
  -9   0   5   -0.07    0.13
 -10   0   5   -0.17    0.52
 -10   0   5   -0.11    0.12
  10   0  -5   -0.36    0.24
  11   0  -5   -0.25    0.27
 -11   0   5    0.10    0.11
 -11   0   5   -0.16    0.49
 -12   0   5   -0.06    0.56
  12   0  -5    0.28    0.55
 -12   0   5   -0.16    0.36
 -13   0   5    0.27    0.43
 -13   0   5    0.32    0.85
 -14   0   5    0.08    0.39
 -14   0   5    1.96    1.07
 -15   0   5    1.47    0.84
 -15   0   5    0.25    0.44
 -16   0   5    0.51    0.45
 -16   0   5    0.50    0.48
 -16   0   5    3.26    1.14
 -16   1  -5    1.88    0.93
 -16  -1  -5    1.98    0.91
 -16  -1  -5    3.42    0.66
 -15   1  -5    1.48    0.61
 -15   1  -5    2.45    0.50
 -15   1  -5    1.60    0.75
 -15  -1  -5    1.55    0.75
 -15  -1  -5    3.70    0.67
 -14   1  -5    6.55    0.72
 -14   1  -5    3.32    0.76
 -14   1  -5    4.57    1.09
 -14  -1  -5    4.98    1.17
 -14  -1  -5    5.75    0.80
 -13   1  -5    0.29    0.52
 -13   1  -5    0.49    0.53
 -13   1  -5    1.17    0.39
 -13   1  -5    0.41    0.39
 -13  -1  -5    0.78    0.45
 -13  -1  -5    0.42    0.41
 -13  -1  -5    0.71    0.56
 -12   1  -5    1.67    0.75
 -12   1  -5    1.27    0.53
 -12   1  -5    2.94    0.57
 -12   1  -5    2.64    0.52
 -12  -1  -5    1.66    0.78
 -12  -1  -5    1.18    0.44
 -12  -1  -5    2.99    0.62
 -11   1  -5    4.22    0.63
 -11   1  -5    2.85    0.87
 -11   1  -5    4.02    0.52
 -11   1  -5    2.72    0.61
 -11   1  -5    4.25    0.67
 -11  -1  -5    3.95    0.67
 -11  -1  -5    2.96    0.53
 -11  -1  -5    4.15    0.53
 -11  -1  -5    4.42    0.97
 -10   1  -5    0.20    0.31
 -10   1  -5    0.18    0.36
 -10   1  -5    0.12    0.24
 -10   1  -5   -0.02    0.22
 -10   1  -5   -0.10    0.30
 -10  -1  -5   -0.17    0.28
 -10  -1  -5   -0.01    0.26
 -10  -1  -5    0.34    0.50
 -10  -1  -5   -0.16    0.21
  -9   1  -5    0.25    0.23
   9   1   5    0.29    0.23
  -9   1  -5    0.03    0.20
  -9   1  -5    0.33    0.46
  -9   1  -5    0.16    0.29
  -9   1  -5    0.34    0.30
  -9  -1  -5    0.36    0.37
  -9  -1  -5    0.29    0.24
  -9  -1  -5    0.27    0.32
  -9  -1  -5    0.17    0.44
  -9  -1  -5    0.18    0.23
  -8   1  -5    7.15    0.55
   8   1   5    7.10    0.55
  -8   1  -5    6.70    0.91
  -8   1  -5    7.30    0.62
  -8   1  -5    4.34    0.78
  -8   1  -5    6.70    0.58
  -8  -1  -5    6.84    0.81
  -8  -1  -5    4.52    0.78
  -8  -1  -5    8.25    0.75
  -8  -1  -5    6.61    0.53
  -8  -1  -5    6.18    0.67
  -7   1  -5   25.44    0.92
   7   1   5   24.88    0.99
  -7   1  -5   25.60    0.93
  -7   1  -5   24.53    1.62
  -7   1  -5   26.28    1.48
   7   1   5   23.86    1.47
  -7   1  -5   23.60    1.00
  -7  -1  -5   25.05    1.13
  -7  -1  -5   26.25    1.14
  -7  -1  -5   25.58    0.94
  -7  -1  -5   25.71    1.16
   7  -1   5   23.88    1.37
  -7  -1  -5   25.99    1.69
   6   1   5    0.91    0.21
  -6   1  -5    0.98    0.27
   6   1   5    0.76    0.34
  -6   1  -5    0.94    0.19
  -6   1  -5    1.07    0.32
   6   1   5    1.40    0.34
  -6   1  -5    0.82    0.38
  -6   1  -5    0.92    0.33
   6  -1   5    0.79    0.29
  -6  -1  -5    1.06    0.34
   6  -1   5    1.26    0.27
  -6  -1  -5    0.86    0.25
  -6  -1  -5    1.33    0.42
  -6  -1  -5    1.01    0.46
  -6  -1  -5    1.25    0.29
  -5   1  -5    1.94    0.37
  -5   1  -5    1.01    0.42
   5   1   5    1.79    0.38
  -5   1  -5    1.10    0.30
   5   1   5    1.28    0.40
  -5   1  -5    1.88    0.22
   5   1   5    1.21    0.22
  -5   1  -5    2.23    0.35
  -5  -1  -5    1.11    0.45
  -5  -1  -5    1.99    0.32
   5  -1   5    1.69    0.30
  -5  -1  -5    1.67    0.43
   5  -1   5    1.33    0.30
  -5  -1  -5    1.61    0.34
  -5  -1  -5    1.24    0.27
   4   1   5    5.58    0.48
  -4   1  -5    5.15    0.45
   4   1   5    4.54    0.66
  -4   1  -5    5.43    0.68
  -4   1  -5    5.64    0.47
   4   1   5    5.77    0.46
  -4   1  -5    5.81    0.65
   4  -1   5    5.52    0.59
  -4  -1  -5    5.65    0.52
  -4  -1  -5    5.22    0.41
  -4  -1  -5    5.80    0.54
   4  -1   5    5.41    0.63
  -4  -1  -5    3.55    0.60
  -4  -1  -5    6.42    0.57
   4  -1   5    5.74    0.44
  -3   1  -5   34.51    1.03
   3   1   5   35.68    1.09
  -3   1  -5   35.08    1.50
  -3   1  -5   36.25    1.47
  -3   1  -5   34.34    1.10
  -3   1  -5   33.71    1.77
   3   1   5   34.10    1.15
   3   1   5   36.19    1.05
   3   1   5   35.42    1.47
   3  -1   5   35.06    1.40
  -3  -1  -5   35.43    1.54
  -3  -1  -5   35.02    0.99
  -3  -1  -5   36.59    1.15
  -3  -1  -5   34.91    1.22
   3  -1   5   34.76    0.98
   3  -1   5   35.99    1.05
  -3  -1  -5   35.38    1.03
   3  -1   5   35.31    1.43
   2   1   5    0.88    0.33
  -2   1  -5    2.19    0.78
   2   1   5    0.41    0.22
  -2   1  -5    0.95    0.24
  -2   1  -5    0.51    0.27
  -2   1  -5    0.91    0.25
   2   1   5    1.06    0.26
   2   1   5    0.84    0.22
  -2   1  -5    0.79    0.26
   2  -1   5    0.60    0.23
   2  -1   5    1.30    0.29
  -2  -1  -5    0.63    0.19
  -2  -1  -5    1.00    0.23
   2  -1   5    1.54    0.71
   2  -1   5    0.71    0.22
   2  -1   5    0.78    0.24
  -2  -1  -5    0.75    0.34
   2  -1   5    0.89    0.16
  -2  -1  -5    0.81    0.31
  -1   1  -5   13.80    0.66
  -1   1  -5   13.93    0.80
  -1   1  -5   17.30    1.41
  -1   1  -5   13.43    0.65
   1   1   5   14.18    0.74
  -1   1  -5   16.22    1.05
   1   1   5   14.57    0.70
   1   1   5   13.51    0.87
  -1  -1  -5   14.38    0.78
   1  -1   5   14.16    0.63
  -1  -1  -5   12.81    0.66
   1  -1   5   15.09    0.80
   1  -1   5   14.33    0.65
   1  -1   5   17.23    1.27
  -1  -1  -5   13.67    0.59
   1  -1   5   14.74    0.94
  -1  -1  -5   15.95    0.99
  -1  -1  -5   16.15    1.26
   0   1   5   -0.12    0.17
   0   1   5   -0.12    0.13
   0   1   5    0.18    0.26
   0   1  -5    0.03    0.16
   0   1  -5    0.27    0.38
   0   1  -5   -0.05    0.14
   0   1  -5   -0.11    0.15
   0  -1   5   -0.01    0.16
   0  -1  -5    0.37    0.31
   0  -1   5    0.01    0.20
   0  -1  -5   -0.11    0.17
   0  -1  -5    0.13    0.14
   0  -1  -5    1.33    0.53
   0  -1   5   -0.14    0.12
   0  -1   5   -0.07    0.14
   0  -1  -5   -0.37    0.15
   1   1  -5   14.56    0.93
  -1   1   5   14.43    0.60
  -1   1   5   13.22    0.69
  -1   1   5   13.59    0.80
   1   1  -5   13.70    1.06
  -1   1   5   15.59    0.94
   1   1  -5   13.75    0.64
   1   1  -5   15.13    0.70
   1   1  -5   13.98    0.65
  -1  -1   5   13.65    0.62
   1  -1  -5   15.44    0.94
   1  -1  -5   14.21    0.72
   1  -1  -5   14.14    0.58
  -1  -1   5   14.78    1.16
  -1  -1   5   14.38    0.62
  -1  -1   5   14.13    0.63
  -1  -1   5   14.63    0.91
   1  -1  -5   14.91    1.01
  -2   1   5    0.85    0.20
   2   1  -5    0.60    0.24
  -2   1   5    1.32    0.46
  -2   1   5    0.45    0.30
   2   1  -5    0.94    0.27
  -2   1   5    1.56    0.38
  -2   1   5    0.66    0.26
   2   1  -5    1.53    0.27
   2   1  -5    0.93    0.46
  -2  -1   5    0.75    0.28
   2  -1  -5    0.81    0.22
  -2  -1   5    0.85    0.27
   2  -1  -5    0.76    0.28
  -2  -1   5    0.87    0.19
  -2  -1   5    0.78    0.42
   2  -1  -5    0.84    0.35
   3   1  -5   34.31    1.80
  -3   1   5   35.83    1.61
  -3   1   5   34.08    1.47
   3   1  -5   33.93    0.98
   3   1  -5   33.48    0.98
  -3   1   5   35.16    0.88
  -3   1   5   34.90    1.01
  -3  -1   5   34.68    1.01
   3  -1  -5   34.60    0.87
   3  -1  -5   33.74    0.99
   3  -1  -5   33.71    1.53
  -3  -1   5   35.65    0.98
  -3  -1   5   34.66    1.85
  -4   1   5    4.87    0.34
  -4   1   5    4.95    0.80
   4   1  -5    4.83    0.80
   4   1  -5    5.17    0.43
   4   1  -5    5.62    0.45
  -4   1   5    4.61    0.39
  -4  -1   5    5.57    0.91
   4  -1  -5    5.55    0.36
  -4  -1   5    5.34    0.44
   4  -1  -5    5.07    0.40
   4  -1  -5    5.66    0.76
   5   1  -5    2.10    0.31
   5   1  -5    1.75    0.27
  -5   1   5    1.91    0.26
  -5   1   5    1.81    0.58
  -5   1   5    1.87    0.30
   5  -1  -5    1.71    0.23
  -5  -1   5    1.48    0.32
  -5  -1   5    1.54    0.58
   6   1  -5    1.06    0.33
  -6   1   5    0.86    0.53
  -6   1   5    1.23    0.22
  -6   1   5    1.36    0.26
   6   1  -5    1.34    0.26
   6  -1  -5    0.76    0.36
  -6  -1   5    0.88    0.55
   6  -1  -5    1.17    0.14
   6  -1  -5    1.10    0.15
  -6  -1   5    1.12    0.28
  -7   1   5   25.21    1.89
  -7   1   5   25.15    0.74
   7   1  -5   23.87    0.68
   7   1  -5   25.05    1.16
  -7   1   5   23.86    0.64
   7   1  -5   25.25    0.72
   7  -1  -5   25.00    1.16
  -7  -1   5   24.42    2.11
  -7  -1   5   24.61    0.85
  -8   1   5    6.87    1.22
   8   1  -5    6.80    0.26
   8   1  -5    6.56    0.82
  -8   1   5    6.82    0.37
   8   1  -5    6.47    0.24
  -8  -1   5    6.64    0.50
  -8  -1   5    4.85    1.15
   8  -1  -5    6.45    0.75
   9   1  -5    0.05    0.31
  -9   1   5   -0.05    0.53
  -9  -1   5    0.05    0.50
  -9  -1   5    0.10    0.21
   9  -1  -5    0.46    0.42
 -10   1   5   -0.17    0.54
  10   1  -5   -0.02    0.31
 -10  -1   5    0.06    0.21
 -10  -1   5    0.00    0.25
 -10  -1   5   -0.38    0.67
  10  -1  -5   -0.31    0.37
 -11   1   5    4.33    1.20
  11   1  -5    2.78    0.76
  11  -1  -5    4.56    0.84
 -11  -1   5    4.26    0.41
 -11  -1   5    3.17    0.64
 -11  -1   5    4.04    1.36
 -12   1   5    1.66    0.95
  12   1  -5    1.84    0.69
 -12  -1   5    1.55    0.55
 -12  -1   5    2.57    0.33
  12  -1  -5    1.95    0.62
 -12  -1   5    1.97    1.17
  13   1  -5    0.73    0.50
 -13   1   5    1.78    0.99
 -13  -1   5    0.89    0.22
 -13  -1   5    1.21    1.05
 -13  -1   5    0.61    0.42
 -14   1   5    6.85    1.60
 -14   1   5    8.08    1.27
 -14   1   5    4.48    0.94
 -14  -1   5    4.68    0.85
 -14  -1   5    6.20    1.65
 -15   1   5    3.01    0.79
 -15   1   5    5.23    1.33
 -15   1   5    2.03    0.72
 -15  -1   5    3.07    1.23
 -15  -1   5    2.26    0.71
 -16   1   5    5.11    1.44
 -16   1   5    2.71    0.85
 -16   1   5    3.24    0.86
 -16  -1   5    3.98    1.43
 -16   2  -5    9.05    1.70
 -16   2  -5   10.81    1.71
 -16  -2  -5    7.99    1.55
 -16  -2  -5   10.83    1.06
 -15   2  -5    1.37    0.42
 -15   2  -5    0.51    0.55
 -15   2  -5    0.80    0.74
 -15  -2  -5    0.81    0.76
 -15  -2  -5    1.35    0.54
 -14   2  -5    3.13    1.04
 -14   2  -5    3.24    0.58
 -14   2  -5    1.62    0.66
 -14  -2  -5    2.23    0.88
 -14  -2  -5    3.81    0.73
 -13   2  -5    2.86    0.77
 -13   2  -5    4.92    0.68
 -13   2  -5    3.52    1.01
 -13   2  -5    5.92    0.84
 -13  -2  -5    3.72    0.74
 -13  -2  -5    3.49    0.92
 -12   2  -5   -0.37    0.38
 -12   2  -5   -0.19    0.28
 -12   2  -5    0.02    0.29
 -12   2  -5   -0.17    0.52
 -12  -2  -5   -0.07    0.40
 -12  -2  -5   -0.35    0.24
 -12  -2  -5    0.04    0.43
 -11   2  -5   -0.17    0.49
 -11   2  -5   -0.34    0.23
 -11   2  -5   -0.47    0.34
 -11   2  -5    0.10    0.29
 -11   2  -5   -0.34    0.27
 -11  -2  -5   -0.34    0.22
 -11  -2  -5   -0.22    0.34
 -11  -2  -5    0.16    0.29
 -11  -2  -5   -0.20    0.42
 -10   2  -5    0.67    0.34
 -10   2  -5    0.28    0.33
 -10   2  -5    0.36    0.29
 -10   2  -5    0.45    0.42
 -10   2  -5    0.72    0.33
 -10  -2  -5    0.17    0.55
 -10  -2  -5    0.56    0.55
 -10  -2  -5    1.17    0.35
 -10  -2  -5    0.33    0.25
 -10  -2  -5    0.49    0.47
  -9   2  -5    0.58    0.40
  -9   2  -5    0.65    0.41
  -9   2  -5    0.69    0.30
  -9   2  -5    0.39    0.31
  -9   2  -5    0.88    0.34
  -9  -2  -5    0.21    0.22
  -9  -2  -5    0.32    0.38
  -9  -2  -5    0.54    0.50
  -9  -2  -5    0.00    0.47
  -8   2  -5    0.46    0.25
  -8   2  -5    0.13    0.33
  -8   2  -5    0.50    0.30
  -8   2  -5    0.03    0.39
  -8   2  -5    0.59    0.26
  -8  -2  -5   -0.18    0.47
   8  -2   5    0.32    0.20
  -8  -2  -5    0.86    0.40
  -8  -2  -5    0.48    0.47
  -8  -2  -5    0.26    0.20
   7   2   5   23.89    1.53
  -7   2  -5   22.88    1.53
  -7   2  -5   24.59    1.65
  -7   2  -5   24.36    1.00
  -7   2  -5   22.47    0.99
   7   2   5   24.61    1.11
  -7   2  -5   24.96    0.98
   7  -2   5   22.71    1.43
   7  -2   5   24.75    0.84
  -7  -2  -5   25.07    1.24
  -7  -2  -5   23.86    0.86
  -7  -2  -5   24.61    1.34
  -7  -2  -5   25.75    1.72
  -6   2  -5   22.74    1.55
   6   2   5   22.78    1.40
  -6   2  -5   25.39    1.53
  -6   2  -5   23.18    0.96
  -6   2  -5   23.81    0.88
   6   2   5   23.14    1.07
  -6   2  -5   22.16    0.97
   6  -2   5   22.60    0.83
  -6  -2  -5   22.65    1.56
  -6  -2  -5   23.57    0.77
   6  -2   5   24.12    1.44
  -6  -2  -5   20.74    1.13
  -6  -2  -5   23.18    1.19
  -5   2  -5   51.98    2.12
  -5   2  -5   48.33    1.41
  -5   2  -5   49.17    1.38
  -5   2  -5   52.45    2.38
   5   2   5   49.77    1.08
   5   2   5   50.71    2.01
  -5   2  -5   51.62    1.25
   5   2   5   51.17    1.58
  -5   2  -5   51.99    2.11
  -5  -2  -5   53.38    1.71
  -5  -2  -5   50.54    2.16
  -5  -2  -5   47.62    1.61
   5  -2   5   50.09    1.28
   5  -2   5   51.04    1.99
  -4   2  -5    0.65    0.71
  -4   2  -5    0.31    0.22
   4   2   5    0.01    0.27
  -4   2  -5    0.11    0.29
  -4   2  -5   -0.04    0.23
   4   2   5    0.02    0.10
  -4   2  -5   -0.06    0.23
   4   2   5   -0.11    0.18
  -4   2  -5    0.05    0.21
   4   2   5    0.23    0.30
  -4  -2  -5    0.14    0.29
  -4  -2  -5    0.13    0.29
   4  -2   5   -0.02    0.17
  -4  -2  -5   -0.03    0.34
   4  -2   5   -0.04    0.15
   4  -2   5   -0.09    0.12
  -3   2  -5    0.37    0.31
  -3   2  -5    0.21    0.26
  -3   2  -5    0.11    0.19
   3   2   5    0.26    0.16
   3   2   5    0.12    0.28
  -3   2  -5    0.56    0.52
  -3   2  -5    0.20    0.20
  -3   2  -5    0.35    0.28
   3   2   5    0.11    0.22
   3   2   5    0.28    0.31
   3  -2   5    0.14    0.18
  -3  -2  -5    0.32    0.37
   3  -2   5    0.20    0.17
  -3  -2  -5    0.06    0.25
   3  -2   5    0.07    0.17
  -3  -2  -5    0.39    0.33
   2   2   5   21.94    1.22
  -2   2  -5   21.28    0.88
   2   2   5   20.92    1.04
   2   2   5   20.68    0.99
  -2   2  -5   19.87    1.07
  -2   2  -5   20.20    1.17
  -2   2  -5   23.07    1.63
   2  -2   5   23.31    1.67
  -2  -2  -5   21.39    1.01
   2  -2   5   20.25    1.13
  -2  -2  -5   21.76    1.06
   2  -2   5   21.73    0.89
  -2  -2  -5   21.93    1.28
   2  -2   5   21.14    0.83
  -1   2  -5   84.18    2.41
   1   2   5   85.19    2.41
  -1   2  -5   85.67    1.83
   1   2   5   86.99    2.15
  -1   2  -5   85.12    2.76
  -1   2  -5   83.66    2.05
   1   2   5   84.49    1.97
  -1  -2  -5   87.13    2.14
   1  -2   5   84.42    2.76
   1  -2   5   85.25    1.82
  -1  -2  -5   84.89    2.01
   1  -2   5   86.25    1.86
   1  -2   5   84.37    2.36
  -1  -2  -5   87.79    2.52
   0   2  -5    1.44    0.36
   0   2   5    1.32    0.42
   0   2  -5    1.75    0.52
   0   2   5    1.08    0.36
   0   2  -5    0.97    0.32
   0   2   5    1.65    0.35
   0   2  -5    1.05    0.23
   0  -2   5    1.33    0.31
   0  -2   5    1.08    0.30
   0  -2  -5    2.00    0.50
   0  -2  -5    1.07    0.38
   0  -2  -5    1.16    0.33
   0  -2   5    2.04    0.72
   0  -2  -5    1.71    0.45
  -1   2   5   86.20    2.16
  -1   2   5   82.46    1.89
  -1   2   5   85.47    2.31
   1   2  -5   83.75    1.83
   1   2  -5   85.29    2.38
   1   2  -5   83.60    2.82
   1   2  -5   83.55    1.62
  -1   2   5   86.63    2.40
  -1  -2   5   84.57    1.84
   1  -2  -5   88.08    2.25
   1  -2  -5   84.41    2.28
  -1  -2   5   83.79    2.32
   1  -2  -5   86.03    1.91
  -1  -2   5   85.82    2.89
  -2   2   5   21.60    1.17
  -2   2   5   22.09    1.14
   2   2  -5   21.07    0.88
  -2   2   5   22.93    1.27
  -2   2   5   20.00    0.87
   2   2  -5   21.95    1.28
   2   2  -5   21.48    0.57
   2   2  -5   20.48    1.43
  -2  -2   5   21.48    1.51
   2  -2  -5   20.30    0.73
   2  -2  -5   21.04    1.14
  -2  -2   5   20.80    0.91
   2  -2  -5   20.86    0.91
  -2  -2   5   22.11    1.24
   2  -2  -5   20.61    1.01
  -3   2   5   -0.01    0.22
  -3   2   5    0.28    0.20
  -3   2   5    0.36    0.35
   3   2  -5    0.05    0.25
   3   2  -5    0.30    0.35
  -3  -2   5    0.09    0.27
  -3  -2   5    0.03    0.23
   3  -2  -5    0.20    0.17
   3  -2  -5    0.06    0.23
   3  -2  -5   -0.03    0.21
  -3  -2   5    0.33    0.53
  -4   2   5    0.15    0.31
  -4   2   5   -0.37    0.17
   4   2  -5   -0.09    0.22
  -4   2   5   -0.20    0.20
   4   2  -5   -0.14    0.26
   4  -2  -5   -0.04    0.16
  -4  -2   5   -0.25    0.30
   4  -2  -5    0.02    0.19
  -4  -2   5    0.04    0.39
  -4  -2   5   -0.28    0.23
   5   2  -5   50.75    1.32
  -5   2   5   51.65    2.12
  -5   2   5   50.35    1.30
  -5   2   5   51.25    2.07
   5   2  -5   51.15    1.39
   5  -2  -5   51.20    1.36
  -5  -2   5   49.45    1.40
  -5  -2   5   49.76    2.74
  -5  -2   5   50.85    1.04
  -5  -2   5   54.75    2.01
   5  -2  -5   51.51    1.05
   6   2  -5   23.05    1.05
   6   2  -5   23.34    0.86
  -6   2   5   22.14    1.47
  -6   2   5   22.48    0.84
   6   2  -5   23.18    0.92
  -6   2   5   24.58    1.59
  -6  -2   5   21.09    0.95
  -6  -2   5   21.54    2.00
   6  -2  -5   23.22    0.66
  -6  -2   5   23.31    0.82
   6  -2  -5   22.47    0.59
   6  -2  -5   23.83    1.01
   7   2  -5   23.78    0.86
  -7   2   5   24.09    1.69
   7   2  -5   23.12    1.17
  -7   2   5   23.91    0.82
  -7   2   5   23.08    1.61
   7   2  -5   22.27    0.89
  -7  -2   5   25.27    2.14
  -7  -2   5   22.83    0.98
  -7  -2   5   25.18    0.99
   7  -2  -5   23.44    1.09
  -8   2   5    0.43    0.20
  -8   2   5    0.58    0.49
  -8   2   5    0.15    0.32
   8   2  -5    0.11    0.27
   8   2  -5    0.52    0.24
  -8  -2   5    0.37    0.66
  -8  -2   5    0.45    0.23
  -8  -2   5    0.50    0.30
   8  -2  -5    0.33    0.32
  -9   2   5    0.48    0.19
  -9   2   5    0.54    0.49
   9   2  -5    0.98    0.23
   9   2  -5    0.57    0.36
  -9   2   5    0.51    0.53
   9   2  -5    0.51    0.19
   9  -2  -5    0.24    0.38
  -9  -2   5    0.30    0.77
  -9  -2   5    0.47    0.28
  -9  -2   5    0.65    0.32
 -10   2   5    0.73    0.18
  10   2  -5    0.75    0.09
  10   2  -5    0.44    0.39
  10   2  -5    0.90    0.10
 -10   2   5    0.40    0.51
 -10   2   5    1.00    0.65
 -10  -2   5    0.47    0.89
  10  -2  -5    1.42    0.57
 -10  -2   5    0.63    0.32
 -10  -2   5    1.01    0.34
 -11   2   5   -0.18    0.29
 -11   2   5    0.10    0.58
  11   2  -5   -0.31    0.30
 -11  -2   5    0.13    0.28
 -11  -2   5   -0.11    0.27
  11  -2  -5    0.20    0.46
 -11  -2   5   -0.03    0.62
 -12   2   5    0.33    0.67
 -12   2   5    0.69    0.53
  12   2  -5   -0.66    0.48
 -12  -2   5    0.15    0.28
  12  -2  -5    0.06    0.39
 -12  -2   5   -0.10    0.65
 -12  -2   5    0.25    0.35
  13   2  -5    3.88    0.84
 -13   2   5    3.88    0.94
 -13   2   5    4.97    1.30
 -13  -2   5    4.69    1.61
 -13  -2   5    3.96    0.50
 -13  -2   5    3.68    0.71
 -14   2   5    4.69    1.31
 -14   2   5    3.53    0.90
 -14  -2   5    2.88    0.43
 -14  -2   5    4.39    1.55
 -14  -2   5    2.43    0.64
 -15   2   5    0.84    0.58
 -15   2   5    1.40    0.58
 -15   2   5    2.00    0.90
 -15   2   5    0.78    0.52
 -15  -2   5    1.40    0.89
 -16   2   5   15.77    1.81
 -16   2   5   12.26    1.84
 -16   2   5   11.76    1.67
 -16  -2   5   19.29    2.94
 -16   3  -5    3.25    1.14
 -16   3  -5    1.05    0.74
 -16  -3  -5    2.75    0.77
 -16  -3  -5    0.93    0.92
 -15   3  -5    0.00    0.32
 -15   3  -5   -0.32    0.49
 -15   3  -5   -0.20    0.41
 -15  -3  -5   -0.17    0.67
 -15  -3  -5   -0.25    0.48
 -14   3  -5    0.59    0.55
 -14   3  -5    0.54    0.39
 -14   3  -5    0.14    0.51
 -14  -3  -5    0.21    0.70
 -14  -3  -5    0.37    0.54
 -13   3  -5    1.09    0.63
 -13   3  -5    0.77    0.60
 -13   3  -5    0.95    0.47
 -13   3  -5    1.03    0.45
 -13  -3  -5    0.69    0.76
 -13  -3  -5    1.51    0.64
 -12   3  -5    0.33    0.42
 -12   3  -5    0.25    0.46
 -12   3  -5    0.46    0.36
 -12   3  -5    0.08    0.50
 -12  -3  -5   -0.44    0.56
 -12  -3  -5    0.67    0.50
 -11   3  -5    3.42    0.86
 -11   3  -5    1.90    0.69
 -11   3  -5    2.81    0.56
 -11   3  -5    4.15    0.63
 -11  -3  -5    3.39    0.87
 -11  -3  -5    3.26    0.74
 -10   3  -5    3.28    0.57
 -10   3  -5    2.41    0.64
 -10   3  -5    3.61    0.57
 -10   3  -5    2.94    0.56
 -10   3  -5    2.36    0.72
 -10  -3  -5    3.47    0.74
 -10  -3  -5    2.10    0.80
  -9   3  -5    1.34    0.42
  -9   3  -5    1.01    0.58
  -9   3  -5    1.56    0.40
  -9   3  -5    1.06    0.56
  -9   3  -5    2.14    0.48
  -9  -3  -5    2.16    0.61
  -9  -3  -5    0.19    0.63
  -9  -3  -5    0.90    0.61
  -8   3  -5    0.33    0.46
  -8   3  -5    0.29    0.32
  -8   3  -5   -0.02    0.37
  -8   3  -5    0.34    0.34
  -8   3  -5    0.30    0.31
   8  -3   5    0.40    0.23
  -8  -3  -5    0.53    0.55
  -8  -3  -5   -0.26    0.53
  -8  -3  -5   -0.06    0.37
  -7   3  -5   11.20    0.77
   7   3   5   14.26    1.42
  -7   3  -5   11.90    1.29
  -7   3  -5   11.99    0.79
  -7   3  -5   12.90    0.91
  -7   3  -5   13.74    1.84
  -7   3  -5   12.90    1.35
  -7  -3  -5   12.22    1.22
  -7  -3  -5   12.02    1.25
  -7  -3  -5   14.39    1.01
   7  -3   5   12.44    0.69
  -6   3  -5    0.44    0.38
  -6   3  -5    0.63    0.34
  -6   3  -5    0.41    0.33
   6   3   5    0.29    0.34
  -6   3  -5   -0.12    0.80
  -6   3  -5    0.35    0.32
   6  -3   5    0.47    0.22
  -6  -3  -5    0.70    0.53
  -6  -3  -5    0.78    0.45
  -6  -3  -5    0.15    0.48
   6  -3   5    0.24    0.23
  -5   3  -5  133.10    4.09
  -5   3  -5  135.93    3.82
  -5   3  -5  135.26    3.69
  -5   3  -5  135.98    2.73
   5   3   5  134.87    2.93
  -5   3  -5  135.10    2.66
   5   3   5  136.16    3.61
   5  -3   5  132.03    3.68
  -5  -3  -5  130.51    3.00
   5  -3   5  133.25    2.73
  -5  -3  -5  131.96    3.65
   5  -3   5  133.89    2.47
  -5  -3  -5  136.38    3.25
  -4   3  -5   52.07    2.49
   4   3   5   49.68    2.06
  -4   3  -5   51.75    1.52
  -4   3  -5   49.56    2.17
   4   3   5   49.65    0.90
  -4   3  -5   50.46    1.52
   4   3   5   48.90    1.67
   4   3   5   50.12    1.85
  -4  -3  -5   48.89    2.09
   4  -3   5   49.97    1.45
   4  -3   5   49.02    1.46
  -4  -3  -5   49.23    1.84
  -4  -3  -5   46.93    1.71
   4  -3   5   48.69    2.05
  -3   3  -5   37.23    2.07
  -3   3  -5   35.55    1.25
   3   3   5   35.85    1.41
  -3   3  -5   34.38    1.25
   3   3   5   35.51    1.57
  -3   3  -5   34.87    1.72
   3   3   5   36.56    1.72
   3  -3   5   36.65    2.02
   3  -3   5   36.45    1.73
  -3  -3  -5   36.77    1.56
   3  -3   5   36.10    1.26
   3  -3   5   37.14    1.27
  -3  -3  -5   36.76    1.88
  -3  -3  -5   35.39    1.45
  -2   3  -5   12.87    0.83
  -2   3  -5   13.14    1.07
  -2   3  -5   12.50    1.30
   2   3   5   12.62    1.16
   2   3   5   12.83    0.96
  -2   3  -5   12.74    0.83
   2   3   5   11.76    0.83
   2  -3   5   13.96    1.49
   2  -3   5   11.51    0.78
   2  -3   5   12.33    0.98
  -2  -3  -5   12.93    1.14
   2  -3   5   12.36    0.88
  -2  -3  -5   12.31    0.98
  -2  -3  -5   11.88    0.93
   1   3   5   14.54    1.10
  -1   3  -5   14.54    0.83
   1   3   5   14.02    0.92
  -1   3  -5   14.43    1.18
   1   3   5   14.64    1.27
  -1   3  -5   13.82    1.27
   1  -3   5   14.74    0.86
   1  -3   5   14.56    1.49
  -1  -3  -5   13.86    0.94
  -1  -3  -5   13.71    0.89
   1  -3   5   13.80    1.01
  -1  -3  -5   14.65    1.17
   1  -3   5   14.68    0.93
   0   3  -5    0.30    0.35
   0   3  -5   -0.10    0.13
   0   3   5    0.03    0.37
   0   3  -5   -0.21    0.19
   0   3   5    0.14    0.50
   0   3  -5    0.10    0.40
   0   3   5   -0.08    0.21
   0  -3  -5    0.06    0.32
   0  -3   5    0.16    0.25
   0  -3  -5    0.46    0.39
   0  -3   5   -0.06    0.23
   0  -3  -5    0.11    0.28
   0  -3   5    0.80    0.50
   0  -3   5    0.11    0.33
  -1   3   5   13.94    1.02
   1   3  -5   14.30    1.30
   1   3  -5   13.67    0.81
   1   3  -5   13.49    0.63
  -1   3   5   14.32    0.89
   1   3  -5   14.42    1.08
  -1   3   5   14.65    1.33
  -1  -3   5   14.55    1.06
   1  -3  -5   13.42    1.01
   1  -3  -5   13.92    0.85
   1  -3  -5   14.61    0.91
  -1  -3   5   14.04    1.29
  -1  -3   5   13.78    0.87
  -1  -3   5   14.75    1.02
   2   3  -5   12.01    0.45
   2   3  -5   11.84    0.77
  -2   3   5   12.07    0.78
   2   3  -5   12.25    1.27
   2   3  -5   13.38    1.15
  -2   3   5   13.09    1.09
   2  -3  -5   12.15    0.67
  -2  -3   5   12.71    1.28
   2  -3  -5   11.57    0.98
  -2  -3   5   11.53    0.82
  -2  -3   5   11.94    1.01
   2  -3  -5   12.27    0.78
   3   3  -5   35.19    1.32
  -3   3   5   34.79    1.29
   3   3  -5   35.73    2.10
   3   3  -5   36.80    1.70
  -3   3   5   36.74    1.22
  -3   3   5   36.20    1.75
  -3  -3   5   33.63    2.09
   3  -3  -5   34.29    1.17
   3  -3  -5   35.59    1.66
  -3  -3   5   37.64    1.65
   3  -3  -5   35.58    1.26
  -3  -3   5   35.48    1.34
   4   3  -5   48.80    2.59
   4   3  -5   51.73    1.58
  -4   3   5   51.20    1.53
  -4   3   5   52.03    1.62
  -4   3   5   48.53    2.07
   4  -3  -5   49.55    1.43
  -4  -3   5   49.38    2.65
  -4  -3   5   49.19    1.92
   4  -3  -5   46.78    2.00
  -4  -3   5   47.58    1.55
   5   3  -5  137.98    2.75
  -5   3   5  133.71    3.75
  -5   3   5  138.54    3.25
   5   3  -5  131.39    2.50
  -5   3   5  132.64    2.57
   5  -3  -5  134.51    2.39
  -5  -3   5  132.85    2.72
   5  -3  -5  135.67    2.29
  -5  -3   5  137.82    3.43
  -5  -3   5  136.85    4.86
   5  -3  -5  134.02    2.11
  -6   3   5    0.20    0.43
   6   3  -5    0.99    0.36
   6   3  -5    0.76    0.30
  -6   3   5    0.78    0.30
  -6   3   5    0.62    0.38
   6  -3  -5    0.63    0.21
  -6  -3   5   -0.10    0.34
   6  -3  -5    0.27    0.15
  -6  -3   5    0.81    0.38
   6  -3  -5    0.74    0.31
  -6  -3   5    0.58    0.70
  -7   3   5   12.27    0.72
  -7   3   5   12.09    1.31
   7   3  -5   12.68    0.81
  -7   3   5   13.61    1.22
   7   3  -5   12.17    0.91
  -7  -3   5   11.81    1.79
  -7  -3   5   10.79    1.16
  -7  -3   5   11.56    0.57
   7  -3  -5   13.19    0.83
   7  -3  -5   11.95    0.52
  -7  -3   5   11.14    0.82
   7  -3  -5   12.67    0.48
   8   3  -5    0.28    0.33
  -8   3   5    0.13    0.46
  -8   3   5    0.04    0.40
   8   3  -5    0.30    0.23
  -8   3   5    0.12    0.23
  -8  -3   5   -0.22    0.40
   8  -3  -5    0.27    0.25
  -8  -3   5    0.08    0.71
  -8  -3   5    0.16    0.32
  -8  -3   5    0.35    0.20
   9   3  -5    2.01    0.38
  -9   3   5    1.38    0.35
  -9   3   5    1.38    0.65
  -9   3   5    1.41    0.56
   9   3  -5    1.25    0.47
  -9  -3   5    0.64    0.51
  -9  -3   5    0.71    0.94
   9  -3  -5    1.37    0.48
  -9  -3   5    1.94    0.50
  -9  -3   5    1.37    0.32
  10   3  -5    2.33    0.68
 -10   3   5    2.89    0.40
 -10   3   5    3.70    0.94
 -10   3   5    2.83    0.77
  10   3  -5    2.77    0.39
 -10  -3   5    1.55    0.63
 -10  -3   5    2.95    0.48
  10  -3  -5    3.19    0.64
 -10  -3   5    3.33    0.60
 -10  -3   5    2.34    1.08
 -11   3   5    3.51    0.37
 -11   3   5    2.70    0.84
  11   3  -5    3.45    0.85
  11   3  -5    3.59    0.35
 -11   3   5    3.96    1.05
 -11  -3   5    3.08    0.58
 -11  -3   5    3.20    0.56
  11  -3  -5    1.82    0.63
 -11  -3   5    2.34    1.12
  12   3  -5    0.56    0.53
 -12   3   5    0.74    0.51
 -12   3   5    1.26    0.72
 -12  -3   5    0.27    0.38
 -12  -3   5    0.38    0.33
 -12  -3   5    0.00    0.71
 -13   3   5    1.48    0.72
 -13   3   5    0.79    0.57
 -13   3   5    2.28    0.94
 -13  -3   5    1.28    0.44
 -13  -3   5    1.49    1.03
 -14   3   5    0.75    0.57
 -14   3   5    0.80    0.62
 -14   3   5    2.43    0.85
 -14  -3   5    0.59    0.40
 -14  -3   5    1.53    1.19
 -15   3   5    2.54    0.81
 -15   3   5    0.16    0.37
 -15  -3   5    2.02    1.21
 -15  -3   5    0.20    0.33
 -16   3   5    2.78    0.87
 -16   3   5    1.83    0.77
 -16  -3   5    5.18    1.60
 -15   4  -5    0.73    0.69
 -15   4  -5    1.11    0.48
 -15   4  -5    1.65    0.91
 -15  -4  -5    1.84    0.72
 -15  -4  -5   -1.41    0.83
 -14   4  -5   -0.08    0.36
 -14   4  -5   -0.38    0.53
 -14   4  -5    0.41    0.69
 -14  -4  -5   -0.59    0.77
 -14  -4  -5    0.40    0.58
 -13   4  -5   -0.01    0.40
 -13   4  -5   -0.07    0.40
 -13   4  -5    0.12    0.37
 -13  -4  -5   -0.87    0.73
 -13  -4  -5    0.24    0.51
 -12   4  -5    0.05    0.54
 -12   4  -5   -0.28    0.50
 -12   4  -5    0.12    0.45
 -12   4  -5    0.75    0.41
 -12  -4  -5   -0.27    0.73
 -12  -4  -5    0.86    0.61
 -11   4  -5    0.44    0.48
 -11   4  -5    0.23    0.56
 -11   4  -5    0.23    0.35
 -11   4  -5   -0.21    0.44
 -11  -4  -5    0.33    0.55
 -11  -4  -5   -1.02    0.55
 -10   4  -5    0.52    0.58
 -10   4  -5    0.17    0.50
 -10   4  -5    1.29    0.46
 -10   4  -5    0.98    0.54
 -10  -4  -5    0.73    0.74
 -10  -4  -5    1.17    0.63
  -9   4  -5    0.11    0.35
  -9   4  -5   -0.02    0.49
  -9   4  -5    0.59    0.34
  -9   4  -5    0.05    0.31
  -9   4  -5   -0.26    0.45
  -9  -4  -5   -0.41    0.58
   9  -4   5    0.63    0.27
  -9  -4  -5    0.48    0.52
  -8   4  -5    0.18    0.46
  -8   4  -5    0.19    0.34
  -8   4  -5   -0.03    0.32
  -8   4  -5    0.65    0.38
  -8  -4  -5    0.14    0.61
  -8  -4  -5    0.50    0.49
   8  -4   5    0.54    0.30
  -7   4  -5    8.60    0.78
  -7   4  -5    8.67    1.17
  -7   4  -5    8.13    0.98
  -7   4  -5    6.07    1.35
   7  -4   5    8.74    0.75
   7  -4   5    7.48    0.62
  -7  -4  -5    9.50    0.93
  -7  -4  -5    8.56    1.21
  -6   4  -5    2.49    0.57
  -6   4  -5    1.75    1.03
  -6   4  -5    2.11    0.59
   6   4   5    2.50    0.56
  -6   4  -5    2.41    0.53
  -6  -4  -5    1.88    0.61
   6  -4   5    2.77    0.47
   6  -4   5    3.41    0.52
  -6  -4  -5    3.13    0.72
  -6  -4  -5    3.51    0.74
  -5   4  -5   29.18    2.13
  -5   4  -5   30.51    1.47
  -5   4  -5   29.96    1.30
  -5   4  -5   29.07    1.84
   5   4   5   28.84    1.73
   5   4   5   31.05    1.74
  -5  -4  -5   27.74    1.51
  -5  -4  -5   30.91    1.99
   5  -4   5   29.65    1.22
   5  -4   5   29.78    1.35
  -5  -4  -5   28.49    1.72
  -4   4  -5  148.36    4.21
   4   4   5  145.85    3.63
   4   4   5  143.03    2.26
  -4   4  -5  147.95    3.24
   4   4   5  153.37    4.01
  -4   4  -5  147.26    3.08
  -4   4  -5  145.95    4.30
  -4  -4  -5  148.24    3.69
  -4  -4  -5  144.73    3.40
  -4  -4  -5  144.69    3.96
   4  -4   5  148.21    2.91
   4  -4   5  149.50    3.28
  -3   4  -5    8.08    1.24
   3   4   5    8.70    1.14
  -3   4  -5    9.56    0.82
  -3   4  -5    8.58    1.16
   3   4   5    7.80    0.85
  -3   4  -5    9.36    0.99
   3   4   5    8.64    0.56
   3   4   5   10.10    1.20
   3  -4   5   10.78    1.46
  -3  -4  -5    8.77    0.95
  -3  -4  -5    9.13    0.96
   3  -4   5    8.71    0.96
   3  -4   5    8.47    0.84
   3  -4   5    9.36    0.74
  -3  -4  -5    9.81    1.36
   2   4   5    0.49    0.42
  -2   4  -5    0.58    0.35
  -2   4  -5    1.10    0.43
  -2   4  -5    1.07    0.57
   2   4   5    0.75    0.45
  -2   4  -5    0.93    0.43
   2   4   5    0.82    0.39
   2  -4   5    0.61    0.34
  -2  -4  -5    1.26    0.51
  -2  -4  -5    0.56    0.36
   2  -4   5    0.59    0.42
   2  -4   5    0.51    0.40
  -2  -4  -5    0.67    0.38
   2  -4   5    1.12    0.70
   1   4   5    2.26    0.52
  -1   4  -5    2.31    0.49
  -1   4  -5    1.78    0.61
   1   4   5    2.07    0.61
   1   4   5    1.78    0.69
  -1   4  -5    1.44    0.42
  -1  -4  -5    1.38    0.49
   1  -4   5    1.30    0.42
  -1  -4  -5    2.12    0.52
   1  -4   5    1.89    0.45
   1  -4   5    1.37    0.41
   1  -4   5    2.24    0.81
   0   4  -5    9.19    1.04
   0   4   5   10.24    1.14
   0   4   5   10.17    0.83
   0   4  -5    8.98    0.83
   0   4  -5    9.33    1.00
   0   4   5   10.34    1.18
   0  -4  -5    9.05    0.81
   0  -4  -5    9.48    0.92
   0  -4   5   10.70    1.41
   0  -4   5    9.02    1.02
   0  -4   5    9.76    0.79
   0  -4   5    9.24    0.90
  -1   4   5    1.86    0.52
  -1   4   5    2.59    0.52
   1   4  -5    1.23    0.57
   1   4  -5    2.53    0.53
  -1   4   5    1.62    0.58
   1   4  -5    1.83    0.50
  -1  -4   5    1.34    0.55
   1  -4  -5    2.10    0.41
  -1  -4   5    1.91    0.41
  -1  -4   5    2.01    0.54
   1  -4  -5    1.74    0.55
  -1  -4   5    2.15    0.74
   1  -4  -5    1.50    0.49
  -2   4   5    1.17    0.46
   2   4  -5    0.74    0.44
   2   4  -5    0.81    0.45
   2   4  -5    0.82    0.44
  -2   4   5    0.52    0.40
   2  -4  -5    0.73    0.14
   2  -4  -5    0.69    0.34
  -2  -4   5    0.40    0.25
  -2  -4   5    0.89    0.54
  -2  -4   5    0.70    0.64
  -2  -4   5    0.82    0.38
   2  -4  -5    0.92    0.45
   3   4  -5    8.32    0.82
  -3   4   5    8.31    0.99
   3   4  -5    9.09    1.27
   3   4  -5    9.36    1.14
   3   4  -5    8.78    0.45
  -3   4   5    9.26    0.76
  -3  -4   5    8.68    1.25
   3  -4  -5    8.55    0.79
  -3  -4   5   10.07    1.00
   3  -4  -5    9.37    1.02
  -3  -4   5    9.04    0.79
  -3  -4   5    8.95    0.98
   4   4  -5  141.51    4.89
  -4   4   5  143.22    2.99
  -4   4   5  144.10    4.02
   4   4  -5  148.65    3.72
   4  -4  -5  147.61    2.20
   4  -4  -5  145.88    2.91
  -4  -4   5  148.86    3.65
  -4  -4   5  143.58    3.09
  -4  -4   5  145.87    4.96
  -5   4   5   30.03    1.30
  -5   4   5   29.11    1.86
  -5   4   5   31.52    1.10
   5   4  -5   29.64    1.19
  -5  -4   5   30.83    1.62
  -5  -4   5   29.77    2.31
   5  -4  -5   29.74    1.19
   5  -4  -5   30.07    1.01
  -5  -4   5   27.60    1.37
  -6   4   5    2.56    0.48
   6   4  -5    3.42    0.59
  -6   4   5    3.30    0.57
  -6   4   5    2.31    0.61
  -6  -4   5    2.32    0.58
  -6  -4   5    2.05    0.84
  -6  -4   5    1.97    0.51
   6  -4  -5    2.54    0.45
   6  -4  -5    2.89    0.46
  -7   4   5    8.55    1.13
  -7   4   5    8.23    0.72
   7   4  -5    7.67    0.73
  -7   4   5    8.19    0.88
   7  -4  -5    8.30    0.49
  -7  -4   5    7.70    1.54
  -7  -4   5    7.67    1.08
  -7  -4   5    9.33    0.89
   7  -4  -5    8.25    0.67
  -8   4   5    0.52    0.45
  -8   4   5    0.67    0.35
   8   4  -5    0.12    0.30
  -8   4   5    0.05    0.39
   8  -4  -5    0.28    0.18
  -8  -4   5    0.06    0.17
  -8  -4   5    0.44    0.42
   8  -4  -5    0.39    0.34
  -8  -4   5   -0.32    0.77
   8  -4  -5    0.33    0.22
  -8  -4   5   -0.35    0.39
   9   4  -5    0.05    0.33
  -9   4   5    0.23    0.45
  -9   4   5    0.18    0.42
  -9   4   5    0.50    0.33
  -9  -4   5   -0.28    0.26
  -9  -4   5    0.59    0.42
  -9  -4   5    0.27    0.72
   9  -4  -5    0.35    0.36
  -9  -4   5   -0.87    0.47
  10   4  -5    0.06    0.55
 -10   4   5    1.39    0.41
 -10   4   5    1.47    0.72
 -10   4   5    1.67    0.68
 -10  -4   5    0.51    0.35
 -10  -4   5    1.57    1.26
 -10  -4   5    1.13    0.51
 -11   4   5    0.42    0.54
 -11   4   5    0.04    0.56
  11   4  -5    0.22    0.55
 -11   4   5    0.63    0.62
 -11  -4   5   -0.04    0.68
 -11  -4   5   -0.16    0.36
 -11  -4   5    0.42    0.44
  12   4  -5    0.73    0.47
 -12   4   5    0.42    0.59
 -12   4   5    1.28    0.68
 -12   4   5    0.82    0.61
 -12  -4   5    0.18    0.45
 -12  -4   5    0.37    0.79
 -13   4   5    1.91    0.73
 -13   4   5    0.39    0.55
 -13   4   5    0.58    0.64
 -13  -4   5   -0.61    0.38
 -13  -4   5   -0.35    0.58
 -14   4   5    0.36    0.57
 -14   4   5    0.51    0.57
 -14  -4   5    1.66    1.18
 -14  -4   5   -0.04    0.42
 -15   4   5    2.17    0.74
 -15   4   5    2.02    0.84
 -15  -4   5    2.01    0.59
 -15  -4   5    3.29    1.45
 -15   5  -5    0.08    0.46
 -15   5  -5    0.01    0.53
 -15   5  -5    0.36    0.73
 -15  -5  -5    0.45    0.60
 -14   5  -5    0.09    0.40
 -14   5  -5    0.29    0.56
 -14   5  -5   -0.08    0.45
 -14  -5  -5   -0.56    0.59
 -13   5  -5    0.11    0.37
 -13   5  -5    0.49    0.67
 -13   5  -5    0.02    0.46
 -13  -5  -5   -0.05    0.55
 -12   5  -5    0.48    0.43
 -12   5  -5   -0.36    0.55
 -12   5  -5   -0.23    0.54
 -12   5  -5   -0.91    0.58
 -12  -5  -5    0.12    0.56
 -12  -5  -5   -1.06    0.78
 -11   5  -5    1.55    0.54
 -11   5  -5    0.97    0.74
 -11   5  -5   -0.17    0.61
 -11   5  -5    1.27    0.73
 -11  -5  -5    1.08    0.68
 -11  -5  -5    0.15    0.91
 -10   5  -5    0.91    0.64
 -10   5  -5    1.04    0.70
 -10   5  -5    0.13    0.60
 -10   5  -5    0.56    0.45
 -10  -5  -5    0.70    0.62
 -10  -5  -5   -0.15    0.82
  -9   5  -5    2.29    0.81
  -9   5  -5    2.31    0.69
  -9  -5  -5    4.23    0.87
  -9  -5  -5    2.04    0.99
   9  -5   5    3.28    0.53
  -8   5  -5   15.94    1.69
  -8   5  -5   14.15    1.43
  -8   5  -5   15.93    1.12
  -8  -5  -5   15.41    1.38
  -8  -5  -5   15.50    1.91
   8  -5   5   14.67    0.89
   8  -5   5   17.12    1.18
  -7   5  -5   35.26    1.60
  -7   5  -5   34.91    1.88
  -7   5  -5   40.87    2.57
  -7   5  -5   30.87    2.54
  -7  -5  -5   33.22    1.78
   7  -5   5   34.47    1.37
  -7  -5  -5   37.71    2.44
   7  -5   5   35.76    1.70
  -6   5  -5    8.79    0.88
  -6   5  -5    7.35    1.10
  -6   5  -5    5.75    1.27
  -6   5  -5    5.11    0.90
  -6  -5  -5    7.57    1.10
  -6  -5  -5    6.39    1.10
   6  -5   5    8.36    0.78
   6  -5   5    7.86    0.88
  -5   5  -5    0.55    0.48
  -5   5  -5    0.38    0.32
  -5   5  -5    0.58    0.60
  -5   5  -5   -0.06    0.71
   5   5   5    0.66    0.64
   5  -5   5    0.07    0.29
  -5  -5  -5    0.15    0.51
  -5  -5  -5    0.17    0.52
   5  -5   5    0.78    0.42
  -4   5  -5    7.10    1.08
   4   5   5    6.13    1.00
  -4   5  -5    6.54    0.88
   4   5   5    7.28    1.10
  -4   5  -5    7.38    1.08
   4   5   5    6.03    0.46
  -4   5  -5    5.12    1.00
   4  -5   5    6.21    0.79
  -4  -5  -5    4.91    0.97
  -4  -5  -5    5.68    0.92
   4  -5   5    5.99    0.84
   3   5   5    9.78    1.32
   3   5   5    9.77    0.69
  -3   5  -5    9.85    1.15
   3   5   5   12.71    1.50
  -3   5  -5   10.18    1.34
  -3   5  -5   10.11    0.95
  -3   5  -5    9.37    1.24
  -3  -5  -5   10.63    1.48
   3  -5   5   10.45    1.06
   3  -5   5    9.42    0.82
  -3  -5  -5    9.71    0.98
   3  -5   5   11.36    1.59
   2   5   5   15.42    0.94
  -2   5  -5   16.13    1.51
  -2   5  -5   15.90    1.30
   2   5   5   16.17    1.40
  -2   5  -5   15.70    1.08
  -2   5  -5   15.11    1.41
   2   5   5   13.92    1.53
  -2  -5  -5   14.94    1.24
   2  -5   5   15.21    1.03
   2  -5   5   17.75    1.77
   2  -5   5   14.81    1.30
   1   5   5    9.62    1.39
  -1   5  -5    7.50    1.08
  -1   5  -5    7.38    0.91
   1   5   5    7.77    0.81
   1   5   5    8.24    0.85
  -1   5  -5    7.88    0.81
   1   5   5    6.10    1.05
  -1   5  -5    8.57    1.06
   1  -5   5    7.73    0.96
   1  -5   5   10.36    1.55
  -1  -5  -5    7.09    0.98
   1  -5   5    7.86    0.80
   0   5  -5    0.04    0.35
   0   5  -5    0.10    0.31
   0   5   5    0.43    0.46
   0   5   5    0.18    0.32
   0   5   5   -0.18    0.22
   0   5  -5    0.16    0.43
   0   5   5   -0.67    0.70
   0  -5  -5   -0.41    0.41
   0  -5   5   -0.63    0.37
   0  -5   5   -0.02    0.27
   0  -5   5    0.31    0.66
   0  -5   5   -0.15    0.38
  -1   5   5    7.42    0.93
  -1   5   5    9.04    0.86
   1   5  -5    8.15    1.08
  -1   5   5    8.39    1.12
   1   5  -5    8.10    1.21
  -1  -5   5    8.29    0.98
  -1  -5   5    8.43    0.84
  -1  -5   5    6.46    0.97
   1  -5  -5    8.56    0.68
  -1  -5   5   10.44    1.46
   1  -5  -5    7.68    0.83
  -2   5   5   14.90    1.21
  -2   5   5   16.11    1.41
   2   5  -5   16.96    1.49
  -2   5   5   15.77    1.13
   2   5  -5   16.52    1.61
  -2  -5   5   15.06    1.70
  -2  -5   5   15.24    1.24
   2  -5  -5   16.00    1.15
  -2  -5   5   16.82    1.13
  -3   5   5   10.15    1.39
   3   5  -5   10.89    1.30
   3   5  -5    8.49    0.70
  -3   5   5    9.85    0.92
   3   5  -5    9.39    1.24
  -3  -5   5   10.22    1.06
  -3  -5   5    9.01    0.88
   3  -5  -5    9.55    0.92
  -3  -5   5   10.21    1.58
  -4   5   5    7.32    0.82
   4   5  -5    6.27    0.60
   4   5  -5    4.65    0.75
  -4   5   5    5.21    0.97
   4   5  -5    5.76    0.37
  -4  -5   5    5.74    1.22
   4  -5  -5    5.47    0.43
  -4  -5   5    5.44    0.85
  -4  -5   5    6.29    0.92
   4  -5  -5    6.56    0.69
   5   5  -5    0.10    0.28
  -5   5   5   -0.13    0.35
  -5   5   5    0.41    0.62
   5  -5  -5    0.20    0.22
  -5  -5   5    0.42    0.49
  -5  -5   5    0.40    0.34
  -5  -5   5    0.49    0.74
   5  -5  -5    0.46    0.37
   6   5  -5    6.08    0.74
  -6   5   5    7.75    1.16
  -6   5   5    7.83    0.80
  -6  -5   5    7.80    1.09
   6  -5  -5    7.51    0.71
  -6  -5   5    6.39    1.42
  -6  -5   5    6.77    0.95
   6  -5  -5    8.05    0.59
  -7   5   5   35.03    1.22
  -7   5   5   34.85    1.52
  -7   5   5   36.44    2.35
  -7   5   5   37.85    2.37
   7   5  -5   33.50    1.47
  -7  -5   5   34.97    1.88
  -7  -5   5   33.37    1.70
   7  -5  -5   35.27    1.32
  -7  -5   5   37.27    2.98
   7  -5  -5   36.34    1.27
  -8   5   5   15.73    1.81
  -8   5   5   16.12    1.78
  -8   5   5   14.10    0.99
   8   5  -5   15.43    1.15
  -8   5   5   14.89    1.08
   8  -5  -5   16.04    0.95
  -8  -5   5   15.73    1.26
  -8  -5   5   13.44    1.31
  -8  -5   5   15.75    2.16
  -9   5   5    2.66    0.72
  -9   5   5    3.25    0.66
   9   5  -5    2.91    0.73
  -9   5   5    3.38    0.93
  -9  -5   5    2.89    1.32
   9  -5  -5    3.59    0.39
  -9  -5   5    3.50    0.73
  -9  -5   5    1.71    0.62
  10   5  -5    1.89    0.58
 -10   5   5    0.63    0.68
 -10   5   5    1.29    0.62
 -10   5   5    1.18    0.56
 -10  -5   5    0.32    0.56
 -10  -5   5    0.65    0.81
 -11   5   5    1.31    0.62
  11   5  -5    0.35    0.59
 -11   5   5    0.51    0.60
 -11   5   5    1.24    0.74
 -11  -5   5    0.69    0.56
 -11  -5   5    0.88    1.20
 -12   5   5    0.14    0.65
 -12   5   5    0.20    0.55
 -12  -5   5    0.60    0.52
 -12  -5   5    0.30    1.07
 -13   5   5    0.23    0.67
 -13   5   5   -0.12    0.51
 -13  -5   5    0.93    1.14
 -13  -5   5   -0.08    0.42
 -14   5   5    0.84    0.67
 -14   5   5   -0.07    0.60
 -14  -5   5    1.47    1.13
 -14  -5   5    0.45    0.55
 -15   5   5    1.07    0.71
 -15   5   5   -0.55    0.58
 -15  -5   5   -0.25    0.48
 -15  -5   5    1.38    1.22
 -14   6  -5    3.08    1.13
 -14   6  -5    3.95    1.16
 -14   6  -5    4.71    0.82
 -14  -6  -5    5.93    1.18
 -13   6  -5    0.23    0.77
 -13   6  -5    1.02    0.51
 -13   6  -5    1.39    0.86
 -13  -6  -5    0.58    0.68
 -12   6  -5    2.05    0.82
 -12   6  -5    1.90    0.58
 -12   6  -5    1.58    0.90
 -12  -6  -5   -1.46    1.05
 -12  -6  -5    3.37    0.98
 -11   6  -5   -0.14    0.37
 -11   6  -5   -0.20    0.61
 -11   6  -5    0.77    0.57
 -11  -6  -5    0.52    0.66
 -10   6  -5    4.64    1.05
 -10   6  -5    4.79    1.01
 -10  -6  -5    7.69    1.19
 -10  -6  -5    4.09    1.26
  -9   6  -5    3.00    0.91
  -9   6  -5    1.77    0.88
   9  -6   5    4.56    0.77
  -9  -6  -5    1.88    1.05
  -9  -6  -5    4.71    1.08
  -8   6  -5    2.54    0.85
  -8   6  -5    2.48    0.84
   8  -6   5    3.80    0.68
  -8  -6  -5    4.48    1.02
  -8  -6  -5    3.08    1.08
  -7   6  -5   15.23    1.25
  -7   6  -5   12.83    1.63
  -7   6  -5   16.93    1.98
  -7  -6  -5   13.47    1.88
   7  -6   5   14.04    1.05
  -7  -6  -5   12.78    1.42
  -6   6  -5    1.71    0.63
  -6   6  -5   -0.43    0.84
  -6   6  -5    0.96    0.55
  -6   6  -5    1.15    0.73
   6  -6   5    1.66    0.56
  -6  -6  -5    1.74    0.90
  -6  -6  -5    2.64    0.77
   5   6   5    1.11    0.81
  -5   6  -5    0.36    0.65
  -5   6  -5   -0.69    0.61
  -5   6  -5    0.49    0.51
   5   6   5   -0.01    0.13
  -5   6  -5    0.32    0.44
  -5  -6  -5    0.41    0.49
  -5  -6  -5    0.25    0.57
   5  -6   5    0.39    0.36
   4   6   5    2.05    0.32
  -4   6  -5    3.01    0.78
  -4   6  -5    3.57    0.78
   4   6   5    3.05    0.97
  -4   6  -5    2.73    0.79
  -4   6  -5    1.87    0.68
   4  -6   5    2.18    0.63
  -4  -6  -5    3.25    0.86
  -3   6  -5   -0.05    0.44
  -3   6  -5    0.37    0.39
   3   6   5    0.55    0.79
  -3   6  -5    0.60    0.61
   3   6   5    0.21    0.20
   3  -6   5    0.33    0.49
  -3  -6  -5   -0.23    0.51
   3  -6   5    1.08    0.95
  -2   6  -5    6.25    1.06
  -2   6  -5    8.28    1.31
  -2   6  -5    7.54    1.15
   2   6   5    6.20    1.12
   2   6   5    6.63    0.76
   2  -6   5    5.88    1.17
   2  -6   5    5.25    0.87
  -2  -6  -5    7.29    1.06
  -1   6  -5   12.20    1.33
  -1   6  -5   10.99    1.31
   1   6   5   13.78    1.77
   1   6   5   11.68    1.00
  -1   6  -5   11.57    1.41
  -1  -6  -5   10.56    1.08
   1  -6   5   10.79    0.99
   1  -6   5   12.72    1.80
   0   6  -5    1.15    0.56
   0   6  -5    1.64    0.66
   0   6   5    0.79    0.36
   0   6   5    1.62    0.84
   0  -6  -5    1.28    0.36
   0  -6  -5    1.98    0.63
   0  -6   5    1.56    0.91
   0  -6   5    1.40    0.64
  -1   6   5   13.14    1.48
   1   6  -5   11.30    1.44
   1   6  -5   12.18    1.40
  -1   6   5   11.87    1.19
   1  -6  -5   12.12    1.08
   1  -6  -5   10.42    0.55
  -1  -6   5   11.37    1.46
  -1  -6   5   10.98    1.13
   1  -6  -5   10.67    0.67
  -2   6   5    5.15    1.09
   2   6  -5    4.53    0.82
  -2   6   5    6.50    1.03
  -2   6   5    7.32    0.98
  -2  -6   5    5.09    1.17
  -2  -6   5    4.70    0.88
   2  -6  -5    6.04    0.28
   2  -6  -5    7.04    1.00
   3   6  -5   -0.28    0.38
  -3   6   5    0.67    0.53
  -3   6   5    0.24    0.36
   3   6  -5    0.47    0.52
   3   6  -5    0.68    0.28
  -3   6   5    1.50    0.83
  -3  -6   5   -0.27    0.24
  -3  -6   5    0.07    0.66
   3  -6  -5    0.35    0.14
  -3  -6   5    0.39    0.55
   3  -6  -5    0.48    0.48
   4   6  -5    2.47    0.39
  -4   6   5    2.76    0.93
   4   6  -5    2.65    0.49
  -4   6   5    1.78    0.52
   4   6  -5    2.11    0.67
  -4   6   5    3.92    0.78
  -4  -6   5    3.04    1.05
  -4  -6   5    2.01    0.61
   4  -6  -5    2.09    0.63
   4  -6  -5    3.24    0.32
  -4  -6   5    1.93    0.51
  -5   6   5    0.25    0.74
   5   6  -5    0.18    0.12
   5   6  -5    0.16    0.52
  -5   6   5    0.38    0.35
   5   6  -5    0.17    0.37
  -5   6   5    0.69    0.51
  -5  -6   5    0.03    0.29
  -5  -6   5    0.28    0.61
   5  -6  -5   -0.01    0.38
  -5  -6   5    0.11    0.56
  -6   6   5    1.06    0.53
  -6   6   5    0.86    0.48
   6   6  -5    0.77    0.43
  -6   6   5    0.82    0.62
  -6  -6   5    1.49    0.72
  -6  -6   5    0.80    0.92
  -6  -6   5    0.70    0.40
   6  -6  -5    1.35    0.49
   7   6  -5   10.83    0.95
  -7   6   5   13.39    1.61
  -7   6   5   13.95    1.14
  -7   6   5   14.72    1.66
   7  -6  -5   12.90    0.96
  -7  -6   5   14.39    2.07
  -7  -6   5   13.81    1.34
  -7  -6   5   12.81    1.32
  -8   6   5    2.39    0.78
  -8   6   5    3.07    0.88
   8   6  -5    3.39    0.72
  -8  -6   5    2.34    0.59
  -8  -6   5    3.94    1.32
   8  -6  -5    4.21    0.63
  -8  -6   5    3.54    0.91
  -9   6   5    3.10    0.81
  -9   6   5    3.21    0.91
   9   6  -5    4.59    0.83
  -9  -6   5    3.41    1.28
  -9  -6   5    4.77    0.97
 -10   6   5    5.16    1.10
  10   6  -5    8.28    1.09
 -10   6   5    5.56    1.26
 -10  -6   5    8.05    1.17
 -10  -6   5    5.40    1.69
 -11   6   5    0.18    0.74
 -11   6   5   -0.12    0.35
 -11  -6   5   -0.17    0.53
 -11  -6   5    0.85    0.91
 -12   6   5    2.03    0.84
 -12   6   5    1.19    0.89
 -12  -6   5    0.99    0.65
 -12  -6   5    2.45    1.22
 -13   6   5    0.76    0.72
 -13   6   5   -0.64    0.73
 -13  -6   5    2.34    1.29
 -13  -6   5    0.81    0.68
 -14   6   5    3.90    1.05
 -14   6   5    3.51    1.28
 -14  -6   5    5.84    1.84
 -14  -6   5    3.05    0.87
 -13   7  -5    2.41    1.00
 -13   7  -5    1.42    1.03
 -13   7  -5    3.18    0.82
 -13  -7  -5    3.20    0.98
 -12   7  -5    3.91    1.16
 -12   7  -5    3.67    1.08
 -12   7  -5    6.30    0.99
 -12  -7  -5    6.50    1.28
 -11   7  -5    0.37    0.60
 -11  -7  -5    0.99    0.80
 -10   7  -5   -0.06    0.50
 -10  -7  -5    0.38    0.70
  -9   7  -5    0.19    0.71
  -9  -7  -5   -0.91    0.89
  -9  -7  -5    0.08    0.50
  -8   7  -5   -0.05    0.85
  -8   7  -5    1.29    0.69
  -8  -7  -5    2.37    0.96
  -8  -7  -5    0.25    0.95
   8  -7   5    2.02    0.61
  -7   7  -5   -0.40    0.73
  -7   7  -5    0.27    0.68
  -7  -7  -5   -0.81    0.80
   7  -7   5    0.23    0.45
  -7  -7  -5    0.70    0.79
  -6   7  -5    1.26    0.63
  -6   7  -5    0.24    0.77
  -6  -7  -5    2.27    0.92
   6  -7   5    2.16    0.65
  -5   7  -5    0.89    0.66
   5   7   5    0.66    0.68
  -5   7  -5    0.63    0.52
  -5   7  -5    0.31    0.76
   5   7   5    0.14    0.24
   5  -7   5    0.23    0.55
  -5  -7  -5    0.19    0.74
   4   7   5   -0.22    0.24
   4   7   5    0.44    0.90
  -4   7  -5    0.35    0.60
  -4   7  -5   -0.30    0.69
  -4   7  -5    0.31    0.53
  -4  -7  -5   -0.63    0.63
   4  -7   5   -0.48    0.53
  -3   7  -5    0.80    0.63
   3   7   5    0.33    0.29
  -3   7  -5    0.40    0.52
  -3   7  -5    0.98    0.75
   3   7   5    0.51    0.94
   3  -7   5    0.36    0.59
  -3  -7  -5    0.14    0.48
   3  -7   5    0.64    0.89
   2   7   5   10.92    1.62
   2   7   5   11.52    1.08
  -2   7  -5   12.41    1.73
  -2   7  -5   12.23    1.37
  -2   7  -5   12.74    1.43
   2  -7   5   11.03    1.10
  -2  -7  -5   12.42    1.33
   2  -7   5   13.08    2.14
  -2  -7  -5   11.62    1.38
   1   7   5    2.26    1.08
  -1   7  -5    1.83    0.67
   1   7   5    0.72    0.37
  -1   7  -5    1.15    0.63
  -1   7  -5    1.11    0.65
   1  -7   5    2.21    0.79
  -1  -7  -5    2.69    0.77
   1  -7   5    1.16    1.00
  -1  -7  -5    1.29    0.48
   0   7   5   -0.16    0.66
   0   7  -5    0.79    0.46
   0   7   5   -0.17    0.27
   0   7  -5   -0.12    0.37
   0  -7   5   -0.19    0.85
   0  -7   5    0.44    0.62
   0  -7  -5   -0.25    0.38
   0  -7  -5   -0.12    0.25
   1   7  -5    1.60    0.69
  -1   7   5    1.35    0.47
   1   7  -5    1.64    0.33
  -1   7   5    1.11    0.97
  -1  -7   5    2.11    0.69
  -1  -7   5    2.05    1.04
   1  -7  -5    1.91    0.67
  -2   7   5   13.08    2.02
   2   7  -5   12.47    1.64
   2   7  -5    8.23    0.96
  -2   7   5   11.74    1.27
   2   7  -5   11.12    0.65
   2  -7  -5   10.25    1.22
  -2  -7   5   12.13    1.86
  -2  -7   5   12.63    1.34
  -3   7   5    0.73    0.95
   3   7  -5   -0.81    0.49
  -3   7   5    0.45    0.43
   3   7  -5    0.90    0.34
   3   7  -5    0.90    0.63
   3  -7  -5    0.37    0.47
  -3  -7   5    0.04    0.84
  -3  -7   5    1.13    0.73
  -4   7   5    0.14    0.67
   4   7  -5   -0.26    0.35
   4   7  -5    0.36    0.33
  -4   7   5    0.00    0.41
   4   7  -5   -0.16    0.54
  -4  -7   5   -0.13    0.81
   4  -7  -5    0.42    0.44
  -4  -7   5    0.22    0.49
  -5   7   5    1.05    0.64
  -5   7   5   -0.19    0.85
   5   7  -5    0.69    0.24
  -5   7   5    0.62    0.44
   5   7  -5    1.19    0.41
   5   7  -5    0.43    0.57
  -5  -7   5    0.49    0.74
   5  -7  -5    0.40    0.53
  -5  -7   5    1.46    0.63
   6   7  -5    1.21    0.50
  -6   7   5    1.33    0.57
  -6   7   5    1.13    0.77
  -6  -7   5    1.88    1.16
  -6  -7   5    1.82    0.81
   6  -7  -5    2.22    0.66
   7   7  -5    0.02    0.41
  -7   7   5   -0.11    0.36
  -7   7   5    0.27    0.88
  -7  -7   5    1.00    0.74
  -7  -7   5    0.32    0.93
   7  -7  -5   -0.03    0.44
  -8   7   5    1.00    1.00
   8   7  -5    1.98    0.65
  -8   7   5    1.53    0.63
  -8  -7   5    0.77    0.74
  -8  -7   5    2.16    1.28
  -9   7   5   -0.09    0.89
  -9   7   5    0.95    0.66
  -9  -7   5    0.25    0.83
  -9  -7   5    1.26    0.62
 -10   7   5   -0.24    0.62
 -10   7   5    0.34    0.60
 -10  -7   5    0.03    0.63
 -10  -7   5    0.00    0.83
 -11   7   5   -1.04    0.79
 -11   7   5    0.67    0.56
 -11  -7   5    0.36    1.22
 -11  -7   5    0.19    0.48
 -12   7   5    4.05    1.07
 -12   7   5    5.02    1.43
 -12  -7   5    5.66    1.98
 -12  -7   5    6.65    1.21
 -13   7   5    3.06    1.03
 -13   7   5    2.81    1.09
 -13  -7   5    2.61    0.90
 -13  -7   5    2.96    1.73
 -11   8  -5    0.60    0.93
 -11  -8  -5    2.78    1.12
 -11  -8  -5    2.12    0.93
 -10   8  -5    0.11    0.81
 -10  -8  -5    0.97    0.82
 -10  -8  -5    2.69    1.14
  -9   8  -5   -0.21    0.75
  -9  -8  -5    0.93    0.87
  -9  -8  -5    1.19    0.85
  -8   8  -5   -0.47    0.44
  -8  -8  -5   -0.21    0.67
  -8  -8  -5    0.76    0.78
  -7   8  -5   -1.13    0.81
  -7   8  -5   -0.65    0.65
  -7  -8  -5    0.03    0.54
  -7  -8  -5    0.48    0.58
   7  -8   5   -0.15    0.49
  -6   8  -5    0.35    0.88
  -6   8  -5    0.82    0.80
   6  -8   5    0.74    0.61
  -6  -8  -5    1.16    0.74
  -6  -8  -5    1.58    0.78
  -5   8  -5    0.14    0.80
   5   8   5    0.13    0.90
  -5   8  -5    0.24    0.54
  -5  -8  -5    0.64    0.63
   5  -8   5    0.74    0.50
  -5  -8  -5    1.72    0.73
   4   8   5   -0.29    0.27
  -4   8  -5   -0.08    0.64
  -4   8  -5   -0.21    0.79
   4   8   5   -0.44    0.87
  -4  -8  -5    0.66    0.50
   4  -8   5   -0.30    0.37
  -4  -8  -5   -0.14    0.44
   3   8   5    3.54    1.04
   3   8   5    3.47    0.59
  -3   8  -5    3.44    0.98
  -3   8  -5    4.02    1.07
   3  -8   5    3.63    1.20
  -3  -8  -5    3.95    1.08
   3  -8   5    4.87    0.99
  -3  -8  -5    6.91    1.19
   2   8   5    2.83    0.56
  -2   8  -5    3.14    0.93
   2   8   5    2.86    1.22
  -2   8  -5    3.32    0.89
   2  -8   5    2.53    1.25
  -2  -8  -5    3.61    0.92
  -2  -8  -5    3.89    0.84
   2  -8   5    4.73    0.95
  -1   8  -5    0.69    0.71
   1   8   5    0.86    0.46
   1   8   5    1.20    1.13
   1  -8   5    0.09    1.16
  -1  -8  -5    2.20    0.81
  -1  -8  -5    1.49    0.55
   1  -8   5    2.08    0.83
   0   8   5   20.73    2.14
   0   8  -5   23.35    2.23
   0   8   5   26.30    1.82
   0  -8  -5   21.35    1.19
   0  -8   5   23.88    1.81
   0  -8   5   19.84    2.34
   0  -8  -5   23.54    1.88
   1   8  -5    1.57    0.64
  -1   8   5    1.21    0.88
  -1   8   5    1.47    0.54
   1   8  -5    2.14    0.33
  -1  -8   5    3.07    0.97
  -1  -8   5   -0.33    0.95
   1  -8  -5    2.56    0.91
  -2   8   5    3.06    1.05
   2   8  -5    3.13    0.86
  -2   8   5    3.49    0.76
   2   8  -5    4.10    0.48
  -2  -8   5    3.51    1.28
  -2  -8   5    3.83    1.03
   2  -8  -5    5.33    1.01
   3   8  -5    3.22    0.86
  -3   8   5    3.73    1.33
  -3   8   5    3.79    0.82
   3   8  -5    4.64    0.55
   3  -8  -5    5.59    1.10
  -3  -8   5    3.88    1.32
  -3  -8   5    4.48    0.97
  -4   8   5   -0.52    0.73
   4   8  -5   -0.42    0.26
   4   8  -5   -0.39    0.58
  -4   8   5    0.75    0.52
  -4  -8   5   -1.20    0.75
  -4  -8   5   -0.28    0.67
   4  -8  -5   -0.50    0.48
   5   8  -5   -0.15    0.59
  -5   8   5   -1.16    0.94
  -5   8   5    0.73    0.55
   5   8  -5    1.45    0.44
  -5  -8   5    0.50    0.58
   5  -8  -5    0.52    0.59
  -5  -8   5    0.51    0.81
  -6   8   5    0.62    0.48
  -6   8   5    0.74    0.87
  -6  -8   5    1.09    1.15
  -6  -8   5    1.30    0.69
   6  -8  -5    0.98    0.62
  -7   8   5    0.14    0.51
  -7   8   5   -0.88    0.68
  -7  -8   5   -0.32    0.46
  -7  -8   5   -0.75    0.89
  -8   8   5    0.25    0.55
  -8   8   5   -1.40    0.61
  -8  -8   5   -0.94    0.94
  -8  -8   5    0.10    0.53
  -9   8   5   -0.06    0.41
  -9  -8   5   -0.52    0.97
  -9  -8   5   -0.54    0.67
 -10   8   5   -2.01    0.93
 -10   8   5    0.59    0.54
 -10  -8   5    0.37    0.98
 -10  -8   5   -0.92    0.55
 -11   8   5    0.03    0.88
 -11   8   5    0.79    0.73
 -11  -8   5    1.27    1.47
 -11  -8   5    1.09    0.81
 -10   9  -5   -0.75    0.85
 -10  -9  -5    1.18    0.98
 -10  -9  -5    2.86    1.11
  -9   9  -5   -0.66    0.53
  -9  -9  -5    0.46    0.68
  -9  -9  -5    1.97    0.90
  -8   9  -5   -1.10    0.76
  -8  -9  -5    0.16    0.64
  -8  -9  -5    1.47    0.81
  -7   9  -5    2.41    0.95
  -7   9  -5   -0.20    1.03
  -7  -9  -5    3.92    1.11
  -7  -9  -5    5.01    1.31
  -6   9  -5   -1.15    0.92
  -6   9  -5   -0.72    0.74
  -6  -9  -5    1.51    0.72
  -6  -9  -5   -0.05    0.80
   6  -9   5    0.72    0.64
  -5   9  -5   -1.09    0.84
  -5   9  -5   -1.04    0.69
  -5  -9  -5    1.08    0.61
  -5  -9  -5    0.60    0.90
   5  -9   5   -0.27    0.55
  -4   9  -5   -0.73    0.71
  -4   9  -5   -0.22    0.83
   4   9   5   -0.35    0.99
  -4  -9  -5    0.74    0.74
  -4  -9  -5    1.39    0.65
   4  -9   5    0.27    0.52
   3   9   5    2.25    0.59
   3   9   5    2.89    1.07
  -3   9  -5    2.72    0.89
  -3   9  -5    3.71    1.17
   3  -9   5    0.99    1.16
   3  -9   5    4.50    1.06
  -3  -9  -5    5.06    1.16
   2   9   5    4.13    0.73
  -2   9  -5    3.30    1.06
  -2   9  -5    4.48    1.06
   2   9   5    4.07    1.19
   2  -9   5    6.38    1.13
  -2  -9  -5    5.68    1.27
   2  -9   5    0.95    1.34
  -2  -9  -5    6.73    1.14
  -1   9  -5    8.43    1.36
   1   9   5   13.06    1.42
   1   9   5   10.60    1.64
   1  -9   5   12.44    1.37
  -1  -9  -5   18.22    1.86
   1  -9   5    6.31    1.76
   0   9   5   -0.80    0.75
   0   9   5    0.54    0.47
   0   9  -5   -0.29    0.69
   0  -9  -5    1.22    0.69
   0  -9   5    1.49    0.71
  -1   9   5    7.48    1.70
   1   9  -5    8.39    1.31
  -1  -9   5    9.55    1.86
  -1  -9   5   13.86    1.47
   1  -9  -5   13.90    1.48
   2   9  -5    3.25    0.99
  -2   9   5    4.20    0.88
  -2   9   5    2.48    1.40
   2  -9  -5    5.46    1.13
  -2  -9   5    1.33    1.38
  -2  -9   5    6.71    1.28
  -3   9   5    3.08    0.79
  -3   9   5    2.34    1.14
   3   9  -5    2.26    0.90
   3  -9  -5    3.98    1.06
  -3  -9   5    2.93    1.48
  -3  -9   5    3.08    1.07
  -4   9   5   -1.88    1.09
  -4   9   5    0.81    0.58
   4   9  -5   -0.11    0.68
  -4  -9   5   -0.27    1.09
  -4  -9   5    0.15    0.58
   4  -9  -5    0.67    0.66
  -5   9   5   -0.28    0.31
  -5   9   5   -1.81    1.06
   5   9  -5   -1.00    0.58
  -5  -9   5   -1.75    0.93
  -5  -9   5   -0.49    0.50
   5  -9  -5    0.36    0.47
  -6   9   5   -0.34    0.87
  -6   9   5    0.54    0.60
  -6  -9   5   -1.20    1.02
  -6  -9   5   -0.01    0.76
  -7   9   5    2.68    0.89
  -7   9   5    1.29    1.11
  -7  -9   5    2.58    1.29
  -7  -9   5    4.13    1.17
  -8   9   5   -0.25    0.52
  -8  -9   5   -0.59    0.44
  -8  -9   5   -0.49    1.02
  -9   9   5    0.68    0.73
  -9  -9   5   -1.46    0.97
  -9  -9   5   -0.36    0.47
 -10   9   5    0.75    0.76
 -10  -9   5   -0.67    0.78
 -10  -9   5   -0.11    1.00
  -7 -10  -5    0.60    0.76
  -6  10  -5   -0.43    0.60
  -6 -10  -5   -0.47    0.62
  -5  10  -5   -0.46    0.57
  -5  10  -5   -1.96    0.99
  -5 -10  -5    1.28    0.87
   5 -10   5   -0.20    0.48
  -4  10  -5   -1.20    0.94
   4  10   5   -1.06    1.07
  -4  10  -5   -0.91    0.52
   4 -10   5   -0.79    0.57
  -4 -10  -5    0.41    0.72
   3  10   5   -1.66    1.10
  -3  10  -5   -0.85    0.78
  -3  10  -5   -1.32    0.89
   3 -10   5   -0.47    0.45
  -3 -10  -5    0.42    0.90
   2  10   5   -2.15    1.04
  -2 -10  -5   -0.45    0.53
   2 -10   5    0.12    0.74
   1  10   5    0.25    0.47
   1  10   5   -1.27    0.80
  -1  10  -5   -1.20    0.76
  -1 -10  -5    0.79    0.88
   1 -10   5   -0.01    0.80
   0  10   5   -1.26    0.84
   0  10   5   -0.05    0.45
   0 -10   5    0.42    0.83
   0 -10  -5    0.00    0.82
  -1  10   5    0.62    0.57
   1  10  -5   -0.42    0.81
  -1 -10   5    0.46    0.83
   1 -10  -5   -0.08    0.82
  -2  10   5    0.36    0.53
  -2  10   5   -1.68    0.86
  -2 -10   5   -0.07    0.59
   2 -10  -5    0.23    0.82
  -3  10   5   -0.38    0.48
   3 -10  -5    0.27    0.74
  -3 -10   5    0.48    0.93
  -4  10   5   -0.14    0.56
  -4 -10   5   -0.30    0.57
   4 -10  -5    0.20    0.71
  -5  10   5    0.02    0.41
  -5 -10   5   -0.24    0.54
  -5 -10   5   -1.39    1.19
  -6  10   5    0.00    0.59
  -6 -10   5    0.04    0.88
  -7  10   5    0.08    0.43
  -7 -10   5   -2.09    1.12
  -7 -10   5    0.04    0.92
   3  11   5   -1.31    0.84
   3 -11   5    0.16    0.89
  -3 -11  -5    0.58    0.76
   2  11   5   -1.35    0.95
  -2  11  -5   -1.29    0.59
  -2 -11  -5    0.05    0.93
   2 -11   5   -0.72    0.72
  -1  11  -5   -1.85    0.91
   1 -11   5    0.15    0.91
  -1 -11  -5    0.14    0.70
   0 -11  -5   -0.94    0.83
   0 -11   5   -0.46    0.79
  -1  11   5   -0.26    0.54
   1 -11  -5    0.48    0.93
  -1 -11   5    1.03    0.99
  -2  11   5   -0.07    0.59
  -2 -11   5    0.88    0.80
   2 -11  -5   -0.25    0.77
  -3  11   5    0.43    0.65
  -3 -11   5    0.10    0.96
 -16   0  -6    4.62    0.74
 -16   0  -6    3.27    1.12
 -15   0  -6    3.57    1.08
 -15   0  -6    3.65    0.68
 -14   0  -6    0.31    0.49
 -14   0  -6    1.08    0.63
 -14   0  -6    1.29    0.48
 -13   0  -6    2.04    0.57
 -13   0  -6    1.17    0.51
 -13   0  -6    1.77    0.83
 -12   0  -6   14.73    1.06
 -12   0  -6   16.01    1.77
 -12   0  -6   12.49    1.37
 -11   0  -6    0.59    0.31
 -11   0  -6    0.52    0.60
 -11   0  -6    0.21    0.37
 -11   0  -6    0.64    0.43
 -10   0  -6    4.08    0.93
 -10   0  -6    5.86    0.56
 -10   0  -6    5.70    0.76
 -10   0  -6    5.31    0.86
  -9   0  -6   14.66    1.17
  -9   0  -6   14.75    1.55
  -9   0  -6   15.19    0.99
  -9   0  -6   15.61    0.80
  -8   0  -6   40.43    1.76
   8   0   6   38.79    1.20
  -8   0  -6   42.13    2.31
  -8   0  -6   38.18    1.22
  -8   0  -6   38.52    1.45
  -7   0  -6   28.99    1.04
   7   0   6   31.16    1.08
  -7   0  -6   30.47    1.84
  -7   0  -6   30.30    1.49
   7   0   6   30.27    1.40
  -7   0  -6   30.83    0.98
  -7   0  -6   30.44    1.27
  -6   0  -6   30.99    1.80
  -6   0  -6   29.06    1.21
  -6   0  -6   29.65    0.83
   6   0   6   29.31    1.60
   6   0   6   29.30    1.07
  -6   0  -6   28.81    1.02
   6   0   6   29.12    1.31
  -6   0  -6   30.29    1.40
  -5   0  -6   36.94    0.77
  -5   0  -6   36.08    1.78
   5   0   6   34.01    1.15
   5   0   6   34.60    1.66
   5   0   6   36.47    1.42
  -5   0  -6   35.76    1.30
  -5   0  -6   36.55    1.12
  -5   0  -6   37.05    1.49
   4   0   6  119.41    2.29
  -4   0  -6  121.70    3.25
  -4   0  -6  119.83    2.43
  -4   0  -6  125.51    2.84
  -4   0  -6  122.59    1.67
   4   0   6  123.53    2.79
  -4   0  -6  122.47    2.16
   4   0   6  121.08    2.12
   4   0   6  121.57    3.12
  -3   0  -6    2.52    0.81
  -3   0  -6    1.56    0.35
   3   0   6    2.60    0.23
  -3   0  -6    1.90    0.35
  -3   0  -6    1.69    0.40
   3   0   6    2.49    0.42
  -3   0  -6    2.26    0.39
   3   0   6    1.30    0.30
   3   0   6    2.33    0.35
   3   0   6    1.57    0.39
  -2   0  -6    1.27    0.57
   2   0   6    0.96    0.32
   2   0   6    0.89    0.17
   2   0   6    0.87    0.29
  -2   0  -6    1.03    0.30
  -2   0  -6    0.94    0.28
   2   0   6    1.21    0.27
  -2   0  -6    0.53    0.27
   2   0   6    1.47    0.35
  -2   0  -6    0.90    0.25
   1   0   6   56.60    1.75
  -1   0  -6   52.93    1.44
   1   0   6   55.16    1.42
  -1   0  -6   55.95    1.77
   1   0   6   53.46    1.29
   1   0   6   54.84    1.33
  -1   0  -6   54.01    1.75
   1   0   6   52.85    1.69
   1   0   6   54.27    2.13
  -1   0  -6   53.84    1.30
  -1   0  -6   54.06    2.15
   0   0  -6  204.50    2.88
   0   0  -6  200.82    3.69
   0   0  -6  200.39    3.11
   0   0   6  196.31    2.83
   0   0  -6  202.24    4.59
   0   0   6  195.52    4.51
   0   0   6  199.15    3.83
   0   0   6  202.07    3.63
   0   0   6  201.72    3.05
  -1   0   6   53.43    2.11
   1   0  -6   52.63    1.40
   1   0  -6   57.17    1.69
   1   0  -6   55.06    1.29
  -1   0   6   54.60    1.26
   1   0  -6   52.55    2.12
  -1   0   6   54.93    1.62
  -1   0   6   56.13    1.39
  -2   0   6    0.78    0.45
   2   0  -6    0.91    0.46
   2   0  -6    1.10    0.29
  -2   0   6    0.90    0.23
  -2   0   6    1.35    0.28
  -2   0   6    1.44    0.38
   2   0  -6    1.14    0.31
   3   0  -6    2.51    0.37
  -3   0   6    2.38    0.37
  -3   0   6    1.99    0.42
   3   0  -6    2.41    0.34
  -3   0   6    2.32    0.34
  -3   0   6    2.23    0.63
   3   0  -6    1.93    0.56
   4   0  -6  118.04    2.06
   4   0  -6  118.67    3.69
   4   0  -6  122.31    1.97
  -4   0   6  126.64    3.82
  -4   0   6  119.38    2.08
  -4   0   6  118.27    1.96
   5   0  -6   36.99    0.94
   5   0  -6   34.18    0.97
   5   0  -6   35.27    2.04
  -5   0   6   36.04    2.06
  -5   0   6   34.92    0.96
  -5   0   6   37.12    1.04
  -6   0   6   29.61    2.09
  -6   0   6   29.08    0.86
   6   0  -6   29.57    0.79
  -6   0   6   29.40    0.90
   7   0  -6   30.74    0.67
   7   0  -6   28.84    1.24
  -7   0   6   29.27    0.85
  -7   0   6   29.57    2.21
   7   0  -6   28.53    0.65
   8   0  -6   37.17    1.54
  -8   0   6   38.88    0.97
  -8   0   6   41.01    2.73
   9   0  -6   15.19    1.05
  -9   0   6   15.23    1.95
  -9   0   6   14.04    0.57
  10   0  -6    5.29    0.79
 -10   0   6    5.29    0.36
 -10   0   6    5.31    1.25
  11   0  -6    1.12    0.47
 -11   0   6    0.36    0.81
 -11   0   6    0.67    0.18
 -12   0   6   17.07    2.43
  12   0  -6   13.64    1.18
 -12   0   6   14.64    0.45
 -13   0   6    1.96    0.61
 -13   0   6    1.93    1.11
  13   0  -6    1.09    0.63
 -14   0   6    0.95    0.50
 -14   0   6    2.25    1.20
 -15   0   6    4.86    1.48
 -15   0   6    2.56    0.75
 -16   0   6    2.83    0.81
 -16   0   6    7.13    1.87
 -16   1  -6    3.52    1.15
 -16  -1  -6    4.71    0.77
 -16  -1  -6    3.76    1.12
 -15   1  -6    0.33    0.49
 -15   1  -6   -0.50    0.48
 -15   1  -6    0.48    0.42
 -15  -1  -6    0.90    0.49
 -15  -1  -6    0.15    0.52
 -14   1  -6    1.86    0.54
 -14   1  -6    0.99    0.64
 -14   1  -6    0.45    0.52
 -14  -1  -6    1.78    0.81
 -14  -1  -6    1.34    0.58
 -13   1  -6    2.08    0.54
 -13   1  -6    2.15    0.46
 -13   1  -6    1.82    0.87
 -13  -1  -6    0.73    0.44
 -13  -1  -6    1.86    0.73
 -13  -1  -6    2.30    0.60
 -12   1  -6    4.35    0.65
 -12   1  -6    3.81    0.66
 -12   1  -6    1.91    0.63
 -12   1  -6    2.76    0.84
 -12  -1  -6    2.20    0.52
 -12  -1  -6    2.49    0.78
 -12  -1  -6    3.03    0.66
 -11   1  -6    0.55    0.27
 -11   1  -6   -0.07    0.26
 -11   1  -6   -0.09    0.36
 -11   1  -6    0.20    0.40
 -11   1  -6    0.39    0.36
 -11  -1  -6   -0.41    0.29
 -11  -1  -6    0.00    0.23
 -11  -1  -6   -0.04    0.52
 -11  -1  -6   -0.46    0.47
 -11  -1  -6   -0.66    0.34
 -10   1  -6    1.21    0.36
 -10   1  -6    1.21    0.54
 -10   1  -6    0.96    0.45
 -10   1  -6    1.80    0.49
 -10   1  -6    1.45    0.33
 -10  -1  -6    1.31    0.66
 -10  -1  -6    2.02    0.43
 -10  -1  -6    0.86    0.36
 -10  -1  -6    1.20    0.54
 -10  -1  -6    2.00    0.53
  -9   1  -6    0.07    0.18
  -9   1  -6    0.15    0.33
  -9   1  -6    0.02    0.27
  -9   1  -6   -0.11    0.20
  -9   1  -6   -0.09    0.42
  -9  -1  -6   -0.06    0.20
  -9  -1  -6    0.10    0.27
  -9  -1  -6   -0.01    0.33
  -9  -1  -6    0.15    0.36
  -9  -1  -6   -0.36    0.37
  -8   1  -6    1.19    0.34
   8   1   6    1.60    0.37
  -8   1  -6    1.06    0.23
  -8   1  -6    0.95    0.46
  -8   1  -6    1.24    0.42
  -8   1  -6    1.05    0.38
  -8  -1  -6    1.35    0.58
  -8  -1  -6    1.08    0.33
  -8  -1  -6    0.70    0.40
  -8  -1  -6    1.04    0.31
   8  -1   6    1.11    0.35
  -8  -1  -6    1.64    0.47
  -7   1  -6   11.97    0.71
   7   1   6   13.18    0.82
  -7   1  -6   13.01    0.55
  -7   1  -6   12.99    0.83
  -7   1  -6   11.54    1.19
  -7   1  -6   12.92    1.14
   7   1   6   13.01    0.77
  -7  -1  -6   12.87    0.86
  -7  -1  -6   13.30    0.93
  -7  -1  -6   12.15    0.72
  -7  -1  -6   13.92    1.27
   7  -1   6   13.12    1.06
  -7  -1  -6   13.52    0.90
  -6   1  -6    0.66    0.28
  -6   1  -6    0.58    0.32
   6   1   6    0.44    0.35
  -6   1  -6    0.60    0.43
  -6   1  -6    0.49    0.31
  -6   1  -6    0.57    0.12
   6   1   6    0.42    0.19
   6   1   6    0.57    0.31
   6  -1   6    0.46    0.25
   6  -1   6    0.45    0.25
  -6  -1  -6    0.55    0.32
  -6  -1  -6    0.71    0.38
  -6  -1  -6    0.56    0.44
  -6  -1  -6    0.45    0.25
  -6  -1  -6    0.70    0.24
  -5   1  -6   56.86    2.05
   5   1   6   53.44    1.56
  -5   1  -6   53.25    1.42
   5   1   6   55.16    2.15
   5   1   6   53.42    1.54
  -5   1  -6   52.22    1.54
  -5   1  -6   51.25    2.15
  -5  -1  -6   55.82    1.62
  -5  -1  -6   53.59    1.40
   5  -1   6   52.79    1.33
  -5  -1  -6   52.55    2.19
  -5  -1  -6   54.18    1.39
   5  -1   6   55.55    2.12
  -5  -1  -6   51.34    1.66
   5  -1   6   55.66    1.97
   4   1   6   13.53    0.79
  -4   1  -6   12.72    1.57
  -4   1  -6   13.08    1.04
  -4   1  -6   12.64    0.94
  -4   1  -6   13.51    0.72
   4   1   6   13.06    0.75
   4   1   6   12.39    1.01
  -4   1  -6   12.08    0.72
   4  -1   6   12.51    0.89
  -4  -1  -6   13.07    1.07
   4  -1   6   12.66    0.70
  -4  -1  -6   13.28    0.67
   4  -1   6   12.74    0.67
  -4  -1  -6   12.76    0.69
  -4  -1  -6   14.41    0.86
  -4  -1  -6   12.20    0.79
   4  -1   6   13.50    0.98
   3   1   6  126.45    2.47
  -3   1  -6  127.51    3.14
  -3   1  -6  129.02    3.09
   3   1   6  127.00    2.30
  -3   1  -6  125.85    3.74
  -3   1  -6  120.54    2.37
   3   1   6  123.45    3.09
   3   1   6  126.77    2.59
  -3   1  -6  121.82    2.23
   3  -1   6  127.08    3.03
   3  -1   6  125.35    2.30
   3  -1   6  125.44    3.01
  -3  -1  -6  125.92    2.20
  -3  -1  -6  126.63    2.58
  -3  -1  -6  124.05    2.56
  -3  -1  -6  124.48    2.29
   3  -1   6  122.66    2.17
  -3  -1  -6  119.78    3.15
  -2   1  -6    1.92    0.38
   2   1   6    1.61    0.31
   2   1   6    1.96    0.32
  -2   1  -6    2.10    0.79
  -2   1  -6    1.43    0.34
   2   1   6    1.81    0.43
  -2   1  -6    2.73    0.42
  -2   1  -6    2.03    0.40
   2   1   6    1.97    0.38
  -2  -1  -6    2.08    0.41
   2  -1   6    1.87    0.35
   2  -1   6    1.63    0.34
   2  -1   6    1.84    0.80
  -2  -1  -6    2.06    0.33
  -2  -1  -6    1.73    0.44
  -2  -1  -6    1.74    0.28
   2  -1   6    1.89    0.33
   2  -1   6    2.17    0.34
  -2  -1  -6    2.10    0.72
  -1   1  -6   16.38    0.77
  -1   1  -6   16.06    0.89
  -1   1  -6   16.45    1.33
   1   1   6   17.09    0.93
  -1   1  -6   15.65    0.77
   1   1   6   15.86    0.80
   1   1   6   15.86    1.00
  -1   1  -6   17.01    1.17
   1   1   6   16.62    0.81
  -1  -1  -6   17.58    1.41
  -1  -1  -6   15.70    0.79
   1  -1   6   16.07    0.77
   1  -1   6   17.04    0.91
  -1  -1  -6   15.65    0.83
   1  -1   6   15.47    0.71
  -1  -1  -6   16.05    1.08
   1  -1   6   17.46    1.38
  -1  -1  -6   16.39    0.69
   1  -1   6   15.35    0.97
   0   1  -6    0.24    0.21
   0   1  -6   -0.06    0.22
   0   1  -6    0.04    0.18
   0   1   6   -0.13    0.19
   0   1  -6    0.18    0.35
   0   1   6    0.76    0.45
   0   1  -6    0.70    0.44
   0   1   6    0.19    0.26
   0   1   6   -0.07    0.20
   0   1   6   -0.17    0.24
   0  -1   6   -0.09    0.15
   0  -1  -6    0.09    0.15
   0  -1  -6   -0.28    0.16
   0  -1   6   -0.06    0.14
   0  -1   6    0.21    0.31
   0  -1  -6    0.23    0.23
   0  -1   6    0.89    0.53
   0  -1  -6    0.68    0.43
   0  -1   6    0.02    0.17
   1   1  -6   15.85    0.78
   1   1  -6   16.95    0.83
  -1   1   6   16.05    0.80
   1   1  -6   16.25    1.24
   1   1  -6   16.35    0.73
  -1   1   6   17.92    1.06
  -1   1   6   15.60    0.94
  -1   1   6   17.48    0.69
  -1   1   6   19.19    1.35
   1  -1  -6   16.56    0.67
   1  -1  -6   16.26    1.04
  -1  -1   6   17.40    0.76
  -1  -1   6   17.12    0.76
   1  -1  -6   16.55    1.10
   1  -1  -6   15.84    0.79
  -1  -1   6   17.02    1.12
  -1  -1   6   15.93    0.72
  -1  -1   6   19.89    1.56
  -2   1   6    2.13    0.33
   2   1  -6    2.06    0.34
  -2   1   6    2.59    0.62
   2   1  -6    2.16    0.34
   2   1  -6    2.08    0.60
  -2   1   6    2.22    0.39
  -2   1   6    0.95    0.35
  -2   1   6    1.91    0.44
   2   1  -6    2.01    0.36
  -2  -1   6    2.16    0.34
  -2  -1   6    1.95    0.29
   2  -1  -6    1.99    0.39
  -2  -1   6    2.17    0.37
   2  -1  -6    1.89    0.51
  -2  -1   6    2.62    0.73
  -2  -1   6    1.59    0.37
   2  -1  -6    2.12    0.32
   3   1  -6  120.69    2.19
  -3   1   6  125.94    3.39
   3   1  -6  120.81    3.77
  -3   1   6  127.80    2.03
  -3   1   6  123.83    2.24
  -3   1   6  122.14    3.11
   3   1  -6  124.17    2.17
  -3   1   6  129.15    2.93
   3  -1  -6  126.04    3.39
   3  -1  -6  124.83    2.00
  -3  -1   6  123.91    2.18
   3  -1  -6  121.93    2.22
  -3  -1   6  127.10    3.90
  -3  -1   6  128.54    2.27
   4   1  -6   12.30    0.65
   4   1  -6   12.76    1.30
  -4   1   6   12.61    0.66
  -4   1   6   11.32    0.55
  -4   1   6   13.19    1.18
   4   1  -6   12.58    0.64
   4  -1  -6   13.16    0.67
   4  -1  -6   11.91    1.07
  -4  -1   6   12.06    0.65
   4  -1  -6   12.54    0.57
  -4  -1   6   14.09    0.76
  -4  -1   6   13.04    1.42
  -5   1   6   52.85    1.16
  -5   1   6   52.14    1.29
  -5   1   6   55.32    2.42
   5   1  -6   53.40    1.30
   5   1  -6   52.20    1.30
   5   1  -6   53.65    2.64
  -5  -1   6   50.53    2.68
  -5  -1   6   52.47    1.33
   5  -1  -6   53.62    1.12
   5  -1  -6   50.15    2.29
  -6   1   6    0.46    0.52
   6   1  -6    0.83    0.26
  -6   1   6    0.72    0.22
  -6   1   6    0.65    0.24
   6   1  -6    0.68    0.23
   6  -1  -6    0.64    0.31
  -6  -1   6    0.20    0.45
   6  -1  -6    0.80    0.19
   6  -1  -6    0.62    0.20
  -6  -1   6    0.61    0.25
   7   1  -6   12.60    0.86
  -7   1   6   12.21    0.53
   7   1  -6   12.08    0.57
  -7   1   6   13.57    1.50
  -7   1   6   12.25    0.59
   7  -1  -6   12.03    0.28
   7  -1  -6   11.49    0.80
  -7  -1   6   12.60    0.67
  -7  -1   6   13.49    1.71
   7  -1  -6   12.32    0.29
  -8   1   6    1.35    0.26
  -8   1   6    1.35    0.68
   8   1  -6    1.49    0.23
   8   1  -6    1.40    0.22
   8   1  -6    0.73    0.47
  -8  -1   6    1.28    0.31
  -8  -1   6    0.86    0.79
   8  -1  -6    0.84    0.35
  -9   1   6   -0.14    0.54
  -9   1   6   -0.06    0.14
   9   1  -6   -0.34    0.24
  -9  -1   6    0.23    0.71
   9  -1  -6   -0.19    0.39
  -9  -1   6    0.05    0.22
 -10   1   6    1.22    0.82
  10   1  -6    2.19    0.58
 -10  -1   6    1.52    0.33
 -10  -1   6    1.33    0.82
  10  -1  -6    1.87    0.57
 -10  -1   6    1.28    0.40
  11   1  -6    0.39    0.39
 -11   1   6   -0.05    0.67
 -11  -1   6    0.18    0.22
  11  -1  -6   -0.13    0.43
 -11  -1   6   -0.09    0.25
 -11  -1   6    0.12    0.85
 -12   1   6    4.36    1.28
  12   1  -6    2.50    0.70
 -12  -1   6    3.78    1.41
 -12  -1   6    3.41    0.39
 -12  -1   6    2.67    0.60
  12  -1  -6    2.50    0.77
  13   1  -6    2.54    0.79
 -13   1   6    2.38    1.11
 -13  -1   6    1.30    0.50
 -13  -1   6    2.63    1.31
  13  -1  -6    1.91    0.73
 -13  -1   6    2.01    0.29
  14   1  -6    1.00    0.52
 -14   1   6    2.49    0.73
 -14   1   6    2.43    1.02
 -14  -1   6    1.59    0.55
 -14  -1   6    1.79    1.04
 -15   1   6    2.34    1.06
 -15   1   6    0.12    0.43
 -15   1   6    0.78    0.42
 -15  -1   6    1.02    0.98
 -16   1   6    4.07    0.97
 -16   1   6    6.07    1.57
 -16   1   6    3.35    0.84
 -16  -1   6    6.99    1.88
 -16   2  -6    7.39    1.57
 -16   2  -6    5.88    1.12
 -16  -2  -6    7.66    1.47
 -16  -2  -6   10.40    1.10
 -15   2  -6    1.04    0.70
 -15   2  -6    1.91    0.54
 -15   2  -6    0.73    0.80
 -15  -2  -6    1.04    0.85
 -15  -2  -6    1.87    0.61
 -14   2  -6    1.12    0.74
 -14   2  -6    0.51    0.55
 -14   2  -6    1.24    0.46
 -14  -2  -6    1.34    0.58
 -14  -2  -6    1.51    0.86
 -13   2  -6    0.28    0.50
 -13   2  -6    0.72    0.58
 -13   2  -6    1.34    0.49
 -13  -2  -6    1.21    0.58
 -13  -2  -6    0.39    0.55
 -12   2  -6    4.97    0.72
 -12   2  -6    2.95    0.86
 -12   2  -6    2.57    0.72
 -12  -2  -6    2.57    0.46
 -12  -2  -6    3.69    0.74
 -12  -2  -6    3.49    0.93
 -11   2  -6   -0.10    0.38
 -11   2  -6   -0.38    0.41
 -11   2  -6   -0.31    0.29
 -11   2  -6    0.05    0.26
 -11  -2  -6   -0.33    0.37
 -11  -2  -6   -0.02    0.42
 -10   2  -6    1.93    0.59
 -10   2  -6    1.51    0.70
 -10   2  -6    3.19    0.51
 -10   2  -6    2.04    0.40
 -10   2  -6    2.80    0.55
 -10  -2  -6    3.04    0.70
 -10  -2  -6    1.28    0.67
 -10  -2  -6    1.42    0.35
 -10  -2  -6    1.73    0.72
 -10  -2  -6    2.18    0.46
  -9   2  -6   -0.16    0.33
  -9   2  -6   -0.08    0.21
  -9   2  -6   -0.16    0.24
  -9   2  -6   -0.06    0.23
  -9   2  -6   -0.09    0.30
  -9  -2  -6   -0.88    0.46
  -9  -2  -6   -0.39    0.22
  -9  -2  -6   -0.24    0.33
  -9  -2  -6    0.02    0.33
  -9  -2  -6   -0.26    0.22
  -8   2  -6    1.35    0.43
  -8   2  -6    1.78    0.32
  -8   2  -6    1.47    0.59
  -8   2  -6    2.09    0.45
  -8   2  -6    2.26    0.47
  -8  -2  -6    1.56    0.30
  -8  -2  -6    2.09    0.56
  -8  -2  -6    2.47    0.44
  -8  -2  -6    1.21    0.54
  -8  -2  -6    1.58    0.63
   8  -2   6    2.66    0.39
  -7   2  -6    0.04    0.28
  -7   2  -6   -0.22    0.23
  -7   2  -6    0.17    0.29
  -7   2  -6    0.11    0.21
  -7   2  -6    0.27    0.34
  -7  -2  -6    0.25    0.21
  -7  -2  -6    0.00    0.37
   7  -2   6    0.17    0.25
  -7  -2  -6    0.01    0.31
  -7  -2  -6    0.48    0.41
   7  -2   6    0.17    0.21
  -6   2  -6   24.50    1.60
   6   2   6   22.99    0.80
  -6   2  -6   23.31    0.78
  -6   2  -6   23.30    1.01
  -6   2  -6   24.11    1.50
  -6   2  -6   23.85    2.09
   6   2   6   24.03    1.50
   6   2   6   24.77    1.16
  -6   2  -6   22.27    1.04
  -6  -2  -6   23.87    1.69
   6  -2   6   25.02    0.95
  -6  -2  -6   24.83    1.21
  -6  -2  -6   23.73    0.88
   6  -2   6   22.99    1.40
  -6  -2  -6   23.90    1.26
  -5   2  -6   26.28    1.12
   5   2   6   27.27    1.53
   5   2   6   26.16    0.86
  -5   2  -6   27.42    1.59
  -5   2  -6   28.07    1.55
  -5   2  -6   27.51    1.90
   5   2   6   26.40    1.19
  -5   2  -6   26.35    1.07
  -5   2  -6   25.14    0.75
  -5  -2  -6   25.94    1.25
   5  -2   6   26.86    1.51
  -5  -2  -6   27.74    1.73
   5  -2   6   28.32    1.02
  -5  -2  -6   28.17    1.22
  -4   2  -6   14.96    0.85
   4   2   6   15.30    0.92
  -4   2  -6   16.79    1.22
   4   2   6   16.75    1.17
  -4   2  -6   16.17    0.82
  -4   2  -6   17.52    1.78
   4   2   6   16.06    0.94
  -4   2  -6   15.40    1.15
   4   2   6   15.66    0.71
   4  -2   6   15.16    0.57
   4  -2   6   14.88    0.77
  -4  -2  -6   15.68    1.01
  -4  -2  -6   16.38    0.96
  -4  -2  -6   15.40    1.24
   4  -2   6   16.68    1.17
  -3   2  -6    7.25    0.57
  -3   2  -6    7.53    0.84
  -3   2  -6    7.51    0.76
   3   2   6    8.34    0.76
   3   2   6    7.63    0.81
   3   2   6    7.72    0.59
   3   2   6    7.34    0.64
  -3   2  -6    8.85    1.43
  -3   2  -6    7.40    0.59
  -3  -2  -6    7.99    0.72
  -3  -2  -6    8.61    0.96
  -3  -2  -6    7.16    0.76
   3  -2   6    7.39    0.48
   3  -2   6    7.68    0.61
   3  -2   6    7.31    0.77
  -2   2  -6   62.85    1.65
  -2   2  -6   63.23    2.00
   2   2   6   63.37    1.80
  -2   2  -6   64.00    2.24
   2   2   6   61.15    2.15
  -2   2  -6   63.73    2.65
  -2   2  -6   61.45    1.62
   2   2   6   66.30    1.82
  -2  -2  -6   61.01    2.20
  -2  -2  -6   62.01    1.77
   2  -2   6   62.88    2.50
  -2  -2  -6   61.40    1.84
   2  -2   6   62.58    2.12
   2  -2   6   62.77    1.47
   2  -2   6   62.92    1.57
   1   2   6    2.46    0.44
  -1   2  -6    2.83    0.43
  -1   2  -6    3.13    0.45
  -1   2  -6    1.84    0.34
  -1   2  -6    2.20    0.49
  -1   2  -6    2.48    0.75
   1   2   6    2.64    0.57
   1   2   6    2.39    0.48
   1  -2   6    1.61    0.36
  -1  -2  -6    2.36    0.46
  -1  -2  -6    2.38    0.40
   1  -2   6    2.55    0.45
  -1  -2  -6    2.01    0.59
  -1  -2  -6    2.31    0.53
   1  -2   6    3.96    0.91
   0   2  -6   34.19    1.18
   0   2  -6   35.60    1.60
   0   2  -6   34.90    1.92
   0   2   6   33.98    1.36
   0   2  -6   34.07    1.17
   0   2   6   33.93    1.24
   0   2   6   33.87    1.58
   0   2  -6   35.04    1.20
   0  -2  -6   34.82    1.59
   0  -2  -6   35.09    1.05
   0  -2   6   35.91    1.17
   0  -2   6   34.24    1.16
   0  -2   6   35.50    1.59
   0  -2  -6   34.62    1.29
   0  -2  -6   35.55    1.39
   0  -2   6   37.28    2.10
   0  -2  -6   35.28    1.61
   1   2  -6    2.79    0.43
  -1   2   6    2.52    0.43
   1   2  -6    2.10    0.49
  -1   2   6    2.01    0.41
  -1   2   6    2.81    0.57
  -1   2   6    2.23    0.52
   1   2  -6    1.88    0.41
   1   2  -6    2.55    0.61
   1   2  -6    2.41    0.36
   1  -2  -6    2.53    0.34
   1  -2  -6    2.02    0.39
   1  -2  -6    2.68    0.46
  -1  -2   6    1.69    0.37
  -1  -2   6    2.47    0.32
   1  -2  -6    2.28    0.52
  -1  -2   6    2.64    0.79
  -1  -2   6    2.58    0.42
   2   2  -6   61.77    2.60
  -2   2   6   64.63    2.16
  -2   2   6   62.11    2.01
   2   2  -6   62.59    1.60
   2   2  -6   65.49    1.32
   2   2  -6   64.29    1.62
   2   2  -6   63.69    2.20
  -2   2   6   65.02    2.17
  -2   2   6   62.70    1.65
  -2  -2   6   63.72    1.25
  -2  -2   6   63.69    1.62
   2  -2  -6   62.07    1.65
   2  -2  -6   61.44    2.06
  -2  -2   6   61.54    2.08
  -2  -2   6   65.50    2.72
   2  -2  -6   64.29    2.05
   2  -2  -6   63.51    1.40
  -3   2   6    7.88    0.62
  -3   2   6    8.45    0.95
   3   2  -6    7.03    0.98
   3   2  -6    6.58    0.57
  -3   2   6    6.50    0.85
   3   2  -6    7.66    0.61
   3  -2  -6    7.21    0.73
  -3  -2   6    7.66    0.30
   3  -2  -6    7.23    0.60
  -3  -2   6    6.92    0.61
   3  -2  -6    7.68    0.49
  -3  -2   6    7.62    1.10
  -3  -2   6    8.17    0.85
   4   2  -6   14.57    0.77
   4   2  -6   16.12    1.52
   4   2  -6   15.19    0.78
  -4   2   6   14.25    1.19
  -4   2   6   14.94    0.78
  -4   2   6   16.87    1.21
   4  -2  -6   15.93    0.65
  -4  -2   6   14.23    1.59
   4  -2  -6   14.87    0.77
  -4  -2   6   16.95    1.16
  -4  -2   6   14.68    0.82
  -4  -2   6   15.57    0.40
   4  -2  -6   15.38    1.10
  -5   2   6   26.40    1.57
   5   2  -6   27.20    1.03
   5   2  -6   27.29    2.02
  -5   2   6   27.39    1.03
  -5   2   6   26.89    1.56
   5   2  -6   26.97    1.05
   5  -2  -6   27.50    0.95
   5  -2  -6   27.22    0.81
  -5  -2   6   26.81    2.12
  -5  -2   6   25.09    1.04
  -5  -2   6   28.48    0.76
  -5  -2   6   28.63    1.59
   6   2  -6   24.75    1.16
  -6   2   6   24.52    1.61
  -6   2   6   22.37    0.90
  -6   2   6   22.07    1.52
   6   2  -6   21.98    0.91
   6   2  -6   24.34    0.99
   6  -2  -6   22.28    0.68
   6  -2  -6   23.06    1.01
  -6  -2   6   24.14    0.79
  -6  -2   6   23.92    2.14
  -6  -2   6   23.10    1.00
  -7   2   6    0.27    0.22
   7   2  -6    0.23    0.39
   7   2  -6    0.27    0.22
  -7   2   6    0.07    0.47
   7   2  -6    0.09    0.23
  -7   2   6   -0.01    0.28
   7  -2  -6    0.10    0.11
   7  -2  -6    0.22    0.13
  -7  -2   6    0.03    0.48
   7  -2  -6   -0.22    0.27
  -7  -2   6    0.05    0.29
  -7  -2   6    0.24    0.16
  -8   2   6    1.98    0.59
   8   2  -6    2.64    0.41
  -8   2   6    1.81    0.32
  -8   2   6    1.44    0.65
   8   2  -6    1.87    0.48
  -8  -2   6    1.69    0.32
  -8  -2   6    1.92    0.40
  -8  -2   6    1.93    0.80
   8  -2  -6    2.42    0.48
   9   2  -6    0.19    0.19
  -9   2   6   -0.19    0.40
  -9   2   6   -0.06    0.49
  -9   2   6   -0.16    0.17
   9   2  -6   -0.07    0.15
   9   2  -6   -0.17    0.28
  -9  -2   6    0.01    0.57
  -9  -2   6    0.05    0.27
   9  -2  -6   -0.10    0.35
  -9  -2   6    0.02    0.20
  10   2  -6    2.68    0.25
  10   2  -6    2.61    0.23
 -10   2   6    1.65    0.73
 -10   2   6    3.21    1.00
  10   2  -6    1.66    0.63
 -10   2   6    2.52    0.33
 -10  -2   6    2.68    1.18
  10  -2  -6    2.74    0.65
 -10  -2   6    2.12    0.45
 -10  -2   6    2.64    0.46
 -11   2   6   -0.15    0.32
 -11   2   6    0.16    0.65
 -11   2   6    0.11    0.13
  11   2  -6   -0.46    0.28
 -11  -2   6   -0.02    0.29
  11  -2  -6   -0.30    0.42
 -11  -2   6   -0.08    0.26
 -11  -2   6   -0.35    0.86
 -12   2   6    4.68    1.26
 -12   2   6    3.21    0.90
  12   2  -6    4.34    0.85
 -12  -2   6    4.63    0.58
 -12  -2   6    3.67    1.33
  12  -2  -6    3.29    0.80
 -12  -2   6    3.20    0.61
 -13   2   6    1.81    0.73
  13   2  -6    0.45    0.64
 -13   2   6    1.32    0.83
 -13  -2   6    0.65    0.86
 -13  -2   6    0.88    0.44
 -13  -2   6    1.15    0.35
  13  -2  -6    0.59    0.50
 -14   2   6    1.86    0.95
 -14   2   6    1.21    0.65
 -14  -2   6    0.94    1.19
 -14  -2   6    1.09    0.34
 -15   2   6    1.01    0.53
 -15   2   6    3.97    1.21
 -15   2   6    1.46    0.55
 -15  -2   6    3.56    1.46
 -16   2   6   15.21    1.82
 -16   2   6   19.49    2.47
 -16   2   6   12.74    1.86
 -16  -2   6   14.27    2.51
 -16   3  -6    0.56    0.82
 -16  -3  -6   -0.73    0.74
 -15   3  -6    3.28    0.63
 -15   3  -6    3.48    1.16
 -15   3  -6    2.37    0.88
 -15  -3  -6    3.12    0.80
 -15  -3  -6    2.01    1.11
 -14   3  -6   -0.42    0.52
 -14   3  -6    0.06    0.40
 -14   3  -6    0.59    0.72
 -14  -3  -6    1.17    0.61
 -14  -3  -6   -0.36    0.71
 -13   3  -6    0.35    0.65
 -13   3  -6   -0.23    0.50
 -13   3  -6   -0.17    0.36
 -13  -3  -6    0.20    0.50
 -13  -3  -6   -0.46    0.64
 -12   3  -6    1.00    0.47
 -12   3  -6    0.86    0.62
 -12   3  -6    1.47    0.76
 -12   3  -6    1.75    0.53
 -12  -3  -6    0.60    0.80
 -12  -3  -6    1.32    0.62
 -11   3  -6   -0.16    0.34
 -11   3  -6    0.27    0.45
 -11   3  -6   -0.48    0.46
 -11   3  -6    0.61    0.37
 -11  -3  -6    0.29    0.49
 -11  -3  -6   -0.89    0.56
 -10   3  -6    1.16    0.56
 -10   3  -6    1.24    0.43
 -10   3  -6    0.78    0.57
 -10   3  -6    1.16    0.42
 -10   3  -6    1.52    0.46
 -10  -3  -6    0.17    0.61
 -10  -3  -6    1.14    0.57
  -9   3  -6    4.52    0.90
  -9   3  -6    5.91    0.66
  -9   3  -6    3.31    0.70
  -9   3  -6    6.36    0.66
  -9   3  -6    5.64    0.74
  -9  -3  -6    5.38    0.99
  -9  -3  -6    6.62    0.96
   9  -3   6    5.76    0.50
  -9  -3  -6    4.34    0.86
  -8   3  -6    2.13    0.63
  -8   3  -6    2.88    0.55
  -8   3  -6    2.54    0.52
  -8   3  -6    2.14    0.67
  -8   3  -6    2.51    0.46
   8  -3   6    2.59    0.42
  -8  -3  -6    2.09    0.65
  -8  -3  -6    2.96    0.68
  -8  -3  -6    1.42    0.69
  -7   3  -6    0.52    0.44
  -7   3  -6    0.84    0.36
  -7   3  -6    0.45    0.33
  -7   3  -6    0.30    0.75
  -7   3  -6    0.20    0.32
  -7   3  -6    0.49    0.35
   7  -3   6    1.05    0.31
  -7  -3  -6   -0.10    0.55
  -7  -3  -6    0.59    0.58
  -7  -3  -6    0.35    0.33
  -6   3  -6    0.91    1.00
  -6   3  -6    1.57    0.43
  -6   3  -6    0.89    0.45
  -6   3  -6    1.30    0.51
  -6   3  -6    1.22    0.36
  -6   3  -6    1.25    0.40
   6   3   6    1.20    0.40
   6  -3   6    1.27    0.36
  -6  -3  -6    0.85    0.50
  -6  -3  -6    1.59    0.54
  -6  -3  -6    1.36    0.63
   5   3   6   43.91    2.03
  -5   3  -6   42.90    1.32
   5   3   6   40.37    0.72
  -5   3  -6   42.06    1.47
   5   3   6   44.10    1.75
  -5   3  -6   41.02    2.05
  -5   3  -6   42.37    2.02
  -5   3  -6   43.53    2.57
  -5   3  -6   40.76    1.43
  -5  -3  -6   42.13    1.75
  -5  -3  -6   40.62    2.17
   5  -3   6   42.55    1.31
  -5  -3  -6   42.34    1.70
   5  -3   6   45.10    2.07
   5  -3   6   42.90    1.37
   4   3   6   65.25    2.02
  -4   3  -6   62.76    1.63
   4   3   6   63.62    2.41
   4   3   6   64.56    2.10
  -4   3  -6   59.31    2.69
  -4   3  -6   58.84    2.40
  -4   3  -6   65.61    2.38
  -4   3  -6   62.29    1.77
   4   3   6   62.00    1.34
  -4  -3  -6   62.09    2.07
   4  -3   6   60.53    1.65
   4  -3   6   61.76    1.63
   4  -3   6   63.60    2.44
  -4  -3  -6   60.53    2.45
  -4  -3  -6   61.63    2.07
  -3   3  -6    0.28    0.28
   3   3   6    1.03    0.38
  -3   3  -6    0.29    0.55
   3   3   6    0.74    0.46
   3   3   6    0.54    0.42
  -3   3  -6    0.78    0.31
  -3   3  -6    0.48    0.26
  -3  -3  -6    0.28    0.35
  -3  -3  -6    0.96    0.60
  -3  -3  -6    0.81    0.47
   3  -3   6    0.55    0.27
   3  -3   6    0.59    0.33
   3  -3   6    0.53    0.30
   3  -3   6    1.06    0.76
  -2   3  -6   18.97    1.15
  -2   3  -6   20.34    1.00
  -2   3  -6   20.61    1.36
   2   3   6   19.22    1.32
   2   3   6   20.69    1.18
  -2   3  -6   20.78    1.56
   2   3   6   20.95    1.11
  -2  -3  -6   20.37    1.14
   2  -3   6   20.14    0.97
   2  -3   6   21.78    1.85
   2  -3   6   20.82    1.30
  -2  -3  -6   22.18    1.47
  -2  -3  -6   18.94    1.10
   2  -3   6   20.65    1.07
   1   3   6   55.43    1.99
   1   3   6   57.32    1.83
   1   3   6   55.60    2.18
  -1   3  -6   55.93    1.67
  -1   3  -6   54.82    1.77
  -1   3  -6   55.86    2.18
  -1   3  -6   55.34    2.43
   1  -3   6   56.73    2.12
   1  -3   6   55.29    1.63
  -1  -3  -6   53.92    1.89
   1  -3   6   55.83    1.73
   1  -3   6   56.37    2.65
  -1  -3  -6   58.18    2.32
  -1  -3  -6   56.62    1.87
   0   3  -6    0.24    0.29
   0   3  -6   -0.13    0.16
   0   3  -6    0.30    0.50
   0   3  -6   -0.03    0.30
   0   3   6   -0.12    0.21
   0   3   6   -0.15    0.51
   0   3   6    0.16    0.29
   0  -3   6    0.01    0.31
   0  -3  -6   -0.10    0.19
   0  -3   6    0.04    0.34
   0  -3   6   -0.04    0.28
   0  -3  -6   -0.01    0.39
   0  -3   6    0.23    0.69
   0  -3  -6    0.84    0.50
  -1   3   6   56.75    2.10
  -1   3   6   57.02    2.22
   1   3  -6   55.67    1.42
   1   3  -6   56.98    2.23
   1   3  -6   57.10    2.59
   1   3  -6   56.50    1.71
  -1   3   6   57.27    1.76
   1  -3  -6   57.36    1.77
  -1  -3   6   56.43    2.11
[truncated: 600,176 more chars]
