# Supplementary material for: Crystal structure of 7,8-benzocoumarin-4-acetic acid
Source: Acta Crystallogr E Crystallogr Commun. 2015 Jul 31;71(Pt 8):o617–8. doi: 10.1107/S2056989015014103 (PMC4571427; doi:10.1107/S2056989015014103)
Supplement: Supplementary file 2 [file e-71-0o617-Isup2.hkl]

data_I                                                                          
_shelx_title ' 13 in Pbca'                                                      
_shelx_refln_list_code          4                                               
_shelx_F_calc_maximum      200.38                                               
_exptl_crystal_F_000      1056.00                                               
_reflns_d_resolution_high  0.8411                                               
                                                                                
loop_                                                                           
 _space_group_symop_operation_xyz                                               
 'x, y, z'                                                                      
 '-x+1/2, -y, z+1/2'                                                            
 'x+1/2, -y+1/2, -z'                                                            
 '-x, y+1/2, -z+1/2'                                                            
 '-x, -y, -z'                                                                   
 'x-1/2, y, -z-1/2'                                                             
 '-x-1/2, y-1/2, z'                                                             
 'x, -y-1/2, z-1/2'                                                             
                                                                                
_cell_length_a    13.4231                                                       
_cell_length_b     8.9892                                                       
_cell_length_c    18.8407                                                       
_cell_angle_alpha  90.000                                                       
_cell_angle_beta   90.000                                                       
_cell_angle_gamma  90.000                                                       
                                                                                
_shelx_F_squared_multiplier     1.000                                           
                                                                                
loop_                                                                           
 _refln_index_h                                                                 
 _refln_index_k                                                                 
 _refln_index_l                                                                 
 _refln_F_squared_calc                                                          
 _refln_F_squared_meas                                                          
 _refln_F_squared_sigma                                                         
 _refln_observed_status                                                         
   2   0   0       1911.24       1928.01        22.80 o                         
   4   0   0       3511.34       3007.55        38.93 o                         
   6   0   0        138.04        145.50         8.51 o                         
   8   0   0       5741.58       5708.10        66.73 o                         
  10   0   0          3.88          3.21         3.27 o                         
  12   0   0          4.53          2.98         3.18 o                         
  14   0   0        168.20        126.07        21.30 o                         
   2   1   0      11900.44      11936.11        45.59 o                         
   4   1   0        793.48        718.25         9.31 o                         
   6   1   0        407.91        408.52         8.21 o                         
   8   1   0          5.43          1.59         2.30 o                         
  10   1   0        492.49        492.74        11.73 o                         
  12   1   0       3225.24       3405.68        46.89 o                         
  14   1   0         29.23         30.96         6.47 o                         
   0   2   0       1958.79       1764.98        12.26 o                         
   2   2   0       5541.36       5239.24        20.67 o                         
   4   2   0       6686.92       6407.12        36.95 o                         
   6   2   0       5905.59       5773.99        39.02 o                         
   8   2   0       1813.20       1816.91        22.24 o                         
  10   2   0         59.21         63.05         4.30 o                         
  12   2   0       1153.05       1107.14        37.12 o                         
  14   2   0        155.25        141.33        11.03 o                         
   2   3   0       1340.58       1292.46        10.02 o                         
   4   3   0       1437.41       1451.69        15.14 o                         
   6   3   0        327.78        359.36         9.94 o                         
   8   3   0       1079.46       1177.70        19.04 o                         
  10   3   0         43.74         43.02         7.24 o                         
  12   3   0        495.58        541.37        12.83 o                         
  14   3   0          2.36          0.62         6.99 o                         
   0   4   0       3175.03       3082.39        32.73 o                         
   2   4   0       7479.51       7505.88        36.99 o                         
   4   4   0        133.29         89.67         4.75 o                         
   6   4   0          6.83          3.83         3.00 o                         
   8   4   0         13.02         13.17         3.64 o                         
  10   4   0        550.68        548.69        17.45 o                         
  12   4   0          3.30         -2.45         8.74 o                         
  14   4   0          4.32         12.60         8.57 o                         
   2   5   0        161.15        166.04         6.69 o                         
   4   5   0        372.16        417.49        10.90 o                         
   6   5   0         83.61         89.82         6.53 o                         
   8   5   0          6.05         -3.15         5.18 o                         
  10   5   0          1.00        -13.41         8.94 o                         
  12   5   0         76.06         55.63        12.76 o                         
  14   5   0         39.02         72.71        10.65 o                         
   0   6   0       3627.59       4098.72        54.94 o                         
   2   6   0         20.26         13.18         4.47 o                         
   4   6   0          4.47          2.65         3.57 o                         
   6   6   0        255.95        276.03        11.24 o                         
   8   6   0        251.72        271.48        13.45 o                         
  10   6   0          7.63         -4.22        11.35 o                         
  12   6   0         30.13         18.32        12.04 o                         
   2   7   0         30.73         23.03         6.47 o                         
   4   7   0          7.36         -2.57         4.72 o                         
   6   7   0       1045.68       1229.21        21.74 o                         
   8   7   0         37.56         33.70        10.28 o                         
  10   7   0          0.05        -11.97        16.78 o                         
  12   7   0         99.52        120.10        21.17 o                         
   0   8   0        143.75        141.78        16.89 o                         
   2   8   0         43.66         34.52         8.44 o                         
   4   8   0         34.97         21.48         9.65 o                         
   6   8   0        351.06        432.59        36.21 o                         
   8   8   0         48.25         20.48        14.15 o                         
  10   8   0         30.36         22.02        27.53 o                         
   2   9   0         32.38          1.39        10.09 o                         
   4   9   0          1.27          0.91        11.50 o                         
   6   9   0          6.23         -3.43        12.99 o                         
   8   9   0         11.27         28.93        16.02 o                         
   0  10   0         27.08          6.34        17.09 o                         
   2  10   0          1.03        -18.14        12.09 o                         
   4  10   0        232.33        329.48        52.81 o                         
   1   1   1      10665.82      10779.83        45.51 o                         
   2   1   1         22.06         14.29         1.21 o                         
   3   1   1       3336.94       3275.64        13.44 o                         
   4   1   1       1279.70       1137.86         8.59 o                         
   5   1   1         13.16          7.98         1.70 o                         
   6   1   1        111.87        106.31         3.19 o                         
   7   1   1        492.49        475.28         4.58 o                         
   8   1   1        151.60        141.44         4.37 o                         
   9   1   1         98.95         95.60         4.75 o                         
  10   1   1        315.22        324.81         7.85 o                         
  11   1   1        596.14        635.03        10.49 o                         
  12   1   1        134.63        151.87         6.49 o                         
  13   1   1         28.16         34.67         3.13 o                         
  14   1   1        164.24        167.91        10.79 o                         
  15   1   1          0.28          5.19         4.32 o                         
   0   2   1        379.34        415.46         8.10 o                         
   1   2   1        167.32        143.88         3.65 o                         
   2   2   1      24686.55      25912.91        74.59 o                         
   3   2   1       1161.60       1124.05         7.00 o                         
   4   2   1        120.03         82.43         3.03 o                         
   5   2   1         62.39         60.36         2.84 o                         
   6   2   1        222.46        217.77         4.96 o                         
   7   2   1         39.24         42.72         3.09 o                         
   8   2   1         36.26         30.73         3.12 o                         
   9   2   1        535.60        588.57         8.02 o                         
  10   2   1        522.42        553.37         8.37 o                         
  11   2   1       1784.77       1766.88        20.21 o                         
  12   2   1         85.41         90.90         5.37 o                         
  13   2   1        509.59        525.05        10.89 o                         
  14   2   1         70.92         85.24         7.04 o                         
  15   2   1          0.50          1.87         4.65 o                         
   1   3   1          2.97          3.53         2.00 o                         
   2   3   1       4072.37       4049.49        15.28 o                         
   3   3   1        333.38        344.44         4.66 o                         
   4   3   1        570.46        619.82         6.67 o                         
   5   3   1         35.98         37.16         2.28 o                         
   6   3   1        844.41        827.21         8.89 o                         
   7   3   1        273.25        296.39         5.58 o                         
   8   3   1        426.39        452.38         7.33 o                         
   9   3   1       1376.85       1378.98        16.13 o                         
  10   3   1       1131.40       1130.07        14.74 o                         
  11   3   1        268.19        297.07         8.79 o                         
  12   3   1         11.54         10.98         3.01 o                         
  13   3   1         15.96          9.76         4.09 o                         
  14   3   1          1.99          3.57         5.03 o                         
  15   3   1          3.61         18.78         5.70 o                         
   0   4   1        134.79        124.62         4.28 o                         
   1   4   1        134.88        118.58         3.41 o                         
   2   4   1        328.15        378.23         5.41 o                         
   3   4   1       1236.88       1411.24         9.65 o                         
   4   4   1        577.44        565.96         6.90 o                         
   5   4   1         32.58         25.51         2.39 o                         
   6   4   1        723.46        732.46         9.08 o                         
   7   4   1          7.71          5.12         1.78 o                         
   8   4   1        367.73        401.12         7.78 o                         
   9   4   1         78.87         75.49         3.18 o                         
  10   4   1        145.23        140.25         6.77 o                         
  11   4   1        167.91        147.34         8.54 o                         
  12   4   1          0.13         -3.11         4.90 o                         
  13   4   1          5.09          5.55         4.35 o                         
  14   4   1         18.98         19.90         5.72 o                         
   1   5   1        610.70        626.50         8.44 o                         
   2   5   1        276.58        317.43         6.14 o                         
   3   5   1        447.10        509.51         7.31 o                         
   4   5   1         46.25         31.94         2.75 o                         
   5   5   1         73.98         63.67         3.70 o                         
   6   5   1        164.67        162.14         5.85 o                         
   7   5   1          4.09         -0.39         2.85 o                         
   8   5   1          1.98         -0.50         2.88 o                         
   9   5   1          0.59         -1.93         2.57 o                         
  10   5   1        151.15        107.87        10.46 o                         
  11   5   1          1.80         -9.29         6.93 o                         
  12   5   1         33.60         22.48        10.07 o                         
  13   5   1         20.77         22.24         6.97 o                         
  14   5   1         10.46         20.65         6.29 o                         
   0   6   1       1556.73       1695.45        26.09 o                         
   1   6   1        355.96        408.83         9.01 o                         
   2   6   1        673.67        782.84        11.38 o                         
   3   6   1         77.58         67.68         4.77 o                         
   4   6   1         15.05         17.07         3.46 o                         
   5   6   1          2.12         -2.75         3.00 o                         
   6   6   1        148.98        144.35         6.25 o                         
   7   6   1         54.27         46.80         4.57 o                         
   8   6   1          0.08         -4.42         2.95 o                         
   9   6   1         37.28         17.50         6.00 o                         
  10   6   1         24.71          4.43         8.01 o                         
  11   6   1          0.20         -9.82         6.85 o                         
  12   6   1          2.79          3.18        11.33 o                         
  13   6   1          0.15          0.32         7.27 o                         
   1   7   1         10.52          8.63         4.47 o                         
   2   7   1        103.97         91.95         5.86 o                         
   3   7   1         29.56         19.16         4.78 o                         
   4   7   1         49.63         45.23         4.91 o                         
   5   7   1        199.39        212.92         8.54 o                         
   6   7   1        230.90        224.99         9.05 o                         
   7   7   1         31.48         31.27         6.24 o                         
   8   7   1         27.84         29.62         7.40 o                         
   9   7   1          0.04         -7.05        10.07 o                         
  10   7   1         35.85         55.90        11.29 o                         
  11   7   1          0.12          2.33         9.45 o                         
  12   7   1          0.20          1.46        11.49 o                         
   0   8   1         75.18         52.80         9.59 o                         
   1   8   1          8.07         -7.45         4.97 o                         
   2   8   1          5.79         -4.12         4.99 o                         
   3   8   1         19.30          5.80         6.24 o                         
   4   8   1         13.09         -0.78         5.51 o                         
   5   8   1         88.16         77.36         9.39 o                         
   6   8   1         53.64         57.26         9.49 o                         
   7   8   1          0.74         -5.24         7.08 o                         
   8   8   1          6.30         -0.23         8.46 o                         
   9   8   1         55.78         42.84        11.56 o                         
  10   8   1         64.58         49.50        18.72 o                         
   1   9   1          2.28         -9.16         6.10 o                         
   2   9   1         16.31         -7.50         6.46 o                         
   3   9   1         11.42         -9.38         6.25 o                         
   4   9   1         28.51         17.49         7.24 o                         
   5   9   1         34.81         24.77        10.33 o                         
   6   9   1          1.73         12.64         8.80 o                         
   7   9   1        130.04         98.34        15.16 o                         
   8   9   1        115.87        109.90        15.55 o                         
   0  10   1         12.16          0.22        10.68 o                         
   1  10   1          1.31        -11.12        11.37 o                         
   2  10   1         13.06         -7.79         8.84 o                         
   3  10   1         75.43         44.25        10.98 o                         
   4  10   1        201.50        253.91        21.86 o                         
   5  10   1          5.94        -11.77         9.51 o                         
   0   0   2       2352.25       1586.32       158.13 o                         
   1   0   2       1781.21       1465.28        19.88 o                         
   2   0   2       7657.54       6987.29        28.94 o                         
   3   0   2       2392.20       2166.73        10.78 o                         
   4   0   2       1893.01       1988.99        14.57 o                         
   5   0   2       1187.65       1179.48        11.41 o                         
   6   0   2       1177.71       1007.66        12.18 o                         
   7   0   2        516.07        491.00         8.84 o                         
   8   0   2        861.18        824.01        11.87 o                         
   9   0   2         17.44         18.59         2.88 o                         
  10   0   2         60.68         57.23         5.07 o                         
  11   0   2         34.80         41.65         5.95 o                         
  12   0   2         67.81         58.07         6.99 o                         
  13   0   2       1411.37       1521.89        31.68 o                         
  14   0   2       1423.94       1577.79        32.19 o                         
  15   0   2        290.62        342.37        27.35 o                         
   1   1   2        149.34         98.40         2.72 o                         
   2   1   2       6529.99       6538.19        23.84 o                         
   3   1   2       5520.34       5208.05        17.76 o                         
   4   1   2       1308.87       1239.23         8.58 o                         
   5   1   2        671.58        680.58         6.59 o                         
   6   1   2        141.66        136.38         3.27 o                         
   7   1   2         21.79         11.48         2.34 o                         
   8   1   2         90.60         85.32         4.10 o                         
   9   1   2        340.96        323.39         6.78 o                         
  10   1   2        533.67        544.40        10.64 o                         
  11   1   2        388.07        392.62         8.87 o                         
  12   1   2         29.37         29.56         3.66 o                         
  13   1   2         23.70         34.96         4.48 o                         
  14   1   2          0.11          8.06         2.97 o                         
  15   1   2         10.51         20.87         5.89 o                         
   0   2   2       3944.01       3782.32        21.96 o                         
   1   2   2       5282.00       5258.72        19.66 o                         
   2   2   2       5245.60       5370.22        18.73 o                         
   3   2   2       2887.23       2967.66        12.92 o                         
   4   2   2       3103.82       2938.78        15.05 o                         
   5   2   2        115.16        138.85         3.36 o                         
   6   2   2        175.49        170.90         4.78 o                         
   7   2   2         10.24         15.09         2.01 o                         
   8   2   2         32.44         32.87         2.72 o                         
   9   2   2        603.75        619.27         8.07 o                         
  10   2   2        244.64        226.44         7.03 o                         
  11   2   2         64.69         71.87         4.99 o                         
  12   2   2        546.46        549.08        12.67 o                         
  13   2   2          6.50         13.73         4.17 o                         
  14   2   2         56.79         60.67         5.28 o                         
  15   2   2          9.88         28.53         5.39 o                         
   1   3   2        503.57        478.52         5.80 o                         
   2   3   2        103.18         84.99         2.74 o                         
   3   3   2       2059.62       2082.99        11.02 o                         
   4   3   2        180.58        186.23         4.29 o                         
   5   3   2        185.26        201.87         4.54 o                         
   6   3   2         26.92         23.32         2.39 o                         
   7   3   2          1.65          0.38         1.10 o                         
   8   3   2          0.12         -0.65         1.71 o                         
   9   3   2        365.22        360.64         8.38 o                         
  10   3   2        217.03        193.86         6.69 o                         
  11   3   2        103.53         93.17         4.85 o                         
  12   3   2         23.83         18.36         2.86 o                         
  13   3   2         14.23          6.99         4.53 o                         
  14   3   2          0.08          3.17         4.37 o                         
  15   3   2          0.14          9.68         5.38 o                         
   0   4   2        293.40        315.01         5.72 o                         
   1   4   2         59.31         62.05         2.86 o                         
   2   4   2        272.62        295.86         5.64 o                         
   3   4   2       2304.08       2409.84        14.68 o                         
   4   4   2       3239.79       3409.66        16.43 o                         
   5   4   2       1000.23       1002.98        10.59 o                         
   6   4   2          7.52          3.70         2.39 o                         
   7   4   2         30.86         22.59         3.15 o                         
   8   4   2          0.62         -2.75         2.15 o                         
   9   4   2        360.13        354.12         9.18 o                         
  10   4   2        274.35        265.05        10.64 o                         
  11   4   2        980.16       1027.64        20.69 o                         
  12   4   2        269.40        284.55        14.72 o                         
  13   4   2        198.14        210.95        12.42 o                         
  14   4   2         60.70         80.39         7.99 o                         
   1   5   2       2165.54       2228.28        14.14 o                         
   2   5   2         72.02         63.49         3.39 o                         
   3   5   2          0.01         -0.76         2.40 o                         
   4   5   2          6.20          1.65         2.55 o                         
   5   5   2          7.12          6.28         2.85 o                         
   6   5   2         18.04         13.85         2.86 o                         
   7   5   2         63.10         55.87         4.48 o                         
   8   5   2         53.15         50.06         4.37 o                         
   9   5   2         70.54         71.32         5.91 o                         
  10   5   2        434.03        483.88        18.95 o                         
  11   5   2         61.80         34.85         9.76 o                         
  12   5   2         22.36         23.32         6.83 o                         
  13   5   2          0.56          0.13         6.68 o                         
  14   5   2          6.86         10.57         6.64 o                         
   0   6   2         12.38         10.17         4.46 o                         
   1   6   2        476.01        520.16         8.74 o                         
   2   6   2        602.99        678.06        10.52 o                         
   3   6   2         61.64         64.42         3.73 o                         
   4   6   2          5.38          3.44         2.86 o                         
   5   6   2          0.37         -3.40         2.89 o                         
   6   6   2        420.58        494.09        11.36 o                         
   7   6   2        337.32        343.72         9.06 o                         
   8   6   2          0.59         -3.53         3.06 o                         
   9   6   2         19.23          8.38         5.95 o                         
  10   6   2         58.56         41.86         9.76 o                         
  11   6   2         17.27         14.25         9.11 o                         
  12   6   2          7.57          7.04         7.91 o                         
  13   6   2         32.27         32.35         9.09 o                         
   1   7   2         18.95         19.18         4.63 o                         
   2   7   2         70.78         59.24         5.55 o                         
   3   7   2         44.99         39.28         5.23 o                         
   4   7   2        177.53        195.92         8.81 o                         
   5   7   2          4.91         -0.75         3.73 o                         
   6   7   2          4.79         -4.83         3.88 o                         
   7   7   2        214.59        228.17        12.95 o                         
   8   7   2          0.61         -1.95         6.85 o                         
   9   7   2          7.58         -6.45        10.31 o                         
  10   7   2          2.01          1.17         7.24 o                         
  11   7   2         12.33         16.95        10.21 o                         
   0   8   2        287.35        293.21        17.04 o                         
   1   8   2          3.07         -7.38         4.92 o                         
   2   8   2          3.51         -7.41         5.34 o                         
   3   8   2         89.10         92.44         8.36 o                         
   4   8   2         65.46         51.20         7.34 o                         
   5   8   2         97.17         85.42         8.56 o                         
   6   8   2          0.21         -1.27         6.78 o                         
   7   8   2         12.66          2.07         6.68 o                         
   8   8   2        185.29        202.19        16.34 o                         
   9   8   2         50.24         46.99        11.03 o                         
  10   8   2          0.19          0.37        11.07 o                         
   1   9   2         12.45         -5.64         6.59 o                         
   2   9   2          1.24         -8.86         5.91 o                         
   3   9   2         72.13         57.15         8.46 o                         
   4   9   2         33.25         16.02         7.17 o                         
   5   9   2         13.18        -13.96         9.54 o                         
   6   9   2          6.27         -2.26         8.24 o                         
   7   9   2         21.99          7.78        10.58 o                         
   8   9   2          2.19         12.93         9.99 o                         
   0  10   2         27.87         -7.16        11.62 o                         
   1  10   2          0.00        -11.34         7.56 o                         
   2  10   2          4.45        -10.80        10.19 o                         
   3  10   2         46.74         21.05        12.29 o                         
   4  10   2         28.84         31.42        12.71 o                         
   5  10   2          0.81         -3.72         9.21 o                         
   1   1   3       2329.33       2161.12         8.72 o                         
   2   1   3       8319.83       8178.35        23.52 o                         
   3   1   3       7778.77       7632.04        24.08 o                         
   4   1   3         73.04         47.16         1.78 o                         
   5   1   3        133.76        126.79         3.42 o                         
   6   1   3        624.84        633.82         6.65 o                         
   7   1   3       1652.05       1703.10        10.28 o                         
   8   1   3       1123.22       1103.72        10.08 o                         
   9   1   3         52.99         42.28         3.27 o                         
  10   1   3        135.83        132.89         5.50 o                         
  11   1   3        492.18        488.99         9.80 o                         
  12   1   3        149.45        162.35         6.44 o                         
  13   1   3       1189.43       1332.55        21.91 o                         
  14   1   3         99.82        115.79         7.08 o                         
  15   1   3        119.52        112.71         9.66 o                         
   0   2   3      11972.31      11647.70        51.50 o                         
   1   2   3      40150.64      45100.18       225.50 o                         
   2   2   3      14032.17      14391.85        41.83 o                         
   3   2   3      11626.81      11998.38        39.11 o                         
   4   2   3       6120.86       6000.39        23.52 o                         
   5   2   3        235.66        224.72         3.76 o                         
   6   2   3       1037.00       1066.85         8.99 o                         
   7   2   3        110.32         94.88         3.72 o                         
   8   2   3        371.79        383.89         6.16 o                         
   9   2   3        136.22        127.65         4.00 o                         
  10   2   3          8.09          6.01         2.21 o                         
  11   2   3        186.74        170.03         6.73 o                         
  12   2   3         28.58         27.40         4.64 o                         
  13   2   3          2.76          5.36         3.90 o                         
  14   2   3        100.63        116.23         7.27 o                         
  15   2   3         13.46         20.85         6.06 o                         
   1   3   3        976.85        961.18         8.74 o                         
   2   3   3        319.29        338.50         5.65 o                         
   3   3   3         29.76         18.28         1.65 o                         
   4   3   3        996.97       1054.76         8.74 o                         
   5   3   3       2440.25       2573.69        14.76 o                         
   6   3   3          6.96         -0.61         1.79 o                         
   7   3   3         82.32         74.31         3.09 o                         
   8   3   3        284.69        273.90         7.31 o                         
   9   3   3        746.57        741.74         9.18 o                         
  10   3   3        547.90        591.56         9.77 o                         
  11   3   3        339.31        330.39         8.23 o                         
  12   3   3          0.14         -0.35         2.47 o                         
  13   3   3         51.85         42.04         5.97 o                         
  14   3   3         61.04         80.91         7.17 o                         
  15   3   3          0.64         18.25         7.47 o                         
   0   4   3        217.51        214.19         7.62 o                         
   1   4   3        424.50        418.28         6.56 o                         
   2   4   3        546.98        557.46         6.97 o                         
   3   4   3        313.25        326.78         5.49 o                         
   4   4   3        589.45        594.66         7.01 o                         
   5   4   3       1085.55       1102.34        10.47 o                         
   6   4   3         48.31         48.81         3.57 o                         
   7   4   3         64.62         55.90         4.09 o                         
   8   4   3        161.92        152.98         6.66 o                         
   9   4   3        295.58        291.55        10.13 o                         
  10   4   3        290.78        255.85        11.09 o                         
  11   4   3        431.92        415.44        13.71 o                         
  12   4   3          0.78         -4.75         4.82 o                         
  13   4   3          0.45          8.96         5.37 o                         
  14   4   3          0.42          3.63         5.98 o                         
   1   5   3          8.02          6.54         2.10 o                         
   2   5   3         38.01         39.51         3.20 o                         
   3   5   3        261.32        289.91         7.21 o                         
   4   5   3        581.59        669.92         9.76 o                         
   5   5   3        802.67        855.88        11.95 o                         
   6   5   3         23.49         16.39         2.67 o                         
   7   5   3          1.10         -0.03         2.64 o                         
   8   5   3         98.11         81.11         6.11 o                         
   9   5   3         50.42         44.95         4.84 o                         
  10   5   3        118.68         94.46         9.13 o                         
  11   5   3         69.12         71.38         9.06 o                         
  12   5   3         30.34         38.14         9.46 o                         
  13   5   3          0.92         -4.26         5.62 o                         
   0   6   3        442.65        495.28        11.65 o                         
   1   6   3         18.23         20.46         3.08 o                         
   2   6   3        146.63        133.42         5.51 o                         
   3   6   3          0.33          1.53         2.86 o                         
   4   6   3         41.10         37.46         3.89 o                         
   5   6   3         36.43         30.22         3.76 o                         
   6   6   3         24.52         23.18         4.20 o                         
   7   6   3         63.84         59.11         5.55 o                         
   8   6   3        149.56        131.44         7.74 o                         
   9   6   3         12.16          0.48         5.65 o                         
  10   6   3          3.96         -9.00         7.97 o                         
  11   6   3         21.62          8.64        10.97 o                         
  12   6   3          0.69         -5.50         8.73 o                         
  13   6   3          0.06          9.71         7.51 o                         
   1   7   3          8.31         12.40         3.39 o                         
   2   7   3        274.39        328.07        11.65 o                         
   3   7   3         47.41         49.24         3.46 o                         
   4   7   3          2.55          0.26         4.05 o                         
   5   7   3          6.78          2.64         4.11 o                         
   6   7   3         24.75         23.76         5.12 o                         
   7   7   3          7.35         -5.52         5.67 o                         
   8   7   3        162.40        151.37        12.47 o                         
   9   7   3         42.56         28.13         9.59 o                         
  10   7   3          0.15          1.16         7.58 o                         
  11   7   3         28.57         40.46        11.08 o                         
   0   8   3        197.29        160.09        12.31 o                         
   1   8   3         29.64         15.13         6.32 o                         
   2   8   3         16.65         10.82         6.34 o                         
   3   8   3         42.23         42.75         6.82 o                         
   4   8   3          5.37         -8.27         5.52 o                         
   5   8   3        141.88        126.55         9.48 o                         
   6   8   3          4.10         -6.87         6.12 o                         
   7   8   3          3.28         -2.92         7.63 o                         
   8   8   3         58.86         46.57        11.63 o                         
   9   8   3          5.94          3.87        10.47 o                         
  10   8   3          9.30          0.88        12.56 o                         
   1   9   3        138.25        135.91        11.71 o                         
   2   9   3         26.23          7.53         6.89 o                         
   3   9   3         16.56          5.06         6.50 o                         
   4   9   3          3.28        -10.74         7.16 o                         
   5   9   3         23.82         20.28         9.22 o                         
   6   9   3         97.48         89.88        11.40 o                         
   7   9   3         96.95        101.34        14.09 o                         
   8   9   3         15.80          2.63        10.33 o                         
   0  10   3        145.52        140.40        22.50 o                         
   1  10   3          0.30        -11.15         7.43 o                         
   2  10   3         51.96         23.22        12.43 o                         
   3  10   3         82.08         72.28        14.82 o                         
   4  10   3         49.87         27.96        14.81 o                         
   5  10   3         84.42         68.80        18.39 o                         
   0   0   4       4126.19       3972.91        24.81 o                         
   1   0   4       8004.66       7399.99        26.17 o                         
   2   0   4      15071.69      14273.06        45.72 o                         
   3   0   4       7341.31       7052.46        27.90 o                         
   4   0   4       7040.60       6840.41        31.78 o                         
   5   0   4         93.56         93.14         3.24 o                         
   6   0   4       9008.28       9293.73        46.27 o                         
   7   0   4       3126.01       3406.44        33.76 o                         
   8   0   4         83.07        119.31         6.78 o                         
   9   0   4       1805.12       1784.26        22.17 o                         
  10   0   4        379.49        353.60         9.43 o                         
  11   0   4          0.50          1.51         3.55 o                         
  12   0   4        197.39        189.05        16.48 o                         
  13   0   4        117.21        107.47        13.53 o                         
  14   0   4        449.27        497.65        28.96 o                         
  15   0   4        282.16        321.60        23.73 o                         
   1   1   4       2615.52       2499.22        10.24 o                         
   2   1   4        115.32        106.52         3.52 o                         
   3   1   4       2563.09       2439.89        10.64 o                         
   4   1   4        824.68        805.98         6.38 o                         
   5   1   4        113.73        102.02         2.92 o                         
   6   1   4       1564.42       1628.33        11.12 o                         
   7   1   4        758.61        787.73         7.52 o                         
   8   1   4         17.46         17.57         2.28 o                         
   9   1   4        439.54        406.32         7.64 o                         
  10   1   4         68.53         68.74         4.01 o                         
  11   1   4        178.16        172.79         7.28 o                         
  12   1   4          1.58          0.69         3.50 o                         
  13   1   4        160.53        157.15         9.85 o                         
  14   1   4          7.66         13.62         4.89 o                         
  15   1   4         28.02         39.52         8.68 o                         
   0   2   4       2934.71       2625.19        17.92 o                         
   1   2   4       2367.57       2293.98        12.24 o                         
   2   2   4      20102.47      20811.04        56.29 o                         
   3   2   4        611.78        580.90         6.22 o                         
   4   2   4       3086.37       3152.58        14.35 o                         
   5   2   4       3239.57       3327.51        16.27 o                         
   6   2   4          2.23         -0.28         1.38 o                         
   7   2   4        202.59        223.19         4.80 o                         
   8   2   4         65.91         59.21         3.10 o                         
   9   2   4         90.76         77.89         3.51 o                         
  10   2   4         56.11         43.75         3.39 o                         
  11   2   4         21.85         19.67         3.94 o                         
  12   2   4         75.36         68.76         5.99 o                         
  13   2   4         76.11         78.52         6.25 o                         
  14   2   4          6.54         23.41         6.64 o                         
  15   2   4         57.08         70.30         8.78 o                         
   1   3   4          4.33          8.34         2.07 o                         
   2   3   4        545.28        518.25         6.87 o                         
   3   3   4        115.27         94.14         3.61 o                         
   4   3   4        574.34        550.62         7.15 o                         
   5   3   4        883.47        850.95         9.19 o                         
   6   3   4          8.43          4.64         1.54 o                         
   7   3   4         45.24         47.72         2.89 o                         
   8   3   4         67.74         55.60         3.66 o                         
   9   3   4        721.09        703.92        10.17 o                         
  10   3   4        334.57        372.79         7.69 o                         
  11   3   4         24.95         22.54         2.98 o                         
  12   3   4          0.81         -1.93         2.68 o                         
  13   3   4          2.55          0.78         4.57 o                         
  14   3   4          3.81          9.94         5.00 o                         
  15   3   4        113.32        120.83        11.25 o                         
   0   4   4       3549.10       3564.56        29.35 o                         
   1   4   4        576.82        582.70         7.98 o                         
   2   4   4         42.82         36.48         2.95 o                         
   3   4   4       3623.32       3694.08        18.32 o                         
   4   4   4       1733.73       1726.11        11.56 o                         
   5   4   4       1022.41       1066.04        11.72 o                         
   6   4   4        391.53        362.64         7.66 o                         
   7   4   4         13.46         11.91         2.15 o                         
   8   4   4        182.88        172.48         7.64 o                         
   9   4   4        247.81        240.05         9.70 o                         
  10   4   4         24.61         14.09         3.89 o                         
  11   4   4         93.50         74.14         6.90 o                         
  12   4   4          4.84         -3.49         5.08 o                         
  13   4   4        107.63        125.24         9.41 o                         
  14   4   4          0.60          0.29         5.85 o                         
   1   5   4        373.02        362.27         7.21 o                         
   2   5   4        130.11        135.92         5.70 o                         
   3   5   4       1215.35       1237.60        11.84 o                         
   4   5   4        547.84        614.34         8.72 o                         
   5   5   4        523.94        565.36         9.08 o                         
   6   5   4        106.47         93.04         5.59 o                         
   7   5   4        706.90        711.14        11.98 o                         
   8   5   4        414.99        462.73        11.36 o                         
   9   5   4        166.42        155.71         6.98 o                         
  10   5   4        100.69         75.92         7.93 o                         
  11   5   4        123.18        109.69         9.30 o                         
  12   5   4          1.18         -5.64         5.82 o                         
  13   5   4          7.41          9.35         7.45 o                         
   0   6   4        459.51        493.46         9.56 o                         
   1   6   4          1.03         -0.25         2.88 o                         
   2   6   4         93.83         90.66         5.08 o                         
   3   6   4        101.34         91.02         5.18 o                         
   4   6   4         66.05         55.54         4.43 o                         
   5   6   4         21.65         16.77         3.24 o                         
   6   6   4          5.55          0.11         3.35 o                         
   7   6   4        797.70        808.04        15.30 o                         
   8   6   4         25.86         10.78         5.23 o                         
   9   6   4        266.58        242.54        13.49 o                         
  10   6   4         25.65          6.04         9.04 o                         
  11   6   4          1.92         -6.54         8.77 o                         
  12   6   4          6.71          0.34         7.07 o                         
   1   7   4        296.72        329.25         8.83 o                         
   2   7   4        242.88        237.06         8.52 o                         
   3   7   4         16.01         12.14         4.46 o                         
   4   7   4         10.00          0.55         4.14 o                         
   5   7   4        175.57        201.25         8.05 o                         
   6   7   4          1.97         -1.90         4.07 o                         
   7   7   4          5.46         -7.41         6.82 o                         
   8   7   4         13.38         -4.66         7.79 o                         
   9   7   4        175.79        140.84        17.04 o                         
  10   7   4          1.61         -6.08         8.22 o                         
  11   7   4         42.39         34.44        11.84 o                         
   0   8   4          0.56        -10.70         7.14 o                         
   1   8   4        261.13        266.18        15.19 o                         
   2   8   4        167.08        176.98        10.11 o                         
   3   8   4        211.73        220.91        13.61 o                         
   4   8   4          0.00         -7.94         5.48 o                         
   5   8   4         37.53         26.97         7.10 o                         
   6   8   4         61.26         61.54         9.88 o                         
   7   8   4          0.24        -11.44         7.63 o                         
   8   8   4          2.85         -6.09         8.20 o                         
   9   8   4         25.21         22.28        10.06 o                         
  10   8   4          1.23        -10.79         9.28 o                         
   1   9   4        342.91        394.27        24.31 o                         
   2   9   4        100.65        103.23        10.87 o                         
   3   9   4         54.36         50.21         8.13 o                         
   4   9   4          0.92        -10.17         6.78 o                         
   5   9   4         19.16          7.32         9.13 o                         
   6   9   4          0.00        -11.31         8.46 o                         
   7   9   4         14.36         12.87        12.21 o                         
   8   9   4          0.64          4.66        11.59 o                         
   0  10   4        169.07        197.38        26.00 o                         
   1  10   4          5.37        -14.15         9.44 o                         
   2  10   4         17.47         14.23         9.84 o                         
   3  10   4          0.11        -15.42        10.28 o                         
   4  10   4         14.88         -5.40         9.71 o                         
   1   1   5        536.65        541.80         4.86 o                         
   2   1   5         43.89         33.54         1.66 o                         
   3   1   5       1387.86       1327.43         7.87 o                         
   4   1   5        237.18        202.44         3.68 o                         
   5   1   5         50.64         63.81         2.46 o                         
   6   1   5         42.75         41.34         1.98 o                         
   7   1   5        852.53        940.80         8.12 o                         
   8   1   5        236.49        252.40         5.26 o                         
   9   1   5         15.77          7.64         2.70 o                         
  10   1   5          2.25         -0.75         2.79 o                         
  11   1   5        145.39        146.27         6.32 o                         
  12   1   5         92.13         83.37         6.23 o                         
  13   1   5         30.24         28.29         4.62 o                         
  14   1   5        167.02        211.10        14.35 o                         
  15   1   5         75.17         98.82        11.17 o                         
   0   2   5         53.02         50.69         3.60 o                         
   1   2   5       3497.16       3270.35        15.54 o                         
   2   2   5        764.87        802.83         7.13 o                         
   3   2   5          2.05          6.71         1.69 o                         
   4   2   5          0.32         -0.98         1.49 o                         
   5   2   5       1833.42       1927.77        11.45 o                         
   6   2   5        888.53        869.38         7.44 o                         
   7   2   5        905.01        905.69         8.78 o                         
   8   2   5         11.33         13.90         2.46 o                         
   9   2   5         25.76         20.02         2.67 o                         
  10   2   5         35.79         27.77         2.35 o                         
  11   2   5          0.89         -4.42         2.95 o                         
  12   2   5          1.30         -1.84         3.70 o                         
  13   2   5        140.41        158.32         8.72 o                         
  14   2   5         91.98        115.81         9.43 o                         
  15   2   5         37.24         41.73         7.12 o                         
   1   3   5        557.74        535.69         7.14 o                         
   2   3   5        441.14        464.07         6.53 o                         
   3   3   5       1266.56       1358.20        11.08 o                         
   4   3   5       1800.56       1887.87        12.98 o                         
   5   3   5       5047.95       5159.62        22.99 o                         
   6   3   5         20.44         18.25         2.46 o                         
   7   3   5        451.66        465.94         6.70 o                         
   8   3   5          6.82          7.59         2.73 o                         
   9   3   5         55.44         54.15         4.26 o                         
  10   3   5        112.57        110.53         5.46 o                         
  11   3   5        141.94        124.91         5.90 o                         
  12   3   5         15.00         14.01         5.01 o                         
  13   3   5         41.55         43.81         6.76 o                         
  14   3   5         16.97         25.75         6.55 o                         
   0   4   5        423.65        361.45        10.36 o                         
   1   4   5         83.52         71.40         3.86 o                         
   2   4   5         32.38         28.20         2.67 o                         
   3   4   5        316.55        338.32         6.40 o                         
   4   4   5       5160.78       5614.51        27.73 o                         
   5   4   5       1112.73       1128.36        12.17 o                         
   6   4   5        120.71        102.12         4.91 o                         
   7   4   5        336.66        313.30         7.56 o                         
   8   4   5         21.85          9.43         2.76 o                         
   9   4   5          7.21          5.66         3.44 o                         
  10   4   5         55.32         35.08         5.60 o                         
  11   4   5          9.70          4.27         5.09 o                         
  12   4   5         19.87         15.53         5.85 o                         
  13   4   5          5.46          2.67         6.48 o                         
  14   4   5          0.05          5.75         6.83 o                         
   1   5   5        328.50        305.76         7.50 o                         
   2   5   5        558.00        593.46        10.78 o                         
   3   5   5        344.06        371.78         8.62 o                         
   4   5   5        214.75        226.81         5.90 o                         
   5   5   5         11.72         11.42         3.56 o                         
   6   5   5        247.70        282.73         8.45 o                         
   7   5   5       1291.73       1333.22        15.20 o                         
   8   5   5        546.38        579.54        11.83 o                         
   9   5   5        138.85        118.87         7.08 o                         
  10   5   5         37.87         29.74         6.68 o                         
  11   5   5         48.78         31.07         7.24 o                         
  12   5   5          2.54         -1.48         6.87 o                         
  13   5   5          0.31          4.34         6.88 o                         
   0   6   5         53.13         50.89         7.07 o                         
   1   6   5        394.44        426.15         9.77 o                         
   2   6   5        240.90        233.46         8.56 o                         
   3   6   5          9.21         11.24         2.95 o                         
   4   6   5         97.28         99.75         4.84 o                         
   5   6   5         10.30          7.72         2.61 o                         
   6   6   5         52.15         42.85         5.65 o                         
   7   6   5        416.18        510.43        13.33 o                         
   8   6   5        163.82        127.55         8.70 o                         
   9   6   5        139.14        141.66        12.29 o                         
  10   6   5        236.80        240.48        20.00 o                         
  11   6   5         19.40          4.96         6.88 o                         
  12   6   5         80.31         60.59        11.71 o                         
   1   7   5         57.70         59.38         5.56 o                         
   2   7   5        389.79        432.93        11.42 o                         
   3   7   5         19.48         17.33         4.91 o                         
   4   7   5         12.61         -0.12         4.42 o                         
   5   7   5         26.12         21.74         4.34 o                         
   6   7   5         67.20         58.00         8.22 o                         
   7   7   5         10.10          3.87         6.36 o                         
   8   7   5         86.71         51.41         9.24 o                         
   9   7   5         26.60         11.63         9.79 o                         
  10   7   5          2.79          2.58         9.62 o                         
  11   7   5         21.95         10.32        10.04 o                         
   0   8   5        700.88        862.70        27.17 o                         
   1   8   5         51.76         60.40         7.63 o                         
   2   8   5        153.45        139.62         8.14 o                         
   3   8   5        145.24        162.38         8.86 o                         
   4   8   5          1.03         -6.90         4.60 o                         
   5   8   5         26.49         20.68         6.43 o                         
   6   8   5         46.42         34.91         8.41 o                         
   7   8   5          0.29        -10.92         7.34 o                         
   8   8   5          0.16        -10.08         8.75 o                         
   9   8   5          0.03          3.07        10.19 o                         
   1   9   5        362.54        451.06        35.46 o                         
   2   9   5        152.98        173.74        15.84 o                         
   3   9   5        130.26        116.70        10.11 o                         
   4   9   5         18.02          5.75         7.64 o                         
   5   9   5          6.22        -13.46         8.98 o                         
   6   9   5          6.67          0.82         9.52 o                         
   7   9   5         86.60        104.19        17.51 o                         
   0  10   5          6.79         -7.15        12.38 o                         
   1  10   5          9.46         -2.19         8.84 o                         
   2  10   5          0.72        -14.36        11.67 o                         
   3  10   5          0.31        -13.64         9.09 o                         
   4  10   5          4.78        -13.00         8.67 o                         
   0   0   6       8350.69       7922.68        45.02 o                         
   1   0   6       2389.96       2084.13        13.58 o                         
   2   0   6         45.45         39.16         2.63 o                         
   3   0   6         67.12         83.40         3.39 o                         
   4   0   6       4800.53       4662.67        23.29 o                         
   5   0   6       1413.60       1365.40        11.92 o                         
   6   0   6       1027.90       1114.13        11.87 o                         
   7   0   6       1254.33       1130.96        11.16 o                         
   8   0   6       1389.75       1474.01        19.01 o                         
   9   0   6        558.20        558.82        13.38 o                         
  10   0   6        208.39        203.48         9.06 o                         
  11   0   6         28.35         22.96         4.76 o                         
  12   0   6        540.22        550.09        20.28 o                         
  13   0   6         81.18         62.00         9.95 o                         
  14   0   6         55.98         38.92         9.52 o                         
  15   0   6         77.67        132.41        16.47 o                         
   1   1   6        627.38        623.38         5.45 o                         
   2   1   6         75.46         74.82         2.39 o                         
   3   1   6       4987.21       4816.90        17.37 o                         
   4   1   6        409.52        482.64         5.46 o                         
   5   1   6       1927.73       2025.37        12.03 o                         
   6   1   6         20.74         22.38         1.89 o                         
   7   1   6        423.70        469.70         4.93 o                         
   8   1   6         41.16         46.48         2.85 o                         
   9   1   6          0.02         -1.55         2.39 o                         
  10   1   6         61.32         56.16         4.32 o                         
  11   1   6          8.34         -0.07         3.08 o                         
  12   1   6        123.66        118.98         7.63 o                         
  13   1   6         71.94         72.93         5.96 o                         
  14   1   6         57.60         56.51         7.57 o                         
  15   1   6          3.70         18.24         7.33 o                         
   0   2   6       1340.36       1322.87        12.45 o                         
   1   2   6         92.10         90.68         2.98 o                         
   2   2   6       2499.23       2411.72        12.24 o                         
   3   2   6        304.03        285.06         4.57 o                         
   4   2   6        585.40        587.49         6.10 o                         
   5   2   6       1025.38       1022.27         8.51 o                         
   6   2   6        836.78        888.13         7.90 o                         
   7   2   6          7.40          4.79         1.77 o                         
   8   2   6         82.95         75.04         3.65 o                         
   9   2   6          0.65         -3.15         2.10 o                         
  10   2   6         98.40         92.02         4.59 o                         
  11   2   6          0.12         -4.34         2.89 o                         
  12   2   6        153.13        139.72         7.71 o                         
  13   2   6         41.28         33.68         5.83 o                         
  14   2   6         36.31         43.95         7.26 o                         
  15   2   6         38.31         62.42        11.39 o                         
   1   3   6       1987.41       2137.77        14.21 o                         
   2   3   6        693.06        759.00         8.31 o                         
   3   3   6         21.24         22.50         2.61 o                         
   4   3   6       2244.03       2365.33        14.67 o                         
   5   3   6       1524.43       1592.62        11.56 o                         
   6   3   6         47.20         45.24         3.34 o                         
   7   3   6         22.25         20.29         2.35 o                         
   8   3   6        107.60         98.40         3.62 o                         
   9   3   6        218.88        217.12         6.39 o                         
  10   3   6         41.93         40.34         4.13 o                         
  11   3   6         15.17          6.40         3.84 o                         
  12   3   6         64.45         48.20         6.30 o                         
  13   3   6          0.65         -0.35         5.40 o                         
  14   3   6         20.89         23.09         8.17 o                         
   0   4   6       1144.36       1098.25        16.33 o                         
   1   4   6        368.90        420.71         7.58 o                         
   2   4   6       3161.31       3375.02        19.39 o                         
   3   4   6        973.27       1001.21         9.25 o                         
   4   4   6       1757.93       1758.34        15.46 o                         
   5   4   6        836.90        842.12        10.94 o                         
   6   4   6        484.49        501.00         8.83 o                         
   7   4   6         59.14         53.79         3.94 o                         
   8   4   6        486.22        521.40         9.09 o                         
   9   4   6          7.99          1.24         2.18 o                         
  10   4   6         82.44         86.89         6.49 o                         
  11   4   6          9.71          0.02         5.35 o                         
  12   4   6         19.38         15.86         6.40 o                         
  13   4   6         29.21         35.30         6.94 o                         
  14   4   6         55.93         55.02         9.14 o                         
   1   5   6         49.66         46.11         4.47 o                         
   2   5   6        157.27        148.05         6.93 o                         
   3   5   6         23.30         27.83         3.09 o                         
   4   5   6         94.43         79.88         4.87 o                         
   5   5   6        256.44        273.00         8.30 o                         
   6   5   6         63.34         61.52         5.35 o                         
   7   5   6       1056.52       1106.05        14.76 o                         
   8   5   6        297.16        291.04        10.36 o                         
   9   5   6          0.17         -6.26         4.17 o                         
  10   5   6        461.26        514.60        16.27 o                         
  11   5   6         32.72         38.72         7.67 o                         
  12   5   6         16.48         14.00         7.00 o                         
  13   5   6          1.91         -6.37         6.69 o                         
   0   6   6         70.83         63.31         8.59 o                         
   1   6   6        107.68        117.33         6.26 o                         
   2   6   6         23.58         18.74         4.53 o                         
   3   6   6         16.50         14.76         3.71 o                         
   4   6   6        218.03        242.25         7.40 o                         
   5   6   6        208.08        215.49         7.07 o                         
   6   6   6         32.45         27.63         5.41 o                         
   7   6   6        279.83        285.00        12.91 o                         
   8   6   6        202.01        201.51        10.75 o                         
   9   6   6         13.67         15.84         7.93 o                         
  10   6   6        121.15        150.76        13.57 o                         
  11   6   6         66.06         57.20         9.38 o                         
  12   6   6          0.24          7.19         7.59 o                         
   1   7   6        290.67        320.20        12.89 o                         
   2   7   6         82.93         83.62         7.03 o                         
   3   7   6         62.39         57.37         6.00 o                         
   4   7   6        242.37        256.88         9.55 o                         
   5   7   6        327.38        353.05         9.69 o                         
   6   7   6         24.57         18.02         6.94 o                         
   7   7   6          1.85         -2.00         6.30 o                         
   8   7   6          9.02        -10.15         6.77 o                         
   9   7   6          3.05         -0.62         7.44 o                         
  10   7   6          5.31         -1.24         7.88 o                         
  11   7   6         46.65         34.59         9.88 o                         
   0   8   6         29.29         34.79         8.24 o                         
   1   8   6        767.48        969.65        18.07 o                         
   2   8   6          0.05         -1.35         6.05 o                         
   3   8   6          2.43         -2.11         4.99 o                         
   4   8   6          3.35         -5.72         4.88 o                         
   5   8   6         43.87         51.32         7.65 o                         
   6   8   6          2.73         -5.47         6.78 o                         
   7   8   6          0.32        -10.43         6.96 o                         
   8   8   6          0.97        -11.98         8.41 o                         
   9   8   6          0.36        -12.03        10.77 o                         
   1   9   6        327.45        389.08        37.43 o                         
   2   9   6         17.82         12.06         7.34 o                         
   3   9   6         14.66         -0.68         8.45 o                         
   4   9   6         40.84         38.83         8.83 o                         
   5   9   6          8.94         -2.93         8.83 o                         
   6   9   6          3.52         -5.71        10.29 o                         
   7   9   6          0.28          3.27        17.12 o                         
   0  10   6          2.37         -4.50        10.85 o                         
   1  10   6         11.42         -3.94         8.74 o                         
   2  10   6         22.31          9.87         9.92 o                         
   3  10   6         17.46          0.86        12.12 o                         
   1   1   7        109.54        111.17         2.88 o                         
   2   1   7        914.72        871.30         6.90 o                         
   3   1   7          7.10          9.57         1.30 o                         
   4   1   7        153.76        191.85         3.99 o                         
   5   1   7       1377.15       1385.49         9.67 o                         
   6   1   7       2131.80       2143.45        13.49 o                         
   7   1   7        481.19        519.48         6.58 o                         
   8   1   7        119.95        106.02         3.81 o                         
   9   1   7        226.62        236.05         5.59 o                         
  10   1   7         87.57         81.76         5.17 o                         
  11   1   7         50.57         53.39         5.43 o                         
  12   1   7          8.16          8.70         4.07 o                         
  13   1   7         44.74         39.58         5.61 o                         
  14   1   7          5.15          5.38         5.84 o                         
  15   1   7        101.40        119.52        11.44 o                         
   0   2   7       4137.12       4006.41        24.03 o                         
   1   2   7        898.02        936.03         7.95 o                         
   2   2   7       1594.29       1588.22        10.26 o                         
   3   2   7        953.24        942.99         8.06 o                         
   4   2   7       1150.40       1128.46         8.75 o                         
   5   2   7        419.75        493.58         6.50 o                         
   6   2   7       1740.67       1836.36        13.45 o                         
   7   2   7         39.52         36.78         2.51 o                         
   8   2   7         76.35         72.51         3.63 o                         
   9   2   7          2.21         -1.68         2.40 o                         
  10   2   7         61.72         58.11         4.07 o                         
  11   2   7         29.57         14.26         3.95 o                         
  12   2   7          0.22         -6.57         4.38 o                         
  13   2   7         32.18         24.32         5.69 o                         
  14   2   7        108.05        131.94         9.72 o                         
   1   3   7       1305.10       1364.29        11.70 o                         
   2   3   7       3091.38       3192.45        16.94 o                         
   3   3   7        175.02        162.41         4.56 o                         
   4   3   7        157.48        127.99         4.30 o                         
   5   3   7         13.77         15.42         2.47 o                         
   6   3   7         96.84         77.20         3.56 o                         
   7   3   7          2.32          3.78         2.13 o                         
   8   3   7         64.77         58.53         3.15 o                         
   9   3   7        117.47        127.91         5.62 o                         
  10   3   7        408.13        432.91         9.51 o                         
  11   3   7         16.28          1.87         4.87 o                         
  12   3   7        159.62        156.77        10.15 o                         
  13   3   7         40.76         34.30         6.63 o                         
  14   3   7         36.56         42.19         8.00 o                         
   0   4   7        305.47        353.06         9.97 o                         
   1   4   7          3.92          5.49         2.59 o                         
   2   4   7         35.47         23.19         3.07 o                         
   3   4   7       1431.22       1544.76        16.16 o                         
   4   4   7       1139.53       1142.71        13.79 o                         
   5   4   7        339.73        322.39         5.89 o                         
   6   4   7        200.27        212.40         6.65 o                         
   7   4   7         53.18         40.79         4.14 o                         
   8   4   7          2.44         -1.19         3.13 o                         
   9   4   7        112.18        101.01         4.73 o                         
  10   4   7        167.38        157.07         8.07 o                         
  11   4   7        172.66        155.83         9.55 o                         
  12   4   7         13.41          7.91         6.21 o                         
  13   4   7          0.12         -0.41         5.91 o                         
   1   5   7         86.81         83.53         6.03 o                         
   2   5   7        132.53        136.25         6.54 o                         
   3   5   7          4.91          3.02         2.59 o                         
   4   5   7        114.39        116.18         6.18 o                         
   5   5   7        136.91        110.22         5.77 o                         
   6   5   7       1166.62       1276.10        16.24 o                         
   7   5   7       1184.02       1245.98        15.94 o                         
   8   5   7         71.84         90.42         6.28 o                         
   9   5   7         39.73         29.86         6.15 o                         
  10   5   7        935.14        975.99        21.77 o                         
  11   5   7        104.48        146.27        11.34 o                         
  12   5   7        101.16        106.98        10.50 o                         
  13   5   7         12.15          6.44         7.24 o                         
   0   6   7         66.34         54.80         8.68 o                         
   1   6   7        173.85        154.93         8.61 o                         
   2   6   7        112.94        109.47         8.06 o                         
   3   6   7         45.31         36.58         4.45 o                         
   4   6   7        361.29        391.78        10.05 o                         
   5   6   7        608.99        643.19        11.59 o                         
   6   6   7        124.88        116.95         7.56 o                         
   7   6   7         62.45         61.64         6.04 o                         
   8   6   7        393.43        436.76        15.60 o                         
   9   6   7        230.71        209.11        13.23 o                         
  10   6   7         55.83         52.46         8.95 o                         
  11   6   7        160.52        181.21        13.57 o                         
  12   6   7          3.15          2.11         7.85 o                         
   1   7   7        731.96        823.73        24.14 o                         
   2   7   7         37.48         32.26         6.65 o                         
   3   7   7         43.14         53.10         5.36 o                         
   4   7   7         17.27         14.77         3.28 o                         
   5   7   7        304.35        343.03        14.21 o                         
   6   7   7        620.05        737.35        19.12 o                         
   7   7   7         10.65          3.65         6.45 o                         
   8   7   7          0.76         -9.05         6.03 o                         
   9   7   7          0.97          1.54         7.47 o                         
  10   7   7         14.54         10.47         8.38 o                         
   0   8   7          1.39          3.69         7.35 o                         
   1   8   7        108.27        113.61         9.39 o                         
   2   8   7         64.09         64.72         9.10 o                         
   3   8   7         27.64         17.86         5.82 o                         
   4   8   7          0.11         -8.88         5.92 o                         
   5   8   7         35.53         21.12         7.36 o                         
   6   8   7        215.99        234.01        13.68 o                         
   7   8   7         53.74         54.27         9.73 o                         
   8   8   7          5.44         -7.90         9.04 o                         
   9   8   7         39.34         29.44        10.30 o                         
   1   9   7         14.23          3.38        12.18 o                         
   2   9   7          1.77        -10.06         6.71 o                         
   3   9   7         95.41         63.80        18.50 o                         
   4   9   7         14.42         11.68        11.11 o                         
   5   9   7        101.10         99.21        13.32 o                         
   6   9   7         19.20         11.43        10.80 o                         
   7   9   7          3.55         10.77        13.80 o                         
   0  10   7          0.30        -11.48        10.44 o                         
   1  10   7          4.91         -9.30         7.72 o                         
   2  10   7         77.51         55.66        14.68 o                         
   0   0   8       4375.44       4381.95        34.21 o                         
   1   0   8         26.98         19.78         2.59 o                         
   2   0   8        371.16        333.34         6.65 o                         
   3   0   8        167.90        167.11         5.18 o                         
   4   0   8       2068.19       2074.24        16.93 o                         
   5   0   8        124.52        112.21         5.10 o                         
   6   0   8        919.35        924.77        12.70 o                         
   7   0   8       1565.27       1620.58        19.24 o                         
   8   0   8        191.38        179.19         6.33 o                         
   9   0   8         13.29         12.88         4.21 o                         
  10   0   8         22.51          4.36         4.62 o                         
  11   0   8        378.36        333.94        15.77 o                         
  12   0   8        374.26        402.43        15.11 o                         
  13   0   8         62.72         48.02        11.03 o                         
  14   0   8        155.63        165.84        23.79 o                         
   1   1   8       2581.21       2584.50        12.63 o                         
   2   1   8         19.78         19.50         1.89 o                         
   3   1   8          9.61          9.18         1.55 o                         
   4   1   8        717.22        763.86         7.20 o                         
   5   1   8        632.72        675.84         7.21 o                         
   6   1   8          0.02          1.46         1.94 o                         
   7   1   8          4.23          5.03         2.07 o                         
   8   1   8        140.69        145.63         4.16 o                         
   9   1   8        415.15        427.10         7.85 o                         
  10   1   8        231.70        209.65         7.84 o                         
  11   1   8        276.34        278.92        10.36 o                         
  12   1   8        380.80        364.85        12.46 o                         
  13   1   8         78.01         76.36         7.34 o                         
  14   1   8         28.95         24.07         5.86 o                         
   0   2   8          7.60          1.29         2.63 o                         
   1   2   8         59.64         48.76         2.71 o                         
   2   2   8       1237.57       1193.91         9.20 o                         
   3   2   8        312.01        324.18         5.36 o                         
   4   2   8        107.72        102.27         3.31 o                         
   5   2   8          0.24          0.14         1.88 o                         
   6   2   8        167.23        129.95         4.43 o                         
   7   2   8         32.95         27.15         3.01 o                         
   8   2   8        517.29        513.59         7.61 o                         
   9   2   8        208.98        199.36         7.53 o                         
  10   2   8          0.10         -3.76         2.50 o                         
  11   2   8          2.01         -6.22         4.25 o                         
  12   2   8         31.55         27.35         5.81 o                         
  13   2   8         52.90         43.63         7.21 o                         
  14   2   8         32.85         31.34         8.39 o                         
   1   3   8        939.38        974.29         9.61 o                         
   2   3   8       1119.73       1258.82        10.62 o                         
   3   3   8       1680.30       1776.10        13.05 o                         
   4   3   8        122.83         92.01         4.25 o                         
   5   3   8        150.02        155.75         5.11 o                         
   6   3   8         13.23          8.96         2.59 o                         
   7   3   8        204.41        198.87         7.03 o                         
   8   3   8          3.04         -1.30         2.63 o                         
   9   3   8        160.87        184.30         6.83 o                         
  10   3   8          1.84         -3.34         3.10 o                         
  11   3   8         21.60         18.93         6.49 o                         
  12   3   8        186.08        186.45        11.34 o                         
  13   3   8          0.05        -10.08         7.71 o                         
  14   3   8         19.77         26.12         7.38 o                         
   0   4   8       4985.11       5266.28        39.45 o                         
   1   4   8          1.02          2.17         2.84 o                         
   2   4   8       1359.17       1383.69        14.91 o                         
   3   4   8        158.38        135.48         5.06 o                         
   4   4   8          0.01          3.88         3.09 o                         
   5   4   8          2.15         -0.31         2.97 o                         
   6   4   8        492.45        518.04        10.52 o                         
   7   4   8          1.24         -5.03         3.35 o                         
   8   4   8          0.01         -2.03         2.95 o                         
   9   4   8         38.00         46.75         4.97 o                         
  10   4   8          9.38          4.66         4.98 o                         
  11   4   8         77.98         80.79         8.75 o                         
  12   4   8         71.83         58.61         8.44 o                         
  13   4   8          4.88          3.13         6.48 o                         
   1   5   8        147.77        136.29         7.14 o                         
   2   5   8          1.66          6.63         3.34 o                         
   3   5   8        195.62        207.25         6.90 o                         
   4   5   8        145.98        145.58         7.31 o                         
   5   5   8        513.27        548.40        10.25 o                         
   6   5   8        595.67        604.89        12.26 o                         
   7   5   8        177.53        187.20         7.59 o                         
   8   5   8        390.56        415.08        10.77 o                         
   9   5   8         16.43         12.86         5.56 o                         
  10   5   8        111.91        100.11         9.78 o                         
  11   5   8        302.65        362.21        16.31 o                         
  12   5   8        318.96        320.49        16.61 o                         
   0   6   8        653.45        746.82        23.18 o                         
   1   6   8        231.39        234.28         9.61 o                         
   2   6   8        208.80        218.84         8.67 o                         
   3   6   8         20.56         19.37         3.81 o                         
   4   6   8        700.74        821.96        16.88 o                         
   5   6   8        518.99        548.70        10.47 o                         
   6   6   8        543.75        554.99        13.03 o                         
   7   6   8        541.38        583.33        14.29 o                         
   8   6   8          1.98         -1.00         5.42 o                         
   9   6   8          6.32          2.77         6.19 o                         
  10   6   8         63.73         58.41         8.86 o                         
  11   6   8        125.28        130.71        12.28 o                         
   1   7   8       1492.80       1621.01        24.65 o                         
   2   7   8        275.86        293.32        13.01 o                         
   3   7   8        222.64        237.29        10.59 o                         
   4   7   8         63.11         60.92         6.03 o                         
   5   7   8        380.05        487.47        12.12 o                         
   6   7   8        649.07        794.81        17.05 o                         
   7   7   8        291.72        305.48        13.84 o                         
   8   7   8        140.53        100.30        10.97 o                         
   9   7   8         19.72         10.57         8.06 o                         
  10   7   8          0.68         -1.97         7.54 o                         
   0   8   8         27.18         19.99        10.98 o                         
   1   8   8          0.01         -8.73         5.82 o                         
   2   8   8         82.77         77.56         8.52 o                         
   3   8   8          0.42         -8.42         5.61 o                         
   4   8   8         23.09         20.44         8.06 o                         
   5   8   8         45.20         28.82        10.20 o                         
   6   8   8        184.59        206.15        13.18 o                         
   7   8   8         20.70          1.58         7.17 o                         
   8   8   8          1.79         -9.89         7.32 o                         
   1   9   8          1.56        -10.41         6.94 o                         
   2   9   8          1.27         -8.15         9.61 o                         
   3   9   8         21.09          5.48         9.30 o                         
   4   9   8         15.67         -8.55        11.96 o                         
   5   9   8          2.14          1.04        10.42 o                         
   6   9   8          3.72         17.88        13.45 o                         
   1   1   9       2636.00       2769.42        13.83 o                         
   2   1   9       1567.27       1543.30        10.53 o                         
   3   1   9         25.50         19.71         1.94 o                         
   4   1   9          1.11         -2.47         1.65 o                         
   5   1   9        178.18        134.94         4.36 o                         
   6   1   9        235.04        222.61         5.22 o                         
   7   1   9         39.12         37.22         2.83 o                         
   8   1   9        721.98        728.67         9.02 o                         
   9   1   9         42.51         36.74         3.46 o                         
  10   1   9          1.90          0.71         2.68 o                         
  11   1   9        209.57        193.33        11.88 o                         
  12   1   9        102.96         79.88         7.71 o                         
  13   1   9         16.87          8.59         5.16 o                         
  14   1   9          0.47         14.21         5.67 o                         
   0   2   9        438.30        521.36         9.88 o                         
   1   2   9         56.82         44.23         2.86 o                         
   2   2   9         89.41         82.76         3.40 o                         
   3   2   9         20.64         12.07         2.09 o                         
   4   2   9          2.61         -0.09         1.79 o                         
   5   2   9         80.70         62.92         3.56 o                         
   6   2   9         15.76         15.43         2.67 o                         
   7   2   9         20.13         16.33         2.89 o                         
   8   2   9        258.04        262.42         7.03 o                         
   9   2   9          6.30          0.53         1.87 o                         
  10   2   9        297.81        283.34         8.43 o                         
  11   2   9        102.05         94.16         7.12 o                         
  12   2   9         13.21         16.26         6.16 o                         
  13   2   9         12.17          5.94         5.90 o                         
  14   2   9         65.42         96.72         9.20 o                         
   1   3   9        153.24        129.39         4.30 o                         
   2   3   9       2561.53       2603.40        16.89 o                         
   3   3   9        906.55        969.41        10.84 o                         
   4   3   9         69.89         71.63         4.27 o                         
   5   3   9         11.11         18.04         2.96 o                         
   6   3   9        108.80        104.37         5.47 o                         
   7   3   9        110.18        110.55         5.51 o                         
   8   3   9         90.47         97.17         5.49 o                         
   9   3   9        288.37        317.16         7.38 o                         
  10   3   9        285.78        299.71        10.82 o                         
  11   3   9         42.67         36.79         7.37 o                         
  12   3   9         20.63         10.61         6.66 o                         
  13   3   9          7.38         -0.64         6.47 o                         
   0   4   9        582.59        624.56        15.14 o                         
   1   4   9        113.07        105.79         5.38 o                         
   2   4   9        396.60        409.00         8.96 o                         
   3   4   9          3.41          0.09         2.82 o                         
   4   4   9        330.39        367.43         8.68 o                         
   5   4   9         45.16         34.78         4.13 o                         
   6   4   9          3.40          0.69         2.25 o                         
   7   4   9        163.26        172.61         7.48 o                         
   8   4   9        757.74        811.80        14.50 o                         
   9   4   9        271.47        279.73        10.96 o                         
  10   4   9          1.13         -2.80         6.24 o                         
  11   4   9          0.37         -8.26         6.00 o                         
  12   4   9          1.13         -0.16         6.24 o                         
  13   4   9         33.94         19.61         7.22 o                         
   1   5   9        203.30        206.17         8.94 o                         
   2   5   9         95.89         97.20         6.25 o                         
   3   5   9        908.18        948.61        13.94 o                         
   4   5   9        139.76        133.31         8.42 o                         
   5   5   9          2.10          1.36         3.06 o                         
   6   5   9        184.07        175.59         7.93 o                         
   7   5   9        177.49        152.23         8.06 o                         
   8   5   9        146.95        148.18         8.85 o                         
   9   5   9         23.15         22.56         6.37 o                         
  10   5   9         44.43         41.55         8.42 o                         
  11   5   9         32.37         20.38         8.34 o                         
  12   5   9         21.01         24.56         8.29 o                         
   0   6   9        423.90        426.90        21.20 o                         
   1   6   9         16.40         24.45         6.52 o                         
   2   6   9        259.41        276.09        10.63 o                         
   3   6   9         35.15         35.86         4.47 o                         
   4   6   9         47.16         32.06         5.67 o                         
   5   6   9        950.35        985.23        15.00 o                         
   6   6   9        521.34        568.60        14.49 o                         
   7   6   9        152.55        161.81         9.85 o                         
   8   6   9          9.91         -1.26         6.05 o                         
   9   6   9        128.79        134.05        12.60 o                         
  10   6   9         17.05         10.71         7.78 o                         
  11   6   9         19.85         26.82         7.62 o                         
   1   7   9         63.35         52.57         6.36 o                         
   2   7   9        150.52        154.29         8.97 o                         
   3   7   9         12.31          5.68         4.18 o                         
   4   7   9         50.20         47.28         6.01 o                         
   5   7   9         44.27         40.01         6.87 o                         
   6   7   9        231.91        232.13        10.92 o                         
   7   7   9        145.92        165.36        16.30 o                         
   8   7   9        158.02        139.87        11.78 o                         
   9   7   9         29.50         23.52         7.67 o                         
  10   7   9          0.09         -3.98         7.39 o                         
   0   8   9         62.37         39.38         9.89 o                         
   1   8   9          6.01          0.90         5.33 o                         
   2   8   9         22.13          5.83         7.61 o                         
   3   8   9         68.13         51.16         9.99 o                         
   4   8   9          0.25         -7.30         5.68 o                         
   5   8   9          4.19          0.81         6.57 o                         
   6   8   9         22.30         14.51         8.16 o                         
   7   8   9          0.24        -11.52         8.71 o                         
   8   8   9         42.31         20.40         9.77 o                         
   1   9   9         55.53         42.82         9.87 o                         
   2   9   9         58.32         48.09        11.99 o                         
   3   9   9        109.58        111.59        18.31 o                         
   4   9   9        116.20         94.45        17.07 o                         
   5   9   9          3.83         -3.13        10.76 o                         
   0   0  10       1039.30       1112.18        17.61 o                         
   1   0  10        511.74        513.13         9.10 o                         
   2   0  10       1940.71       2012.58        17.17 o                         
   3   0  10        511.97        529.12         9.23 o                         
   4   0  10         31.20         27.71         3.59 o                         
   5   0  10        419.71        425.44         9.91 o                         
   6   0  10        319.00        317.55        10.72 o                         
   7   0  10        472.07        500.53        12.47 o                         
   8   0  10        115.23        108.08         7.77 o                         
   9   0  10          3.63          5.18         3.58 o                         
  10   0  10        454.01        454.74        15.92 o                         
  11   0  10        441.26        382.72        18.04 o                         
  12   0  10          6.65          4.70         7.06 o                         
  13   0  10         77.25         61.42        19.22 o                         
  14   0  10         35.14         80.54        17.55 o                         
   1   1  10       4852.30       5108.60        20.45 o                         
   2   1  10        253.82        223.08         4.61 o                         
   3   1  10         30.60         29.21         2.46 o                         
   4   1  10        392.35        387.72         6.93 o                         
   5   1  10         32.56         29.48         2.90 o                         
   6   1  10        122.44        113.32         4.69 o                         
   7   1  10        116.84        107.57         4.86 o                         
   8   1  10          0.24         -0.20         2.39 o                         
   9   1  10        242.10        268.86         6.59 o                         
  10   1  10          0.05         -5.15         3.43 o                         
  11   1  10          1.12         -5.36         6.01 o                         
  12   1  10          0.01         -3.62         5.19 o                         
  13   1  10         61.66         45.83         7.81 o                         
  14   1  10         57.91         67.79         7.87 o                         
   0   2  10       1772.50       1821.79        18.66 o                         
   1   2  10       1014.67       1010.44         9.59 o                         
   2   2  10         14.64          5.17         2.28 o                         
   3   2  10        210.41        222.63         5.68 o                         
   4   2  10        127.12        126.04         4.66 o                         
   5   2  10          0.80         -3.31         2.21 o                         
   6   2  10        498.24        523.02         9.33 o                         
   7   2  10         53.42         58.87         4.32 o                         
   8   2  10        128.16        113.55         5.55 o                         
   9   2  10        291.36        249.14         6.79 o                         
  10   2  10         39.34         43.51         6.30 o                         
  11   2  10         83.72         87.15         7.84 o                         
  12   2  10          0.03         -2.45         6.24 o                         
  13   2  10          1.22          1.58         6.04 o                         
   1   3  10         69.57         69.02         4.34 o                         
   2   3  10         66.09         63.78         4.40 o                         
   3   3  10        362.32        379.28         8.29 o                         
   4   3  10         93.62         74.41         4.71 o                         
   5   3  10        193.49        171.04         6.21 o                         
   6   3  10         23.52         16.73         3.37 o                         
   7   3  10          0.69         -2.68         3.05 o                         
   8   3  10        172.13        174.54         7.00 o                         
   9   3  10        463.64        481.21        10.52 o                         
  10   3  10        407.13        410.74        13.76 o                         
  11   3  10        144.92        125.26        10.33 o                         
  12   3  10         77.98         65.95         9.00 o                         
  13   3  10         35.36         26.08         7.37 o                         
   0   4  10        181.11        179.00        10.65 o                         
   1   4  10        110.41        112.56         6.09 o                         
   2   4  10        186.81        174.00         7.13 o                         
   3   4  10       1357.48       1481.23        15.69 o                         
   4   4  10        404.29        450.72        10.41 o                         
   5   4  10         99.01         90.81         5.28 o                         
   6   4  10          7.12          4.84         3.09 o                         
   7   4  10        254.06        259.37         9.68 o                         
   8   4  10       1077.42       1162.37        17.30 o                         
   9   4  10        108.21         85.86         7.63 o                         
  10   4  10         91.07         71.69         9.19 o                         
  11   4  10          5.95         -4.29         6.23 o                         
  12   4  10          0.61         -9.24         6.16 o                         
   1   5  10         85.08         81.54         6.47 o                         
   2   5  10        553.43        610.71        13.46 o                         
   3   5  10        560.76        585.45        11.40 o                         
   4   5  10        745.37        827.90        14.48 o                         
   5   5  10          0.06         -5.77         3.85 o                         
   6   5  10          2.62         -2.31         1.61 o                         
   7   5  10         22.18         14.84         4.79 o                         
   8   5  10          0.39         -2.53         5.47 o                         
   9   5  10         46.98         35.57         7.09 o                         
  10   5  10         13.72          6.35         7.38 o                         
  11   5  10          4.07         -8.84         6.78 o                         
  12   5  10         38.65         43.01         9.21 o                         
   0   6  10         30.48         20.77         8.75 o                         
   1   6  10         98.33         93.68         8.10 o                         
   2   6  10        340.04        368.30        13.91 o                         
   3   6  10        336.53        357.40        12.99 o                         
   4   6  10          3.47         -5.18         4.78 o                         
   5   6  10        175.94        189.34         9.01 o                         
   6   6  10          6.37         -3.52         5.23 o                         
   7   6  10          3.32         -7.72         5.15 o                         
   8   6  10         26.08         18.19         6.52 o                         
   9   6  10         19.14          0.46         6.85 o                         
  10   6  10          8.10         -3.10         6.25 o                         
  11   6  10         29.04         26.77         8.28 o                         
   1   7  10          9.60         -4.61         5.51 o                         
   2   7  10          0.05         -6.38         5.09 o                         
   3   7  10         48.09         37.47         7.47 o                         
   4   7  10          0.42         -7.64         5.09 o                         
   5   7  10         23.66         18.25         6.75 o                         
   6   7  10         33.19         32.11         6.74 o                         
   7   7  10        152.73        164.61        12.88 o                         
   8   7  10        195.99        174.32        13.09 o                         
   9   7  10        190.87        189.73        16.49 o                         
   0   8  10        103.14         75.93        14.65 o                         
   1   8  10          0.53         -8.06         5.37 o                         
   2   8  10         40.17         25.53         8.87 o                         
   3   8  10        161.66        178.47        14.97 o                         
   4   8  10          2.64         -5.91         8.90 o                         
   5   8  10         58.49         51.88        10.01 o                         
   6   8  10        146.62        143.49        12.66 o                         
   7   8  10         15.98          3.81        11.11 o                         
   1   9  10          0.61         -4.07         9.41 o                         
   2   9  10         69.67         84.03        21.51 o                         
   3   9  10        235.44        258.64        31.78 o                         
   4   9  10        144.30        145.27        20.56 o                         
   1   1  11         32.88         32.37         4.02 o                         
   2   1  11        457.06        473.92         7.50 o                         
   3   1  11        645.72        675.07         8.93 o                         
   4   1  11         28.10         23.99         2.44 o                         
   5   1  11          5.68          4.63         2.75 o                         
   6   1  11        117.33        100.26         5.23 o                         
   7   1  11         39.34         32.13         4.02 o                         
   8   1  11        120.32        145.10         5.47 o                         
   9   1  11          3.03          2.11         2.09 o                         
  10   1  11          7.76         -2.26         5.76 o                         
  11   1  11        110.87         91.54         8.71 o                         
  12   1  11         12.00         -0.96         6.17 o                         
  13   1  11         14.79         20.15         6.94 o                         
   0   2  11          0.02          4.33         3.88 o                         
   1   2  11       1419.34       1443.93        14.43 o                         
   2   2  11          1.55         -2.34         2.41 o                         
   3   2  11         34.81         36.36         3.30 o                         
   4   2  11         59.04         51.23         3.72 o                         
   5   2  11         31.21         22.95         3.43 o                         
   6   2  11        531.98        542.86         9.78 o                         
   7   2  11        114.98        103.62         5.33 o                         
   8   2  11         13.15          6.74         3.35 o                         
   9   2  11        300.82        287.36         8.55 o                         
  10   2  11         86.64         61.03         8.29 o                         
  11   2  11         15.52         18.69         7.20 o                         
  12   2  11        133.54        145.11        11.16 o                         
  13   2  11          1.47         -5.03         6.59 o                         
   1   3  11        272.83        275.15         8.62 o                         
   2   3  11         40.61         32.95         3.82 o                         
   3   3  11        412.33        447.94         9.66 o                         
   4   3  11         15.34         20.13         3.75 o                         
   5   3  11         63.62         55.57         4.06 o                         
   6   3  11        423.20        427.21        10.14 o                         
   7   3  11         32.70         29.52         4.46 o                         
   8   3  11        948.45        962.61        14.62 o                         
   9   3  11        558.56        577.88        14.71 o                         
  10   3  11         94.93         89.78         9.36 o                         
  11   3  11        613.72        662.93        19.45 o                         
  12   3  11          9.40          5.22         8.20 o                         
  13   3  11         17.36          8.50         7.08 o                         
   0   4  11       1038.53       1108.45        22.38 o                         
   1   4  11         99.48         99.68         6.36 o                         
   2   4  11         30.82         24.67         4.58 o                         
   3   4  11        220.75        209.81         7.87 o                         
   4   4  11          4.13          2.44         4.07 o                         
   5   4  11        335.17        324.29         9.42 o                         
   6   4  11        564.98        576.77        11.49 o                         
   7   4  11          1.19         -3.91         3.06 o                         
   8   4  11         54.23         61.68         6.94 o                         
   9   4  11        151.97        161.95         9.61 o                         
  10   4  11          0.38         -9.28         6.18 o                         
  11   4  11         34.93         17.91         7.90 o                         
  12   4  11          3.73         -7.80         8.15 o                         
   1   5  11       1059.93       1150.61        19.60 o                         
   2   5  11         22.85         14.05         4.97 o                         
   3   5  11        518.36        524.22        12.03 o                         
   4   5  11        387.89        401.24        11.93 o                         
   5   5  11        461.65        490.79        13.02 o                         
   6   5  11          0.67         -5.18         3.45 o                         
   7   5  11          6.25         -3.70         5.37 o                         
   8   5  11        309.91        324.51        14.68 o                         
   9   5  11         86.50         71.66         9.87 o                         
  10   5  11          3.46         -5.32         7.32 o                         
  11   5  11         19.63          8.58         7.64 o                         
   0   6  11         22.75          5.70         8.98 o                         
   1   6  11        286.24        301.92        14.29 o                         
   2   6  11         23.94         10.16         5.22 o                         
   3   6  11        155.64        135.89         8.25 o                         
   4   6  11        194.82        183.15        10.52 o                         
   5   6  11          9.34          0.43         4.71 o                         
   6   6  11         12.63          2.84         6.46 o                         
   7   6  11         81.18         91.23         8.83 o                         
   8   6  11          2.44         -8.38         5.63 o                         
   9   6  11          4.12         -7.95         8.42 o                         
  10   6  11         17.52          2.20         7.52 o                         
   1   7  11         78.37         65.19         8.61 o                         
   2   7  11         20.92          9.32         5.71 o                         
   3   7  11          0.67        -10.64         7.09 o                         
   4   7  11         15.18          6.84         6.48 o                         
   5   7  11          0.05         -2.39         6.92 o                         
   6   7  11         52.29         42.14         7.38 o                         
   7   7  11         50.90         39.18         9.52 o                         
   8   7  11        122.44        114.26        14.31 o                         
   9   7  11        271.71        281.42        17.85 o                         
   0   8  11        163.19        163.09        22.06 o                         
   1   8  11          1.39         -8.35         7.48 o                         
   2   8  11          6.95         -5.51         5.92 o                         
   3   8  11        129.25        144.88        15.71 o                         
   4   8  11        202.89        200.13        16.50 o                         
   5   8  11         15.63          7.10        11.30 o                         
   6   8  11         21.04         15.95         9.83 o                         
   7   8  11        129.47        107.77        13.22 o                         
   1   9  11          4.55         -2.42         9.31 o                         
   2   9  11          0.54         -6.23        10.83 o                         
   3   9  11        178.32        198.94        36.38 o                         
   0   0  12        141.89        124.17         9.34 o                         
   1   0  12         19.49         20.23         3.92 o                         
   2   0  12        858.01        934.50        16.46 o                         
   3   0  12        759.74        800.58        15.41 o                         
   4   0  12        469.12        470.70        11.38 o                         
   5   0  12        131.98        115.77         7.36 o                         
   6   0  12        229.81        208.80        10.32 o                         
   7   0  12        507.51        501.01        16.00 o                         
   8   0  12        115.66        103.26         8.93 o                         
   9   0  12         48.66         24.54         8.23 o                         
  10   0  12         55.65         47.61         9.59 o                         
  11   0  12          0.00         -7.35         8.33 o                         
  12   0  12         21.70          6.85         9.09 o                         
  13   0  12         84.14         99.99        13.04 o                         
   1   1  12         85.41         83.93         4.56 o                         
   2   1  12        553.14        604.70         9.21 o                         
   3   1  12       1561.43       1621.24        15.04 o                         
   4   1  12        103.99         96.95         4.50 o                         
   5   1  12        109.72         97.77         5.16 o                         
   6   1  12        495.05        502.22        10.72 o                         
   7   1  12        194.09        184.30         8.19 o                         
   8   1  12        242.22        229.78         8.39 o                         
   9   1  12        296.08        288.77         9.05 o                         
  10   1  12         10.92         -0.79         5.92 o                         
  11   1  12          0.04         -5.44         6.32 o                         
  12   1  12         11.98          8.05         6.82 o                         
  13   1  12         10.31         14.51         7.09 o                         
   0   2  12        360.83        389.18        13.71 o                         
   1   2  12        160.11        150.38         6.22 o                         
   2   2  12          9.50          9.66         3.35 o                         
   3   2  12          7.18          7.95         3.36 o                         
   4   2  12         11.91         12.68         2.48 o                         
   5   2  12        709.56        703.53        12.00 o                         
   6   2  12        161.76        150.62         6.55 o                         
   7   2  12        597.20        668.99        12.03 o                         
   8   2  12        120.98        122.84         6.32 o                         
   9   2  12        290.77        286.33        11.32 o                         
  10   2  12        223.91        200.40        12.08 o                         
  11   2  12         39.42         48.46         8.49 o                         
  12   2  12         28.91         13.21         8.31 o                         
  13   2  12          1.90        -10.04         6.86 o                         
   1   3  12          0.00          0.37         3.41 o                         
   2   3  12         11.46          6.94         3.36 o                         
   3   3  12        331.28        312.26         8.40 o                         
   4   3  12        256.13        265.92         7.73 o                         
   5   3  12        343.21        365.69         8.79 o                         
   6   3  12        750.30        783.41        13.96 o                         
   7   3  12        115.51         97.99         6.70 o                         
   8   3  12         77.13         87.51         8.17 o                         
   9   3  12        108.63         96.89         8.42 o                         
  10   3  12         17.81         12.90         6.81 o                         
  11   3  12         90.85         84.39         9.82 o                         
  12   3  12         35.88         26.67        10.17 o                         
   0   4  12         77.24         66.37         8.63 o                         
   1   4  12        127.71        122.00         7.12 o                         
   2   4  12         11.68         10.31         4.61 o                         
   3   4  12         45.40         49.32         5.31 o                         
   4   4  12         27.68         18.59         5.06 o                         
   5   4  12         28.57         25.63         4.73 o                         
   6   4  12        822.37        888.59        14.56 o                         
   7   4  12         72.87         74.51         8.40 o                         
   8   4  12         10.48          0.74         5.81 o                         
   9   4  12         21.51         14.17         6.34 o                         
  10   4  12         62.63         60.67         9.47 o                         
  11   4  12        107.46         99.13        10.72 o                         
  12   4  12          0.01         -7.48         8.27 o                         
   1   5  12        612.05        716.63        16.21 o                         
   2   5  12        160.25        145.45         8.11 o                         
   3   5  12        223.95        213.65         9.10 o                         
   4   5  12         47.45         36.99         6.12 o                         
   5   5  12          1.67         -4.28         5.10 o                         
   6   5  12          0.07         -8.50         5.67 o                         
   7   5  12         21.73         11.17         6.42 o                         
   8   5  12          9.42         -4.73         5.45 o                         
   9   5  12         20.86          4.10         8.65 o                         
  10   5  12          5.16        -10.48         6.99 o                         
  11   5  12          6.86          2.35         8.17 o                         
   0   6  12        454.16        541.07        22.20 o                         
   1   6  12         31.91         22.15         6.00 o                         
   2   6  12        197.76        182.43        10.53 o                         
   3   6  12         15.66          9.46         6.28 o                         
   4   6  12          0.06         -9.80         6.53 o                         
   5   6  12         89.39        100.91         9.83 o                         
   6   6  12          3.34         -5.94         6.24 o                         
   7   6  12          2.48         -6.79         5.93 o                         
   8   6  12          8.40          5.75         6.48 o                         
   9   6  12          2.92        -10.72         7.15 o                         
  10   6  12          6.59          0.72         7.86 o                         
   1   7  12         86.91         75.16         9.25 o                         
   2   7  12         37.71         29.97         8.85 o                         
   3   7  12          3.00         -6.92         6.13 o                         
   4   7  12          0.11         -9.55         6.37 o                         
   5   7  12         11.64         -3.66         7.77 o                         
   6   7  12         25.75         14.22        10.85 o                         
   7   7  12         33.02         21.22         7.82 o                         
   8   7  12         80.88         60.46        17.08 o                         
   0   8  12          0.00         -7.08         8.81 o                         
   1   8  12         10.74         -3.47         8.07 o                         
   2   8  12          3.15         -8.76         5.84 o                         
   3   8  12         32.71         19.29        10.11 o                         
   4   8  12          0.73        -13.00         8.67 o                         
   5   8  12         27.49         23.26         8.71 o                         
   6   8  12         15.98         -5.59         7.17 o                         
   1   9  12          2.45         -5.29        10.58 o                         
   1   1  13        223.23        265.41         8.07 o                         
   2   1  13        646.80        698.26        10.94 o                         
   3   1  13         55.04         59.86         4.40 o                         
   4   1  13        268.38        257.42         7.79 o                         
   5   1  13         79.17         73.18         5.25 o                         
   6   1  13        600.49        636.68        13.14 o                         
   7   1  13        544.62        570.24        12.71 o                         
   8   1  13         73.31         64.01         6.45 o                         
   9   1  13         36.92         23.58         7.20 o                         
  10   1  13          5.67         -8.37         5.58 o                         
  11   1  13          5.31         -4.90         6.14 o                         
  12   1  13          3.08         -4.41         6.30 o                         
   0   2  13         39.17         37.93         6.65 o                         
   1   2  13         44.92         49.68         5.01 o                         
   2   2  13        256.42        247.66         8.67 o                         
   3   2  13          6.01          6.62         3.61 o                         
   4   2  13        351.00        364.74         8.45 o                         
   5   2  13        235.46        239.05         9.18 o                         
   6   2  13        925.63        972.64        14.74 o                         
   7   2  13        487.14        537.92        11.96 o                         
   8   2  13        641.76        680.92        15.79 o                         
   9   2  13          0.05         -7.51         5.76 o                         
  10   2  13        198.82        215.53        14.87 o                         
  11   2  13          0.20         -9.35         6.50 o                         
  12   2  13          1.49         -5.77         8.36 o                         
   1   3  13         58.95         50.60         5.21 o                         
   2   3  13        191.27        220.01         8.53 o                         
   3   3  13         38.56         28.88         4.17 o                         
   4   3  13        794.89        839.65        13.14 o                         
   5   3  13       1535.73       1525.86        21.74 o                         
   6   3  13        351.62        366.87         9.34 o                         
   7   3  13          0.74         -4.73         4.68 o                         
   8   3  13          2.58         -9.24         6.16 o                         
   9   3  13         36.77         20.31         7.13 o                         
  10   3  13         45.03         69.74         9.77 o                         
  11   3  13          3.78         -3.13         7.15 o                         
  12   3  13          5.29         -4.81         9.52 o                         
   0   4  13         15.37          6.01         7.29 o                         
   1   4  13          0.79         -4.18         4.70 o                         
   2   4  13          7.22         -2.68         4.55 o                         
   3   4  13         38.45         24.61         5.27 o                         
   4   4  13        365.65        376.85        11.25 o                         
   5   4  13         53.89         50.09         5.49 o                         
   6   4  13        187.79        187.28        10.76 o                         
   7   4  13         11.23         10.38         6.12 o                         
   8   4  13         77.91         62.22         9.45 o                         
   9   4  13         14.24         14.35         6.91 o                         
  10   4  13         63.89         40.84         8.78 o                         
  11   4  13          6.42         -2.22         8.28 o                         
   1   5  13        145.15        133.22         8.89 o                         
   2   5  13         89.75         76.75         7.19 o                         
   3   5  13         26.37         11.04         5.46 o                         
   4   5  13         34.52         19.91         6.34 o                         
   5   5  13         62.43         51.48         7.86 o                         
   6   5  13          4.73         -8.33         5.56 o                         
   7   5  13        113.03         95.96         9.78 o                         
   8   5  13          0.91         -9.21         6.16 o                         
   9   5  13          1.68         -8.34         8.65 o                         
  10   5  13          0.93        -11.17         7.45 o                         
   0   6  13         21.54         18.27        10.03 o                         
   1   6  13          0.16         -9.04         6.03 o                         
   2   6  13          0.90         -8.57         5.71 o                         
   3   6  13        136.08        129.93        10.25 o                         
   4   6  13        198.69        186.21        12.32 o                         
   5   6  13          0.34         -9.17         6.12 o                         
   6   6  13          9.80         -1.12         7.66 o                         
   7   6  13         35.48         22.20         7.73 o                         
   8   6  13          4.38         -4.22         7.06 o                         
   9   6  13         14.35         -3.90         9.20 o                         
   1   7  13        125.03        109.01        13.06 o                         
   2   7  13          1.28        -11.64         7.76 o                         
   3   7  13         12.62         -8.42         6.88 o                         
   4   7  13          4.56        -10.84         7.22 o                         
   5   7  13         43.09         43.70         9.27 o                         
   6   7  13         26.06          7.68         9.18 o                         
   7   7  13         30.02         34.42         8.04 o                         
   0   8  13          7.51        -13.67        13.17 o                         
   1   8  13          0.11        -12.40         8.27 o                         
   2   8  13         10.65          1.05         8.05 o                         
   3   8  13          2.39          0.58        10.33 o                         
   4   8  13          2.86        -16.46        11.02 o                         
   5   8  13          2.58         -4.55         8.22 o                         
   0   0  14       1485.31       1540.09        34.61 o                         
   1   0  14        334.70        303.73        14.18 o                         
   2   0  14         63.69         66.55         6.77 o                         
   3   0  14        638.38        656.09        16.65 o                         
   4   0  14       2145.02       2128.23        36.76 o                         
   5   0  14       1338.95       1384.01        19.06 o                         
   6   0  14        122.93        113.27        10.78 o                         
   7   0  14         35.81         21.67         8.09 o                         
   8   0  14        165.48        192.79        17.40 o                         
   9   0  14         88.40         64.83        12.16 o                         
  10   0  14          3.06        -12.34        11.42 o                         
  11   0  14         46.95         53.35        15.78 o                         
  12   0  14         21.92         23.39        10.36 o                         
   1   1  14          4.09         11.75         3.66 o                         
   2   1  14         14.42         18.47         3.65 o                         
   3   1  14          0.07         -1.48         3.36 o                         
   4   1  14        100.88        101.52         5.88 o                         
   5   1  14        247.24        245.57         9.17 o                         
   6   1  14        102.17         92.47         7.27 o                         
   7   1  14       1031.63       1039.45        17.33 o                         
   8   1  14         38.30         35.43         7.08 o                         
   9   1  14          9.67         -4.51         7.42 o                         
  10   1  14         31.17         14.20         7.70 o                         
  11   1  14         13.29         -5.97         8.21 o                         
  12   1  14         11.28         13.01         9.23 o                         
   0   2  14         15.76         27.13         6.73 o                         
   1   2  14          2.10         -1.00         4.06 o                         
   2   2  14        193.21        194.89         8.84 o                         
   3   2  14         17.46         15.69         4.54 o                         
   4   2  14        668.58        714.21        12.01 o                         
   5   2  14        835.72        884.11        15.72 o                         
   6   2  14        285.14        290.68        10.07 o                         
   7   2  14         49.26         57.29         7.05 o                         
   8   2  14        101.78        103.16         9.74 o                         
   9   2  14          4.20         -1.71         6.98 o                         
  10   2  14         40.07         26.44         8.93 o                         
  11   2  14          1.93         -3.81         7.27 o                         
  12   2  14          0.23         -3.97         6.97 o                         
   1   3  14          7.06          0.69         4.79 o                         
   2   3  14         11.57         10.39         4.35 o                         
   3   3  14        123.33        123.94         6.82 o                         
   4   3  14          0.77         -1.64         3.91 o                         
   5   3  14         47.76         46.12         5.45 o                         
   6   3  14         91.60         90.25         7.62 o                         
   7   3  14          3.00         -7.06         6.01 o                         
   8   3  14         15.42          3.68         7.78 o                         
   9   3  14          0.45         -6.28         6.63 o                         
  10   3  14         64.82         45.33        10.52 o                         
  11   3  14          0.37          0.38         8.30 o                         
   0   4  14         25.76          9.76         7.59 o                         
   1   4  14        257.79        262.97        10.77 o                         
   2   4  14          6.84         -7.46         4.97 o                         
   3   4  14        107.85         86.27         7.07 o                         
   4   4  14        261.33        244.83        10.06 o                         
   5   4  14        338.58        380.86        16.19 o                         
   6   4  14         38.26         33.82         7.03 o                         
   7   4  14        140.09        110.48        10.15 o                         
   8   4  14        139.20        137.61        12.06 o                         
   9   4  14        192.55        169.80        13.08 o                         
  10   4  14          2.21         -5.49         8.74 o                         
   1   5  14         20.48         11.12         6.14 o                         
   2   5  14         12.75          2.62         5.46 o                         
   3   5  14        248.59        209.44        12.40 o                         
   4   5  14          0.07         -4.23         5.96 o                         
   5   5  14         47.10         40.14         8.18 o                         
   6   5  14         28.08         18.97         7.63 o                         
   7   5  14         60.28         48.53         9.15 o                         
   8   5  14        171.91        179.89        18.58 o                         
   9   5  14          0.04        -10.21         6.81 o                         
   0   6  14        131.31        135.67        14.13 o                         
   1   6  14        267.57        279.27        15.83 o                         
   2   6  14        140.32        131.53        16.27 o                         
   3   6  14         33.31         12.29         7.49 o                         
   4   6  14         99.27         70.65        10.06 o                         
   5   6  14         19.30         14.13         7.91 o                         
   6   6  14         14.33        -11.82         9.83 o                         
   7   6  14          0.52        -10.56         7.04 o                         
   8   6  14         15.47         14.54         8.27 o                         
   1   7  14         33.26          2.00         8.60 o                         
   2   7  14         46.19         20.42        14.73 o                         
   3   7  14         24.86         14.41        10.43 o                         
   4   7  14          0.56         -4.50         7.21 o                         
   5   7  14          0.20        -11.68         7.79 o                         
   6   7  14         30.39         26.58        11.84 o                         
   0   8  14         56.76         21.07        28.47 o                         
   1   8  14          4.19         -5.44         8.09 o                         
   2   8  14          4.86         -7.58         9.07 o                         
   3   8  14          0.03         -7.85         8.77 o                         
   1   1  15         14.17         18.42         4.56 o                         
   2   1  15        209.60        211.70         8.70 o                         
   3   1  15         47.20         32.43         5.23 o                         
   4   1  15        679.41        713.52        13.21 o                         
   5   1  15        590.53        636.62        13.74 o                         
   6   1  15        426.23        473.03        13.29 o                         
   7   1  15        444.38        461.13        15.18 o                         
   8   1  15        380.37        417.08        19.45 o                         
   9   1  15          2.86         -3.34         6.97 o                         
  10   1  15         18.21         -4.27        11.26 o                         
  11   1  15         19.42          8.80        10.88 o                         
   0   2  15        243.19        243.16        17.25 o                         
   1   2  15         48.94         56.46         6.56 o                         
   2   2  15          1.13         -2.86         4.42 o                         
   3   2  15         44.10         40.34         5.40 o                         
   4   2  15        321.33        306.56         9.33 o                         
   5   2  15         12.80          9.18         5.28 o                         
   6   2  15        378.67        382.53        16.13 o                         
   7   2  15        750.39        782.54        19.33 o                         
   8   2  15        178.82        183.07        14.40 o                         
   9   2  15        152.28        166.49        17.81 o                         
  10   2  15         21.78         12.76         8.21 o                         
  11   2  15          0.50         -4.19         8.00 o                         
   1   3  15          0.05          1.42         4.64 o                         
   2   3  15         68.64         85.35         6.85 o                         
   3   3  15        175.98        165.81         8.39 o                         
   4   3  15        226.62        197.76        11.46 o                         
   5   3  15         44.70         27.08         7.10 o                         
   6   3  15        208.69        210.56        11.84 o                         
   7   3  15          4.50         -8.63         6.13 o                         
   8   3  15          0.00        -10.36         6.90 o                         
   9   3  15         18.15          1.86         7.73 o                         
  10   3  15          4.28         -6.03         8.43 o                         
   0   4  15         67.78         52.89        10.66 o                         
   1   4  15        163.73        136.25         8.98 o                         
   2   4  15          1.09         -4.81         5.54 o                         
   3   4  15         28.18         13.33         6.91 o                         
   4   4  15         84.20         78.57         8.71 o                         
   5   4  15          0.51         -5.52         7.37 o                         
   6   4  15         93.51         75.63        11.17 o                         
   7   4  15          1.67         -5.17         7.31 o                         
   8   4  15         77.32         63.64        11.01 o                         
   9   4  15          6.70         -5.46         8.73 o                         
  10   4  15          0.08        -12.80         8.53 o                         
   1   5  15          0.83         -8.33         5.55 o                         
   2   5  15          1.89         -9.13         6.08 o                         
   3   5  15         29.95         16.13         7.52 o                         
   4   5  15         39.49         30.69        11.15 o                         
   5   5  15          4.04         -9.66         6.44 o                         
   6   5  15          0.06        -11.66         8.65 o                         
   7   5  15          3.57         -8.46         8.66 o                         
   8   5  15         51.51         28.47        19.61 o                         
   9   5  15         13.04          3.89         7.54 o                         
   0   6  15          0.08        -15.30        14.76 o                         
   1   6  15         59.99         40.11         8.26 o                         
   2   6  15          0.05        -11.56         7.71 o                         
   3   6  15          3.27         -9.31         8.58 o                         
   4   6  15          3.73        -10.69         7.13 o                         
   5   6  15          3.47         -5.98         8.36 o                         
   6   6  15          0.00        -12.18         8.12 o                         
   7   6  15          0.08        -13.56         9.04 o                         
   1   7  15         50.42         22.86        13.43 o                         
   2   7  15         91.63         96.32        18.32 o                         
   3   7  15          6.76          0.56         7.75 o                         
   4   7  15          6.98         -0.81         8.90 o                         
   5   7  15          0.14        -11.95         7.97 o                         
   0   0  16         27.97         48.01        11.35 o                         
   1   0  16          1.83          6.61         5.80 o                         
   2   0  16        728.62        786.88        20.51 o                         
   3   0  16        449.49        481.67        17.10 o                         
   4   0  16       3310.87       3425.96        42.37 o                         
   5   0  16       1002.23       1086.68        26.89 o                         
   6   0  16        395.25        426.51        22.71 o                         
   7   0  16         53.81         50.38        12.21 o                         
   8   0  16          0.00        -11.71        15.85 o                         
   9   0  16         53.24         35.92        14.80 o                         
  10   0  16        367.93        378.34        50.81 o                         
  11   0  16        226.56        245.65        34.95 o                         
   1   1  16         59.70         65.50         6.25 o                         
   2   1  16        388.22        423.15        11.60 o                         
   3   1  16         10.16         15.83         5.04 o                         
   4   1  16         93.67         88.49         7.22 o                         
   5   1  16        596.94        662.25        15.89 o                         
   6   1  16        114.66        116.65         9.21 o                         
   7   1  16        119.46        136.83         9.91 o                         
   8   1  16        390.84        471.63        28.88 o                         
   9   1  16          8.54         10.50        10.50 o                         
  10   1  16          2.49          9.06        16.05 o                         
  11   1  16          0.01        -14.81        10.56 o                         
   0   2  16          6.03          2.51         7.72 o                         
   1   2  16         50.06         34.73         6.84 o                         
   2   2  16        156.05        136.91         9.00 o                         
   3   2  16        186.18        180.55        11.01 o                         
   4   2  16         53.20         43.70         6.80 o                         
   5   2  16         42.18         39.66         7.43 o                         
   6   2  16          0.02         -6.98         5.78 o                         
   7   2  16         92.66         90.74        14.22 o                         
   8   2  16        103.27         87.42        14.65 o                         
   9   2  16         85.13         73.96        12.66 o                         
  10   2  16         36.83         21.25        11.46 o                         
   1   3  16          0.03         -4.77         4.63 o                         
   2   3  16         50.64         33.42         6.54 o                         
   3   3  16         39.78         25.52         7.63 o                         
   4   3  16         76.74         67.24         8.33 o                         
   5   3  16         90.53         81.70         9.26 o                         
   6   3  16         91.15         66.88         8.57 o                         
   7   3  16         48.40         39.65        11.96 o                         
   8   3  16          2.18         -3.77        10.47 o                         
   9   3  16          0.33        -16.04        10.69 o                         
  10   3  16          7.14         -2.80        10.40 o                         
   0   4  16        127.18         94.22        12.35 o                         
   1   4  16          5.56         -9.29         6.42 o                         
   2   4  16        179.18        155.87        12.46 o                         
   3   4  16        230.74        222.67        11.64 o                         
   4   4  16        109.66        102.94        10.02 o                         
   5   4  16        121.63        110.50        12.53 o                         
   6   4  16        348.01        327.88        16.90 o                         
   7   4  16          5.08         -8.66         6.64 o                         
   8   4  16         43.61         25.20        12.58 o                         
   9   4  16         50.01         29.31        19.88 o                         
   1   5  16         17.18         -3.45         6.59 o                         
   2   5  16          0.89         -9.68         6.45 o                         
   3   5  16          0.01        -10.75         7.17 o                         
   4   5  16          5.01        -10.43         6.96 o                         
   5   5  16          8.62          8.89         7.27 o                         
   6   5  16         90.96         69.87        14.77 o                         
   7   5  16          7.86         -8.00         8.73 o                         
   8   5  16          0.39        -10.87        11.11 o                         
   0   6  16          4.57        -13.31         8.87 o                         
   1   6  16         45.00         28.78        10.53 o                         
   2   6  16          0.03        -13.48         8.99 o                         
   3   6  16          0.11        -12.12         8.08 o                         
   4   6  16         28.59         31.85         9.24 o                         
   5   6  16         49.38         28.41        16.99 o                         
   6   6  16         53.21         31.84        14.25 o                         
   1   7  16         44.54         35.52        13.07 o                         
   2   7  16         15.28         20.32        13.27 o                         
   3   7  16          3.53         -6.55         9.10 o                         
   1   1  17         47.83         45.65         5.74 o                         
   2   1  17         38.32         35.85         5.92 o                         
   3   1  17         39.85         39.87         6.52 o                         
   4   1  17         14.07         -0.46         4.96 o                         
   5   1  17         85.61         65.78         8.79 o                         
   6   1  17         98.03         82.92        10.49 o                         
   7   1  17         64.49         62.62        11.20 o                         
   8   1  17          8.50          5.65         7.83 o                         
   9   1  17         94.00         62.90        22.47 o                         
  10   1  17        120.48        108.69        27.91 o                         
   0   2  17        171.41        156.66        14.70 o                         
   1   2  17         45.80         39.93         7.19 o                         
   2   2  17        278.49        282.74        13.63 o                         
   3   2  17        225.24        230.52        12.36 o                         
   4   2  17        383.26        383.44        18.71 o                         
   5   2  17        103.31        106.24         9.82 o                         
   6   2  17          5.13         -4.97         6.50 o                         
   7   2  17         94.03         94.96        14.77 o                         
   8   2  17         14.08         -1.29        12.03 o                         
   9   2  17          0.43        -10.19        10.76 o                         
   1   3  17          1.92         -8.69         6.20 o                         
   2   3  17        527.29        544.28        20.34 o                         
   3   3  17        203.70        170.72        10.81 o                         
   4   3  17          0.88        -13.31         8.87 o                         
   5   3  17         14.54          3.69         7.02 o                         
   6   3  17          0.75         -0.02         6.56 o                         
   7   3  17         97.12         92.41        17.97 o                         
   8   3  17         63.59         37.44        14.90 o                         
   9   3  17         37.89         25.66        12.10 o                         
   0   4  17          0.50        -11.08        10.58 o                         
   1   4  17         30.43          5.73         8.14 o                         
   2   4  17         62.34         23.45         8.76 o                         
   3   4  17          1.59         -8.64         5.76 o                         
   4   4  17         10.37         -9.13         7.48 o                         
   5   4  17         25.83          7.27        10.08 o                         
   6   4  17          2.71         -1.10        10.08 o                         
   7   4  17         24.13         28.24        10.73 o                         
   8   4  17          1.85          7.65         9.62 o                         
   1   5  17         24.67          5.93         7.59 o                         
   2   5  17          0.24        -11.85         7.90 o                         
   3   5  17         11.89        -13.77         9.18 o                         
   4   5  17         33.58         15.44        11.39 o                         
   5   5  17          0.30        -11.48         7.73 o                         
   6   5  17         28.96         16.64         9.73 o                         
   7   5  17         75.31         55.87        20.47 o                         
   0   6  17          0.00        -22.80        15.20 o                         
   1   6  17          0.21        -10.18         6.79 o                         
   2   6  17          5.17         -0.71         8.36 o                         
   3   6  17          2.85        -10.96         8.21 o                         
   4   6  17         58.41         42.25        11.42 o                         
   5   6  17        164.26        164.76        20.85 o                         
   0   0  18        480.86        566.62        28.25 o                         
   1   0  18         50.33         32.18         8.36 o                         
   2   0  18         34.77         32.47         9.41 o                         
   3   0  18         14.88         -2.13         7.05 o                         
   4   0  18         86.20         94.12        10.86 o                         
   5   0  18        146.29        177.07        19.70 o                         
   6   0  18        307.31        371.39        27.58 o                         
   7   0  18         16.22         14.51        21.19 o                         
   8   0  18        590.09        752.93       103.02 o                         
   9   0  18        692.50        939.40        58.09 o                         
   1   1  18         90.85         68.70         7.01 o                         
   2   1  18         77.87         75.60         7.24 o                         
   3   1  18         67.96         67.51         8.26 o                         
   4   1  18         40.03         33.74         7.44 o                         
   5   1  18          2.88         -2.04         6.54 o                         
   6   1  18         16.34          3.30        11.09 o                         
   7   1  18         15.77          5.74         8.91 o                         
   8   1  18         85.12         41.09        22.47 o                         
   9   1  18        203.68        247.68        25.41 o                         
   0   2  18        176.72        156.63        15.47 o                         
   1   2  18        494.77        511.30        18.22 o                         
   2   2  18        520.99        598.46        20.67 o                         
   3   2  18         64.02         58.14         8.48 o                         
   4   2  18         43.83         30.37         7.99 o                         
   5   2  18          5.90          1.15         7.41 o                         
   6   2  18         21.81         17.85         8.51 o                         
   7   2  18          5.13         -4.14        11.28 o                         
   8   2  18          0.00        -11.50         8.47 o                         
   9   2  18         33.37         13.56        10.77 o                         
   1   3  18         27.70         18.63         7.71 o                         
   2   3  18          3.93          7.39         8.68 o                         
   3   3  18        194.90        186.35        14.97 o                         
   4   3  18         76.72         59.29        10.47 o                         
   5   3  18          1.14        -11.49         9.50 o                         
   6   3  18         77.18         40.43        18.10 o                         
   7   3  18          0.00          0.59         9.28 o                         
   8   3  18          0.09          3.42         8.96 o                         
   0   4  18         13.21         -9.63        11.67 o                         
   1   4  18          3.14        -10.31         8.33 o                         
   2   4  18         21.78          9.89        11.42 o                         
   3   4  18          1.99         -9.37         8.81 o                         
   4   4  18          0.56         -9.71         6.47 o                         
   5   4  18          1.28         -9.59         7.98 o                         
   6   4  18          0.22         -5.82         7.48 o                         
   7   4  18        101.43        117.82        15.45 o                         
   1   5  18         26.88         19.14        12.84 o                         
   2   5  18          0.27        -11.81         7.88 o                         
   3   5  18         28.18         20.73        11.26 o                         
   4   5  18         44.87         28.27        16.73 o                         
   5   5  18          1.78         -8.89         8.15 o                         
   0   6  18          0.85        -12.72        12.91 o                         
   1   6  18         14.23         -2.86        13.59 o                         
   2   6  18         26.97         14.31        10.69 o                         
   3   6  18          3.24         -2.20         8.28 o                         
   1   1  19          0.97         -9.45         6.30 o                         
   2   1  19         20.65         13.08         7.68 o                         
   3   1  19         39.05         23.07         8.92 o                         
   4   1  19          6.45         -5.72         7.72 o                         
   5   1  19         29.01          9.45        11.90 o                         
   6   1  19        117.37        117.67        17.61 o                         
   7   1  19         13.24          4.61         9.53 o                         
   8   1  19         19.90          8.21        17.15 o                         
   0   2  19        339.90        312.90        32.61 o                         
   1   2  19        112.14        142.71        12.65 o                         
   2   2  19        866.97       1023.47        21.73 o                         
   3   2  19        187.71        222.80        21.87 o                         
   4   2  19         11.99         -5.40        11.08 o                         
   5   2  19         31.11         29.98        14.46 o                         
   6   2  19         87.99         73.11        15.57 o                         
   7   2  19         98.26         84.74        16.55 o                         
   1   3  19        310.13        310.15        28.49 o                         
   2   3  19         85.23         75.80        11.02 o                         
   3   3  19        108.80        111.13        15.43 o                         
   4   3  19         31.32         11.41        12.78 o                         
   5   3  19         37.51         33.43        11.72 o                         
   6   3  19         14.48          6.63        10.55 o                         
   7   3  19          0.32          1.51         7.86 o                         
   0   4  19        661.22        799.23        41.15 o                         
   1   4  19         13.25          8.34         8.90 o                         
   2   4  19          0.76        -11.46         7.92 o                         
   3   4  19          4.86         -6.91         7.98 o                         
   4   4  19          0.19         -8.22         8.35 o                         
   5   4  19          0.56         -3.94         8.56 o                         
   1   5  19         12.07          6.56         9.72 o                         
   2   5  19          2.88         -8.77         9.06 o                         
   3   5  19         20.72         13.38        11.27 o                         
   0   0  20         16.21         12.53        12.13 o                         
   1   0  20         18.53          2.35         9.91 o                         
   2   0  20        116.45         79.42        18.98 o                         
   3   0  20          4.78        -11.53        13.20 o                         
   4   0  20        115.93        147.31        17.72 o                         
   5   0  20          0.00         -0.24        14.40 o                         
   6   0  20         31.79         57.74        27.84 o                         
   7   0  20          0.04          8.85        24.68 o                         
   1   1  20         66.28         45.92        14.84 o                         
   2   1  20          0.04         -1.52         5.89 o                         
   3   1  20         82.51         85.70        14.32 o                         
   4   1  20          8.94          0.66         9.68 o                         
   5   1  20          1.04         -4.55         9.76 o                         
   6   1  20          1.98         -1.25        12.55 o                         
   7   1  20          3.03         -2.29        12.19 o                         
   0   2  20        109.72         69.71        18.22 o                         
   1   2  20          1.55         -0.93        12.08 o                         
   2   2  20          0.21         -3.97        13.75 o                         
   3   2  20         19.75          2.93        11.97 o                         
   4   2  20          0.00        -11.13         7.42 o                         
   5   2  20         16.72         24.84         9.75 o                         
   6   2  20          1.03          2.34         9.21 o                         
   1   3  20        161.37        173.84        18.75 o                         
   2   3  20         25.87          0.31        13.54 o                         
   3   3  20         14.82          5.99         9.18 o                         
   4   3  20          1.50         -0.44         8.26 o                         
   5   3  20          4.63        -10.88        12.04 o                         
   0   4  20        989.50       1370.34        51.94 o                         
   1   4  20         69.00         50.87        20.03 o                         
   2   4  20         54.91         38.25        16.97 o                         
   3   4  20         42.04         50.82        10.75 o                         
   4   4  20         27.08         17.30        10.58 o                         
   1   1  21          2.40         -0.67         7.54 o                         
   2   1  21         27.82         20.54        13.96 o                         
   3   1  21         32.46         21.15        11.71 o                         
   4   1  21         43.60         59.21         9.91 o                         
   5   1  21         58.67         48.06        17.39 o                         
   0   2  21          4.95          5.77        13.45 o                         
   1   2  21         44.29         36.30        13.24 o                         
   2   2  21          3.18         20.10         7.75 o                         
   3   2  21         17.77         20.32        12.16 o                         
   4   2  21          1.74          0.44         8.37 o                         
   1   3  21        134.76        121.05        26.98 o                         
   2   3  21          0.93          0.59        10.07 o                         
   3   3  21          8.13         -1.60        12.40 o                         
   0   0  22         54.38         67.68        15.99 o                         
   1   0  22          0.00          6.86        10.47 o                         
   2   0  22        264.89        375.17        24.51 o                         
   3   0  22        356.99        480.29        42.99 o                         
   1   1  22         11.76         32.54         9.56 o                         
   2   1  22          0.06          8.87         7.46 o                         
   0   2  22          4.36         13.07        12.69 o                         
                                                                                
